# Supplementary material for: Taxon-specific contributions of microeukaryotes to biological carbon pump in the Oyashio region
Source: ISME Commun. 2024 Nov 4;4(1):ycae136. doi: 10.1093/ismeco/ycae136 (PMC11575449; doi:10.1093/ismeco/ycae136)
Supplement: tables_s1_to_s5_and_s7_ycae136 [file tables_s1_to_s5_and_s7_ycae136.xlsx]

## Sheet: Table S1
Table S1 Detail sampling information and summary statistics of the 18S sequencing data processing. MSC_type refers to the MSC size used for sampling; small MSC with 100 L upper part and 20 L base part; giant MSC with 300 L upper part and 70L base part. #raw_reads refers to the number of reads in raw files. #total_raw_ASVs refer to the number of ASVs output from the qiime2 pipeline. #total_analyse…
sites	Cruise	Date	Longtitude	Latitude	Seafloor_depth (m)	Layer	MSC_type	Particle_types	Sample ID	Filtration_water_weight (kg)	#raw_reads	#total_raw_ASVs	#total_analysed_protists_ASVs	#phototrophs_ASVs	#phagotrophs_ASVs	#parasites_ASVs	#mixotrophs_ASVs	#unknown_trophic_mode_ASVs
St2	KS-21-4 (2021)	15th March	142.9	41.4	1508	SCM	small	SS	A_M23_03_S	10.65	130802	554	534	128	172	137	16	81
								SK	A_M22_03_F	0.85	135505	460	434	104	147	82	16	85
						PYC	small	SS	A_M24_03_S	11.46	127669	586	562	131	174	154	19	84
								SK	A_M19_03_F	0.12	119037	517	498	119	168	101	19	91
						BBL	Giant	SS	A_M17_03_S	11.03	130038	529	504	142	172	94	21	75
								SK	A_M18_03_F	1.1	136236	566	512	90	194	119	13	96
St3		18th March	142.7	41.8	1078	SCM	small	SS	A_M41_03_S	11.37	127256	490	468	144	158	68	12	86
								SK	A_M39_03_F	0.12	150900	370	333	93	138	27	13	62
						PYC	small	SS	A_M40_03_S	11.22	121070	387	370	119	155	30	13	53
								SK	A_M38_03_F	0.12	127197	341	309	95	117	33	7	57
						BBL	Giant	SS	A_M36_03_S	11.2	127303	374	356	120	151	17	13	55
								SK	A_M37_03_F	1.4	121331	349	332	72	142	43	10	65
St4		14th March	142.7	42	310	SCM	small	SS	A_M15_03_S	9.58	103290	312	299	102	125	16	9	47
								SK	A_M13_03_F	0.12	124156	303	288	94	122	13	7	52
						PYC	small	SS	A_M14_03_S	10.4	104702	376	355	117	142	29	9	58
								SK	A_M12_03_F	0.12	104583	331	296	76	125	25	6	64
						BBL	Giant	SS	A_M10_03_S	12.17	118297	393	358	112	161	20	11	54
								SK	A_M11_03_F	0.8	105405	320	290	74	133	26	9	48
St1	KS-21-7 (2021)	8th May	144	41	4357	SCM	small	SS	A_M06_05_S	7.35	125359	432	405	110	153	53	11	78
								SK	A_M06_05_F	0.15	121499	370	345	68	124	47	8	98
						PYC	small	SS	A_M05_05_S	6.12	135582	517	481	121	175	87	11	87
								SK	A_M05_05_F	0.15	105360	371	342	50	131	57	7	97
St2		9th May	142.9	41.4	1518	SCM	small	SS	A_M12_05_S	8.64	128592	478	447	147	149	77	23	51
								SK	A_M12_05_F	0.15	122149	313	279	60	98	41	17	63
						PYC	small	SS	A_M11_05_S	7.93	126013	702	662	128	207	203	15	109
								SK	A_M11_05_F	0.15	118060	422	388	42	142	80	10	114
St4		6th May	142.7	42	318	SCM	small	SS	A_M21_05_S	5.77	140181	550	514	109	247	37	10	111
								SK	A_M21_05_F	0.15	115273	362	310	62	153	11	6	78
						PYC	small	SS	A_M20_05_S	9.33	109736	629	598	108	243	130	6	111
								SK	A_M20_05_F	0.15	118150	397	369	52	177	48	10	82
						BBL	giant	SS	A_M19_05_S	6.05	124422	544	513	110	253	29	17	104
								SK	A_M19_05_F	0.5	108510	420	374	66	201	16	11	80

## Sheet: Table S2
Table S2 Identifies potential mixotrophs using the Mixoplankton Database and data from Schneider et al. (2020). Each ASV identified as mixotrophic was adjusted from its initial categorization (see table S2). Here and throughout the paper, *TypeMX indicates mixotroph type, CM stands for consistitutive mixotrophic, GNCM for generalists non-consititutive mixotrophic, pSNCM for plastidic specialists …
Taxon(supergroup;division;subdivision;class;order;family;genus;species)	*TypeMX	Source
Archaeplastida;Chlorophyta;Chlorophyta_X;Mamiellophyceae;Mamiellales;Mamiellaceae;Micromonas;Micromonas_pusilla	CM	Schneider et al. 2020 (Table S2); PR Mixoplankton
Archaeplastida;Chlorophyta;Chlorophyta_X;Pyramimonadophyceae;Pyramimonadales;Pyramimonadaceae;Pyramimonas;Pterosperma_cristatum	CM	PR2 Mixoplankton
Archaeplastida;Chlorophyta;Chlorophyta_X;Pyramimonadophyceae;Pyramimonadales;Pyramimonadaceae;Pyramimonas;Pyramimonas_australis	CM	Schneider et al. 2020 (Table S2)
Cryptista;Cryptophyta;Cryptophyta_X;Cryptophyceae;Cryptomonadales;Cryptomonadales_X;Teleaulax;Teleaulax_acuta	pSNCM	Schneider et al. 2020 (Table S2)
Haptista;Haptophyta;Haptophyta_X;Prymnesiophyceae;Phaeocystales;Phaeocystaceae;Phaeocystis;Phaeocystis_globosa	CM	PR2 Mixoplankton
Haptista;Haptophyta;Haptophyta_X;Prymnesiophyceae;Prymnesiales;Chrysochromulinaceae;Chrysochromulina;Chrysochromulina_leadbeateri	CM	Schneider et al. 2020 (Table S2); PR2 Mixoplankton
Haptista;Haptophyta;Haptophyta_X;Prymnesiophyceae;Prymnesiales;Prymnesiaceae;Dicrateria;Dicrateria_rotunda	CM	Schneider et al. 2020 (Table S2)
Haptista;Haptophyta;Haptophyta_X;Prymnesiophyceae;Prymnesiales;Prymnesiaceae;Prymnesium;Prymnesium_polylepis	CM	PR2 Mixoplankton
Haptista;Haptophyta;Haptophyta_X;Prymnesiophyceae;Prymnesiales;Prymnesiales_X;Chrysocampanula;Chrysocampanula_spinifera	CM	Schneider et al. 2020 (Table S2)
TSAR;Stramenopiles;Gyrista;Bolidophyceae;Parmales;Triparmaceae;Triparma;Triparma_laevis_clade	CM	PR2 Mixoplankton
TSAR;Stramenopiles;Gyrista;Dictyochophyceae;Dictyochophyceae_X;Florenciellales;Florenciella	CM	PR2 Mixoplankton
TSAR;Alveolata;Ciliophora;Spirotrichea;Oligotrichida;Tontoniidae;Laboea	GNCM	Schneider et al. 2020 (Table S2)
TSAR;Alveolata;Ciliophora;Spirotrichea;Oligotrichida;Tontoniidae;Pseudotontonia	GNCM	Schneider et al. 2020 (Table S2); Jognson &Deaudoin. 2019 (DOI:10.1002/lno.11178)
TSAR;Alveolata;Ciliophora;Ciliophora_X;Ciliophora_XX;Ciliophora_XXX;Mesodinium;Mesodinium_rubrum	pSNCM	Schneider et al. 2020 (Table S2); PR2 Mixoplankton
TSAR;Alveolata;Ciliophora;Spirotrichea;Oligotrichida;Strombidiidae;Strombidium;Strombidium_capitatum	GNCM	Schneider et al. 2020 (Table S2); PR2 Mixoplankton
TSAR;Rhizaria;Radiolaria;Polycystinea;Nassellaria;Pterocorythidae;Pterocorys	eSNCM	Schneider et al. 2020 (Table S2)

## Sheet: Table S3
Table S3 The trophic mode assigned to the major protistan groups based on their known dominant ecological function with reference to the PR2 database, Sommeria-Klein et al. (2021) and other studies compiled in our study. References of published papers referenced in the trophic mode assignment are reported. *With the exception of the class Syndiniales, other dinoflagellates are exclued here. Here …
Lineage(supergroup;division;subdivision;class;order;family)	PR2	Sommeria-Klein et al. (2021)	OtherStudies	DominantTrophicMode
Archaeplastida;Streptophyta	Phototrophs	Phototrophs		Phototrophs
Archaeplastida;Prasinodermophyta		Phototrophs		Phototrophs
TSAR;Rhizaria;Cercozoa;Chlorarachniophyceae		Phototrophs		Phototrophs
TSAR;Stramenopiles;Gyrista;Bacillariophyceae	Phototrophs	Phototrophs		Phototrophs
TSAR;Stramenopiles;Gyrista;Coscinodiscophyceae	Phototrophs	Phototrophs		Phototrophs
TSAR;Stramenopiles;Gyrista;Mediophyceae	Phototrophs	Phototrophs		Phototrophs
TSAR;Stramenopiles;Gyrista;Dictyochophyceae	Phototrophs	Phototrophs		Phototrophs
TSAR;Stramenopiles;Gyrista;Chrysophyceae	Phototrophs	Phototrophs		Phototrophs
TSAR;Stramenopiles;Gyrista;Pelagophyceae	Phototrophs	Phototrophs		Phototrophs
TSAR;Stramenopiles;Gyrista;MOCH-2	Phototrophs			Phototrophs
TSAR;Stramenopiles;Gyrista;MOCH-3	Phototrophs	Phototrophs		Phototrophs
TSAR;Stramenopiles;Gyrista;Bolidophyceae	Phototrophs	Phototrophs		Phototrophs
TSAR;Stramenopiles;Gyrista;Raphidophyceae	Phototrophs			Phototrophs
Cryptista;Cryptophyta	Phototrophs	Phototrophs		Phototrophs
Haptista;Haptophyta	Phototrophs	Phototrophs		Phototrophs
Archaeplastida;Chlorophyta	Phototrophs	Phototrophs		Phototrophs
Archaeplastida;Picozoa		Phagotrophs		Phagotrophs
Cryptista;Kathablepharidacea;Kathablepharida;Kathablepharidea;Kathablepharidida		Phagotrophs		Phagotrophs
Haptista;Centroplasthelida		Phagotrophs		Phagotrophs
Obazoa;Opisthokonta;Choanoflagellata;Choanoflagellatea		Phagotrophs		Phagotrophs
Obazoa;Opisthokonta;Ichthyosporea			Parasites (Ragan et al 1996, DOI:10.1073/pnas.93.21.11907)	Parasites
TSAR;Telonemia		Phagotrophs		Phagotrophs
TSAR;Stramenopiles;Bigyra;Opalozoa;Nanomonadea;MAST-3		Phagotrophs		Phagotrophs
TSAR;Stramenopiles;Bigyra;Sagenista;Sagenista_X;MAST-4		Phagotrophs		Phagotrophs
TSAR;Stramenopiles;Bigyra;Sagenista;Pseudophyllomitidae;MAST-6		Phagotrophs		Phagotrophs
TSAR;Stramenopiles;Bigyra;Sagenista;Sagenista_X;MAST-7		Phagotrophs		Phagotrophs
TSAR;Stramenopiles;Bigyra;Sagenista;Sagenista_X;MAST-8		Phagotrophs		Phagotrophs
TSAR;Stramenopiles;Bigyra;Sagenista;Sagenista_X;MAST-9		Phagotrophs		Phagotrophs
TSAR;Stramenopiles;Bigyra;Sagenista;Sagenista_X;MAST-10		Phagotrophs		Phagotrophs
TSAR;Stramenopiles;Bigyra;Sagenista;Labyrinthulomycetes		Phagotrophs		Phagotrophs
TSAR;Stramenopiles;Gyrista;Peronosporomycetes		Parasites		Parasites
TSAR;Stramenopiles;Gyrista;Gyrista_X;Gyrista_XX;MAST-1		Phagotrophs		Phagotrophs
TSAR;Stramenopiles;Gyrista;Gyrista_X;Gyrista_XX;MAST-2		Phagotrophs		Phagotrophs
TSAR;Alveolata;Dinoflagellata;Syndiniales*		Parasites		Parasites
TSAR;Alveolata;Ciliophora		Phagotrophs		Phagotrophs
TSAR;Alveolata;Alveolata_X;Ellobiopsidae			Parasites (Gómez et al. 2009, DOI:10.1007/s11230-009-9199-1)	Parasites
TSAR;Alveolata;Perkinsea			Parasites (Bråte et al. 2010,DOI:10.1038/ismej.2010.39)	Parasites
TSAR;Rhizaria;Radiolaria;Acantharea		Phagotrophs		Phagotrophs
TSAR;Rhizaria;Radiolaria;RAD-A		Phagotrophs		Phagotrophs
TSAR;Rhizaria;Radiolaria;RAD-B		Phagotrophs		Phagotrophs
TSAR;Rhizaria;Radiolaria;RAD-C		Phagotrophs		Phagotrophs
TSAR;Rhizaria;Radiolaria;Polycystinea;Nassellaria		Phagotrophs		Phagotrophs
TSAR;Rhizaria;Radiolaria;Polycystinea;Spumellaria		Phagotrophs		Phagotrophs
TSAR;Rhizaria;Cercozoa;Endomyxa		Parasites	Parasites(Dumack et al. 2020, DOI:10.1007/s00248-020-01615-5)	Parasites
TSAR;Rhizaria;Cercozoa;Filosa-Thecofilosea			Phagotrophs (Cavalier-Smith & Chao 2003, DOI:10.1078/143446103322454112)	Phagotrophs
TSAR;Rhizaria;Cercozoa;Phaeodarea		Phagotrophs		Phagotrophs
TSAR;Rhizaria;Cercozoa;Filosa-Imbricatea			Phagotrophs (Cavalier-Smith & Chao 2003, DOI:10.1078/143446103322454112)	Phagotrophs

## Sheet: Table S4
Table S4 The trophic mode assigned to dinoflagellata (excluding Syndiniales class) with reference to Mixoplankton Database, Schneider et al. (2020) and other studies compiled in our study. References of published papers referenced in the trophic mode assignment are reported
Taxon(supergroup;division;subdivision;class;order;family;genus;species)	TrophicMode	TypeMX	Source
Dinoflagellata;Dinophyceae;Dinophyceae_X;Dinophyceae_XX;Abedinium_dasypus	Phagotroph		Schneider et al 2020 (Table S2)
Dinoflagellata;Dinophyceae;Dinophysiales;Dinophysiaceae;Ornithocercus	Mixotroph	eSNCM	Schneider et al 2020 (Table S2)
Dinoflagellata;Dinophyceae;Dinophysiales;Oxyphysiaceae;Phalachroma;Phalacroma_rotundatum	Phagotroph		Schneider et al 2020 (Table S2)
Dinoflagellata;Dinophyceae;Gonyaulacales;Ceratiaceae;Tripos;Tripos_fusus	Mixotroph	CM	PR2 mixoplankton
Dinoflagellata;Dinophyceae;Gonyaulacales;Ceratiaceae;Tripos	Mixotroph	CM	PR2 mixoplankton
Dinoflagellata;Dinophyceae;Gonyaulacales;Gonyaulacaceae;Spiniferites;Spiniferites_ramosus	Phototroph		Elshanawany & Zonneveld, 2016 (DOI:10.1016/j.marmicro.2016.01.003)
Dinoflagellata;Dinophyceae;Gonyaulacales;Lingulodiniaceae;Amylax;Amylax_buxus	Mixotroph	pSNCM	PR2 mixoplankton
Dinoflagellata;Dinophyceae;Gonyaulacales;Pyrocystaceae;Alexandrium;Alexandrium_catenella	Mixotroph	CM	PR2 mixoplankton
Dinoflagellata;Dinophyceae;Gymnodiniales;Chytriodiniaceae;Chytriodinium;Chytriodinium_roseum	Phagotroph		Schneider et al 2020 (Table S2)
Dinoflagellata;Dinophyceae;Gymnodiniales;Gymnodiniaceae;Balechina;Balechina_pachydermata	Phagotroph		Schneider et al 2020 (Table S2)
Dinoflagellata;Dinophyceae;Gymnodiniales;Gymnodiniaceae;Gymnodinium;Gymnodinium_dorsalisulcum	Phototroph		Schneider et al 2020 (Table S2)
Dinoflagellata;Dinophyceae;Gymnodiniales;Gymnodiniaceae;Gyrodinium;Gyrodinium_dominans	Phagotroph		Schneider et al 2020 (Table S2)
Dinoflagellata;Dinophyceae;Gymnodiniales;Gymnodiniaceae;Gyrodinium;Gyrodinium_helveticum	Phagotroph		Schneider et al 2020 (Table S2)
Dinoflagellata;Dinophyceae;Gymnodiniales;Gymnodiniaceae;Gyrodinium;Gyrodinium_heterogrammum	Phagotroph		Schneider et al 2020 (Table S2)
Dinoflagellata;Dinophyceae;Gymnodiniales;Gymnodiniaceae;Gyrodinium;Gyrodinium_rubrum	Phagotroph		Schneider et al 2020 (Table S2)
Dinoflagellata;Dinophyceae;Gymnodiniales;Warnowiaceae;Warnowia;Warnowia_sp.	Phagotroph		Gavelis et al 2015 (DOI: 10.1038/nature14593)
Dinoflagellata;Dinophyceae;Gonyaulacales;Protoceratiaceae;Protoceratium;Protoceratium_reticulatum	Mixotroph	CM	PR2 mixoplankton
Dinoflagellata;Dinophyceae;Gonyaulacales;Pyrocystaceae;Fragilidium;Fragilidium_duplocampanaeforme	Mixotroph	CM	PR2 mixoplankton
Dinoflagellata;Dinophyceae;Peridiniales;Amphidiniopsidaceae;Amphidiniopsis	Phagotroph		Yamaguchi et al 2016 (DOI:10.1016/j.protis.2016.09.003)
Dinoflagellata;Dinophyceae;Peridiniales;Amphidiniopsidaceae;Islandinium;Islandinium_minutum	Phagotroph		Schneider et al 2020 (Table S2)
Dinoflagellata;Dinophyceae;Peridiniales;Amphidiniopsidaceae;Islandinium;Islandinium_tricingulatum	Phagotroph		Schneider et al 2020 (Table S2)
Dinoflagellata;Dinophyceae;Peridiniales;Amphidomataceae;Azadinium	Phototroph		Akselman et al 2014 (DOI:10.4067/S0718-19572014000300008 )
Dinoflagellata;Dinophyceae;Peridiniales;Blastodiniaceae;Blastodinium;Blastodinium_spinulosum	Mixotroph	CM	PR2 mixoplankton
Dinoflagellata;Dinophyceae;Peridiniales;Blastodiniaceae;Blastodinium	Mixotroph	CM	PR2 mixoplankton
Dinoflagellata;Dinophyceae;Peridiniales;Diplopsalidaceae;Niea;Niea_acanthocysta	Phagotroph		Díaz et al 2018 (DOI:10.1080/09670262.2018.1455111)
Dinoflagellata;Dinophyceae;Peridiniales;Heterocapsaceae;Heterocapsa;Heterocapsa_nei/rotundata	Mixotroph	CM	PR2 mixoplankton
Dinoflagellata;Dinophyceae;Peridiniales;Protoperidiniaceae;Protoperidinium;Protoperidinium_bipes	Phagotroph		Schneider et al 2020 (Table S2)
Dinoflagellata;Dinophyceae;Peridiniales;Protoperidiniaceae;Protoperidinium;Protoperidinium_conicum	Phagotroph		Schneider et al 2020 (Table S2)
Dinoflagellata;Dinophyceae;Peridiniales;Protoperidiniaceae;Protoperidinium;Protoperidinium_crassipes	Phagotroph		Schneider et al 2020 (Table S2)
Dinoflagellata;Dinophyceae;Peridiniales;Protoperidiniaceae;Protoperidinium;Protoperidinium_denticulatum	Phagotroph		Schneider et al 2020 (Table S2)
Dinoflagellata;Dinophyceae;Peridiniales;Protoperidiniaceae;Protoperidinium;Protoperidinium_depressum	Phagotroph		Schneider et al 2020 (Table S2)
Dinoflagellata;Dinophyceae;Peridiniales;Protoperidiniaceae;Protoperidinium;Protoperidinium_elegans	Phagotroph		Yamaguchi et al 2006 (DOI: 10.1111/j.1440-1835.2006.00438.x)
Dinoflagellata;Dinophyceae;Peridiniales;Protoperidiniaceae;Protoperidinium;Protoperidinium_monovelum	Phagotroph		Yamaguchi et al 2006 (DOI: 10.1111/j.1440-1835.2006.00438.x)
Dinoflagellata;Dinophyceae;Peridiniales;Protoperidiniaceae;Protoperidinium;Protoperidinium_pellucidum	Phagotroph		doi:10.3354/meps153077
Dinoflagellata;Dinophyceae;Peridiniales;Protoperidiniaceae;Protoperidinium;Protoperidinium_punctulatum	Phagotroph		Schneider et al 2020 (Table S2)
Dinoflagellata;Dinophyceae;Peridiniales;Protoperidiniaceae;Protoperidinium;Protoperidinium_sp.	Phagotroph		Yamaguchi et al 2006 (DOI: 10.1111/j.1440-1835.2006.00438.x)
Dinoflagellata;Dinophyceae;Peridiniales;Protoperidiniaceae;Protoperidinium;Protoperidinium_thulesense	Phagotroph		Schneider et al 2020 (Table S2)
Dinoflagellata;Dinophyceae;Suessiales;Suessiales_X;Dactylodinium;Dactylodinium_pterobelotum	Mixotroph	CM	PR2 mixoplankton
Dinoflagellata;Dinophyceae;Torodiniales;Torodiniaceae;Torodinium	Mixotroph	CM	Fernando, Gomez. 2009
Dinoflagellata;Ellobiophyceae;Thalassomycetales;Thalassomycetaceae;Ellobiopsis;Ellobiopsis_chattonii	Phagotroph		Schneider et al 2020 (Table S2)

## Sheet: Table S5
Table S5 Complete metadata table for protists ASVs in this study. #seqID_qiime2 refers to the sequence ID output from the qiime2 pipeline. #PotentialTrophicMode shows the trophic mode assignment for each ASV using the criteria listed in Table S2-S4. ASVs that could not be categorized based on these criteria were marked as "Unknown". The number of each sample refers to the number of rarefied reads…
ASVID	seqID_qiime2	Domain	Supergroup	Division	Subdivision	Class	Order	Family	Genus	Species	#PotentialTrophicMode	TypeMX	sequence	A_M05_05_F	A_M05_05_S	A_M06_05_F	A_M06_05_S	A_M10_03_S	A_M11_03_F	A_M11_05_F	A_M11_05_S	A_M12_03_F	A_M12_05_F	A_M12_05_S	A_M13_03_F	A_M14_03_S	A_M15_03_S	A_M17_03_S	A_M18_03_F	A_M19_03_F	A_M19_05_F	A_M19_05_S	A_M20_05_F	A_M20_05_S	A_M21_05_F	A_M21_05_S	A_M22_03_F	A_M23_03_S	A_M24_03_S	A_M36_03_S	A_M37_03_F	A_M38_03_F	A_M39_03_F	A_M40_03_S	A_M41_03_S
ASV1	8f586ba42658c6af11354f6a47dc4e92	Eukaryota	TSAR	Stramenopiles	Gyrista	Mediophyceae	Thalassiosirales	Thalassiosiraceae	Porosira	Porosira_glacialis	Phototroph		CAATAGCGTATATTAAAGTTGTTGCAGTTAAAAAGCTCGTAGTTGAAATACTGACATAGTCGACCGGTCTCACGCATTGTCGTGAGCACTTGTGTTGTATTAGGTCATTCTTGGATTTTAGCCAGTCTGGCATTAAGTTGTCGGGTTGGTGAAAACCATCGTTTACTGTGAAAAAATTAGAGTGTTCAAAGCAGACTTATGTCGTTGAATAGATTAGCATGGAATAATAATATAGGACTTTTGTACTATTTTGTTGGTTAGGTGTAAAAGTAATGATCAATAGGGACAGTTGGGCGTATTCGTATTTCGTTGCTAGAGGTGAAATTCTTGGATTTCCGAAAGACGAACTACTGCGAAAGCATTTACGAAGGATGTTTTCATTAATCAAGAACGAAAGTT…	37	40	4	27	7542	7334	0	0	8715	0	3	11531	10124	9869	26	4	8	97	6	29	18	77	7	19	17	29	7239	2857	6675	8380	7243	6085
ASV2	fe4874418656daa285ee7eb201f3200f	Eukaryota	Haptista	Haptophyta	Haptophyta_X	Prymnesiophyceae	Phaeocystales	Phaeocystaceae	Phaeocystis	Phaeocystis_pouchetii	Phototroph		CAATAGCGTATATTAAAGTTGTTGCAGTTAAAAAGCTCGTAGTCGGATTTCGGGTCGGGCCGAGCGGTCTGCCGATGGGTATGCACTGTTTGGCGCGGCCTTCTTTCCGGAGACCGCGGCTACTCTTAACTGAGCGGGCGTGGGAGACGGATCGTTTACTTTGAAAAAATCAGAGTGTTTCTAGCAGGCAGCTCGCTCTTGCATAGGTTAGCATGGGATAATTTAATAGGACTCTGGTGCTATTTTGTTGGTTTCGAACACCGGAGTAATGATTAAAAGGGGCAGTCAGGGGCACTCGTATTCCGTCGAGAGAGGTGAAATTCTCAGACCAATGGAAGACGAACCACTGCGAAAGCATTTGCCAGGGATGTTTTCACTGATCAAGAACGAAAGTTAGGG…	1526	6120	1725	7447	2757	972	542	4182	722	502	4255	1184	1949	2710	2462	294	1231	381	1086	285	1107	483	1173	734	2442	2181	1828	292	976	1488	2794	2044
ASV3	3f530d791abdeea02c3db94d598381e0	Eukaryota	TSAR	Stramenopiles	Gyrista	Mediophyceae	Eupodiscales	Odontellaceae	Odontella	unassigned	Phototroph		CAATAGCGTATATTAAAGTTGTTGCAGTTAAAAAGCTCGTAGTTGGATATCTGGTGGGAGCAATGGGTCTCGCGCTTAGCGCGGGTACTTCAATTGACTCCGGCCATCCTTGGGGAGAGCCCGTCTGGCATTAGGTTGTCGGGCGGGGGATCCCCATCGTTTACTGTGAAAAAATTAGAGTGTTCAAAGCAGGCTTATGCCGCTGAATATATTAGCATGGAATAATAAGATAGGACTTTGGTACTATTTTGTTGGTTTGTGTACCTAAGTAATGATTAATAGGAACAGTCGGGGGTATTCATATTCCGTTGTCAGAGGTGAAATTCTTGGATTTACGGAAGATGAACTACTGCGAAAGCATTTACCAAGGATGTTTTCATTAATCAAGAACGAAAGTTG…	0	0	0	0	5480	1804	0	0	4298	0	0	4151	6895	5131	0	0	0	17	27	61	51	43	15	0	0	0	6062	1232	2703	2521	4073	3191
ASV4	d7bf6cd3567a59eb4ddf913b2982e859	Eukaryota	TSAR	Alveolata	Dinoflagellata	Dinophyceae	Gymnodiniales	Gymnodiniaceae	Gyrodinium	Gyrodinium_helveticum	Phagotroph		CAATAGCGTATATTAAAGTTGTTGCGGTTAAAAAGCTCGTAGTTGGATTTCTGCTGAGGACGACCGGTCCGCCCTCCGGGTGAGCATCTGGTTCGGCCTTGGCATCTTCTTGGTGAACGTATCTGCACTTGACTGTGTGGTGCGGTACCCAGGACTTTTACTTTGAGGAAATTAGAGTGTTTCAAGCAGGCATACGCCTTGAATACATTAGCATGGAATAATAAGATAGGACCTCGGTTCTATTTTGTTGGTTTCTAGAGCTGAGGTAATGATTAATAGGGATAGTTGGGGGCATTCGTATTTAACTGTCAGAGGTGAAATTCTTGGATTTGTTAAAGACGGACTACTGCGAAAGCATTTGCCAAGGATGTTTTCATTGATCAAGAACGAAAGTTAGGG…	208	74	164	134	266	213	441	113	282	102	60	228	125	237	1366	3765	2029	2500	1360	1790	1949	2190	1498	2330	1402	1490	649	1232	773	801	587	1055
ASV5	1176c37294050ac8484324633b395b3f	Eukaryota	TSAR	Alveolata	Dinoflagellata	Dinophyceae	unassigned	unassigned	unassigned	unassigned	Unknown		CAATAGCGTATATTAAAGTTGTTGCGGTTAAAAAGCTCGTAGTTGGATTTCTGTTGAGGACGACCGGTCCGCCCTCTGGGTGAGTATCTGGCTCGGCCTTGGCATCTTCTTGGAGAACGTAACTGCACTTGACTGTGTGGTGCGGTATCCAGGACTTTTACTTTGAGGAAATTAGAGTGTTTCAAGCAGGCGTACGCCTTGAATACATTAGCATGGAATAATGAGATAGGACCTTGGTTCTATTTTGTTGGTTTCTAGAGCTGAGGTAATGATTAATAGGGATAGTTGGGGGCATTCGTATTTAATTGTCAGAGGTGAAATTCTTGGATTTATTAAAGACGGACTACTGCGAAAGCATTTGCCAAGGATGTTTTCATTGATCAAGAACGAAAGTTAGGG…	171	62	183	132	1420	478	90	234	285	739	75	242	477	1594	687	3844	3164	313	251	46	22	295	64	3197	438	754	753	3523	666	2257	474	282
ASV6	33504daa0fb7ccfe2b97b43a2c28757f	Eukaryota	TSAR	Rhizaria	Cercozoa	Filosa-Imbricatea	Filosa-Imbricatea_X	Novel-clade-2	Novel-clade-2_X	Novel-clade-2_X_sp.	Phagotroph		CAGTAGCGTATATTAATGTTGTTGCAGTTAAAAAGCTCGTAGTTGGATTTCTAGTCGACGTTAGCGGTCCTTTGTACCTAGTACTGAGCGTACCGCGAGTGTCGTCTATCCTATCAGTTTGTCTGGGCTCCGGTCTAGTCATACTGGTTCTTTTACTTTGAAAAAATTAGAGTGTTTAAAGCAGGCTTGCGCAATGAATACATTAGCATGGAATAATAACATAGGACTTCGGTCTCTATTTTGTTGGTTTCTGGAACTGAAGTAATGATTGATAGGGATAGTTGGGGGTGCTAGTATTGAGCGGCCAGAGGTGAAATTCTTGGATTCGCTCAAGACTAACTTATGCGAAAGCATTCACCAAGGATGTCTTCTTTAATCAAGAACGAAAGTTGGGGGAT	5403	6669	7485	5609	0	0	6	5	0	0	5	0	0	0	0	0	0	49	44	24	14	61	48	0	0	0	0	0	0	0	0	0
ASV7	9fde33753d31adfb7123a0635a5ef41a	Eukaryota	TSAR	Alveolata	Ciliophora	Spirotrichea	Oligotrichida	Strombidiidae	Strombidiidae_X	Strombidiidae_X_sp.	Phagotroph		CAATAGCGTATATTAAAGTTGTTGCAGTTAAAAAGCTCGTAGTTGGATTTCTGGGAGGGTGCCAATGTCCGTCGTCGTACGTGTTGCAGCGGCGCCCTTCCATCCTTCTGTTAACGACTTTGGGCATTCATTTGCCGGAGTCGGGCTCAGATATTTTACCTTGAGAAAATTAGAGTGTTTCAGGCAGGCTAGGCCGGAATACATTAGCATGGAATAATGGAATAGGACTACGGTCTCTTTGTTGGTTTGAGGGACTGCAGTAATGATTAATAGGGATAGTTGGGGGCATTAGTATTTAATTGTCAGAGGTGGAATTCTCGGATTTGTTAAAGACTAACTTATGCGAAAGCATTTGCCAAGGATGTTTTCATTAATCAAGAACGAAAGTTAGGGGAT	553	148	607	277	137	2015	2885	256	833	2793	642	758	310	214	259	3265	2049	911	153	639	283	850	137	1387	659	655	170	1865	1467	700	200	239
ASV8	c5b9e4583d5495cc01f30ea23a35e2ca	Eukaryota	TSAR	Alveolata	Dinoflagellata	Dinophyceae	Gymnodiniales	Gymnodiniaceae	Gymnodinium	Gymnodinium_sp.	Unknown		CAATAGCGTATATTAAAGTTGTTGCGGTTAAAAAGCTCGTAGTTGGATTTCTGCTGAGGACGACCGGTCCGCCCTCTGGGTGAGCATCTGGCTCGGCCTTGGCATCTTCTTGGGGAACGTTACTGCACTTGATTGTGTGGTGCGGTATCCAGGACTTTTACTTTGAGGAAATTAGAGTGTTTCAAGCAGGCGCACGCCTTGAATACATTAGCATGGAATAATAAGATAGGACGTTGGTTCTATTTTGTTGGTTTCTAGAGCTGACGTAATGATTAATAGGGATAGTTGGGGGCATTCGTATTTAACTGTCAGAGGTGAAATTCTTGGATTTGTTAAAGACGGACTACTGCGAAAGCATTTGCCAAGGATGTTTTCATTGATCAAGAACGAAAGTTAGGG…	20	10	22	0	38	37	100	23	0	0	0	79	34	57	0	0	0	3025	4141	1834	881	4469	4954	0	0	0	18	0	0	28	47	34
ASV9	a149ac2700d4fa5511b1cd92e99a0b21	Eukaryota	TSAR	Alveolata	Dinoflagellata	Dinophyceae	unassigned	unassigned	unassigned	unassigned	Unknown		CAATAGCGTATATTAAAGTTGTTGCGGTTAAAAAGCTCGTAGTTGGATTTCTGCCGAGGACGACCGGTCCGCCCTCTGGGTGAGTATCTGGCTTGGCCTGGGCATCTTCTTGGAGAACGTAGCTGCACTTGACTGTGTGGTGCGGTATCCAGGACTTTTACTTTGAGGAAATTAGAGTGTTTCAAGCAGGCATGCGCCTTGAATACATTAGCATGGAATAATAAGATAGGACCTCGGTTCTATTTTGTTGGTTTCTAGAGCTGAGGTAATGATTAATAGGGATAGTTGGGGGCATTCGTATTTAACTGTCAGAGGTGAAATTCTTGGATTTGTTAAAGACGGACTACTGCGAAAGCATTTGCCAAGGATGTTTTCATTGATCAAGAACGAAAGTTAGGG…	0	264	211	434	810	106	109	531	152	449	1323	253	397	771	1224	656	838	445	1317	0	0	317	930	770	839	1004	954	146	244	208	898	446
ASV10	208f6e56d49e7c6fc199e5e669a82886	Eukaryota	TSAR	Alveolata	Dinoflagellata	Dinophyceae	Peridiniales	Heterocapsaceae	Heterocapsa	unassigned	Unknown		CAATAGCGTATATTAAAGTTGTTGCGGTTAAAAAGCTCGTAGTTGGATTTCTGCCGAGGACGACCGGTCCGCCCTCTGGGTGAGCATCTGGCTCGGCCTGGGCATCTTCTTGGAGAACGTATCTGCACTTGACTGTGTGGTGCGGTATTCAGGACTTTTACTTTGAGGAAATTAGAGTGTTTCAAGCAGGCATACGCCTTGAATACATTAGCATGGAATAATAAGATAGGACCTCGGTTCTATTTTGTTGGTTTCTAGATCTGAGGTAATGATTAATAGGGATAGTTGGGGGCATTCGTATTTAACTGTCAGAGGTGAAATTCTTGGATTTGTTAAAGACGGACTACTGCGAAAGCATTTGCCAAGGATGTTTTCATTGATCAAGAACGAAAGTTAGGG…	0	48	89	50	173	161	132	94	284	1759	1099	316	404	460	305	235	832	0	0	0	0	0	0	809	745	581	99	3137	508	2279	223	701
ASV11	4118e0fdd8c432614b82c31610ff8074	Eukaryota	TSAR	Alveolata	Ciliophora	Spirotrichea	Choreotrichida-Tintinnina	Xystonellidae	unassigned	unassigned	Phagotroph		CAATAGCGTATATTAAAGTTGTTGCAGTTAAAAAGCTCGTAGTTGGATTTCTGGTAGGAGGTTAGGGCGCACTGTCGTGATGCCCGCGTCTTCTGCCATCCTTCTGTTAACCCTTCAGGGCGTTCGTTCGTCGGTTGGGGGCTCAGATATTTTACCTTGAGAAAATTAGAGTGTTTCAGGCAGGCTTGTGCCCGGATACATTAGCATGGAATAATGGAATAGGACTTTAGCCTCTTCTGTTGGTCTGAGGGGTTGGAGTAATGATTAATAGGGATAGTTGGGGGCATTAGTACTTAACTGTCAGAGGTGAAATTCTCGGATTTGTTAAAGACTAACTTATGCGAAAGCATTTGCCAAGGATGTTTTCATTAATCAAGAACGAAAGTTAGGGGAT	0	0	0	0	18	811	193	0	207	241	0	603	0	50	347	185	919	0	0	0	0	0	0	3153	217	173	164	5048	752	2231	78	0
ASV12	19bc519596eb5bf51419ceac27922610	Eukaryota	TSAR	Alveolata	Dinoflagellata	Dinophyceae	Gymnodiniales	Gymnodiniaceae	Gymnodinium	Gymnodinium_sp.	Unknown		CAATAGCGTATATTAAAGTTGTTGCGGTTAAAAAGCTCGTAGTTGGATTTCTGCTGAGGACGACCGGTCCGCCCTCTGGGTGAGTATCTGGCTCGGCCTTGGCATCTTCTTGGGGAACGTAACTGCACTTGACTGTGTGGTGCGGTATCCAGGACTTTTACTTTGAGGAAATTAGAGTGTTTCAAGCAGGCGCACGCCTTGAATACATTAGCATGGAATAATAAGATAGGACCTTGGTTCTATTTTGTTGGTTTCTAGAGCTGAGGTAATGATTAATAGGGATAGTTGGGGGCATTCGTATTTAACTGTCAGAGGTGAAATTCTTGGATTTGTTAAAGACGGACTACTGCGAAAGCATTTGCCAAGGATGTTTTCATTGATCAAGAACGAAAGTTAGGG…	141	158	193	196	154	197	266	199	276	881	819	270	266	320	773	960	1236	88	210	78	492	74	208	1305	1678	1312	655	287	642	252	733	550
ASV13	fd8857c0ad31d657999954169cdce173	Eukaryota	TSAR	Stramenopiles	Gyrista	Mediophyceae	Thalassiosirales	Thalassiosiraceae	Thalassiosira	unassigned	Phototroph		CAATAGCGTATATTAAAGTTGTTGCAGTTAAAAAGCTCGTAGTTGGATTTCTGGCAGGAGCGACCGGTCGCGCACTCTGTGCGTGAACTTGTGTTGTCTCTGGCCATCCTCGGGGAGATCCTGTTTGGCATTAAGTTGTCGGGCAGGGGATACCCGTCGTTTACTGTGAAAAAATTAGAGTGTTTAAAGCAGGCTTATGCCGTTGAATATATTAGCATGGAATAATAAGATAGGACTTCGGAACTATTTTGTTGGTTTGCGTTACGAAGTAATGATTAATAGGGACAGTTGGGGGTATTCGTATTTCATTGTCAGAGGTGAAATTCTTGGATTTCTGAAAGACGAACTACTGCGAAAGCATTTACCAAGGATGTTTTCATTAATCAAGAACGAAAGTTA…	36	40	17	17	1227	602	0	0	795	0	8	984	1069	1377	0	0	0	33	51	60	78	71	92	0	0	0	1786	329	993	1132	1923	1038
ASV14	0f0d85badcf2e298792044614f7b671a	Eukaryota	TSAR	Alveolata	Ciliophora	Spirotrichea	Choreotrichida	Strombidinopsidae	Strombidinopsis	Strombidinopsis_sp.	Phagotroph		CAATAGCGTATATTAAAGTTGTTGCAGTTAAAAAGCTCGTAGTTTGATTTCTGGACGGGCGCCAACACCCGCTTGTTAGTGAGGAGGCGGTGCCCGCCCATCCTTCTGTTAACGCCGCCGGCATTTGTTTGCTGGTGGCGGGCTCAGATATTTTACCTTGAGAAAATTAGAGTGTTTCAGGCAGGCTTGCGCCTAGATACATTAGCATGGAATAATAGAATAGGACTTTGACCTCTTCTGTTGGTCTGAGGGGTGAGAGTAATGATTAATAGGGATAGTTGGGGGCATTAGTACTTAACTGCTAGAGGTGAAATTCTCAGATTTGTTAAAGACTAACTTATGCGAAAGCATTTGCCAAGGATGTTTTCATTAATCAAGAACGAAAGTTAGGGGAT	0	0	0	0	29	7857	0	0	648	0	0	791	0	42	0	0	0	93	11	0	0	44	0	0	0	0	57	1911	18	816	53	0
ASV15	3329e754f6908f1124daecb6ac835ab7	Eukaryota	TSAR	Alveolata	Dinoflagellata	Dinophyceae	unassigned	unassigned	unassigned	unassigned	Unknown		CAATAGCGTATATTAAAGTTGTTGCGGTTAAAAAGCTCGTAGTTGGATTTCTGCCGAGGACGACCGGTCCGCCCTCTGGGTGAGTATCTGGTTCGGCCTGGGCATCTTCTTGGAGAACGTATCTGCACTTGACTGTGTGGTGCGGTATCCAGGACTTTTACTTTGAGGAAATTAGAGTGTTTCAAGCAGGCACACGCCTTGAATACATTAGCATGGAATAATAAGATAGGACCTTGGTTCTATTTTGTTGGTTTCTAGAGCTGAGGTAATGATTAATAGGGATAGTTGGGGGCATTCGTATTTAACTGTCAGAGGTGAAATTCTTGGATTTGTTAAAGACGGACTACTGCGAAAGCATTTGCCAAGGATGTTTTCATTGATCAAGAACGAAAGTTAGGG…	152	557	135	633	207	62	429	1186	232	106	565	70	460	272	818	231	619	51	145	125	664	64	215	458	907	957	290	79	235	57	290	1203
ASV16	40f0c3cda6d5c5b7bb819bca14b929fa	Eukaryota	TSAR	Rhizaria	Radiolaria	Acantharea	Acantharea_C	Acantharea_C3	Litholophus	Litholophus_spB	Phagotroph		CAATAGCGTATACTAATGTTGTTGCAGTTAAAAAGCTCGTAGTCGGATTTCAGTATTAGGCCCTTCTTCCAATACGGTTGCTAGTGGTCTTTACTTCCTTAACAGAATCTTTCATTTTATTAATTTAAAGTGTTTGGGGCCTGTTTCTTTTACTTTGAGAAAATTAGAGTGTTCAAAGCGGGTTTTCGCCTGGATATTACTCTTGGAATAATAATATAGGACTTTGGTTCTTTTTTGTTGGTGACTTAGAACCGAAGTAATGATTGATAGGGACAGTTGGGGTCATTCGTACTATGAAGCGAGAGGTGAAATTCATGGACCTTTGTATGACGAACTACTGCGAAAGCATTTGACTAGGATGTTCCCGTTGATCAAGAACGAAAGTTGGGGGAT	619	94	407	137	0	0	0	49	0	0	8	0	0	0	14	773	77	5	22	9574	459	0	23	1	0	0	0	0	0	0	4	0
ASV17	f9d978a22c32734a225b0e9271be34bc	Eukaryota	TSAR	Alveolata	Dinoflagellata	Dinophyceae	Gymnodiniales	unassigned	unassigned	unassigned	Unknown		CAATAGCGTATATTAAAGTTGTTGCGGTTAAAAAGCTCGTAGTTGGATTTCTGCCGAGGACGACCGGTCCGCCCTCTGGGTGAGTATCTGGCTTGGCCTGGGCATCTTCTTGGAGAACGTATCTGCACTTGACTGTGTGGTGCGGTATCCAGGACTTTTACTTTGAGGAAATTAGAGTGTTTCAAGCAGGCATACGCCTTGAATACATTAGCATGGAATAATAAGATAGGACCTCGGTTCTATTTTGTTGGTTTCTAGAGCTGAGGTAATGATTAATAGGGATAGTTGGGGGCATTCGTATTTAACTGTCAGAGGTGAAATTCTTGGATTTGTTAAAGACGGACTACTGCGAAAGCATTTGCCAAGGATGTTTTCATTGATCAAGAACGAAAGTTAGGG…	3937	1693	225	507	0	0	0	32	0	0	0	0	0	0	0	0	0	0	0	1582	4597	0	0	0	0	0	0	0	0	0	0	0
ASV18	e00aef89bbab20f9a7db9bd922e46bfe	Eukaryota	TSAR	Alveolata	Dinoflagellata	Dinophyceae	unassigned	unassigned	unassigned	unassigned	Unknown		CAATAGCGTATATTAAAGTTGTTGCGGTTAAAAAGCTCGTAGTTGGATTTCTGTTGAGGACGACCGTTCCGCCCTCTGGGTGAGTATCTGGCTCGGCCTCGGCATCTTCTTGGAGAACGTTACTGCACTTGATTGTGTGGTGCGGTATCCAGGACCTTTACTTTGAGGAAATTAGAGTGTTTCAAGCAGGCGTACGCCTTGAATACATTAGCATGGAATAATAAGATAAGACCTTGGTTCTATTTTGTTGGTTTCTAGGGCTAAGGTAATGATTAATAGGGATAGTTGGGGGCATTCGTATTTAACTGTCAGAGGTGAAATTCTTGGATTTGTTAAAGACGGACTACTGCGAAAGCATTTGCCAAGGATGTTTTCATTGATCAAGAACGAAAGTTAGGG…	2905	641	1473	485	0	0	1800	850	0	58	33	0	0	0	15	0	18	516	433	473	574	452	595	0	0	0	0	0	0	0	0	0
ASV19	f94b5f5162c15f7ae59697fe62858bfb	Eukaryota	TSAR	Alveolata	Ciliophora	Spirotrichea	Choreotrichida-Tintinnina	Ptychocylididae	unassigned	unassigned	Phagotroph		CAATAGCGTATATTAAAGTTGTTGCAGTTAAAAAGCTCGTAGTTGGATTTCTGGTAGAAGGAACGGGCGCACCTGCGTGATGCCCGCGTCTTCTGCCATCCTTCTGTTAACCGTTCTTGACATTGATTTGTCGGTTCGGGGCTCAGATATTTTACCTTGAGAAAATTAGAGTGTTTCAGGCAGGCTTATGCCCGGATACATTAGCATGGAATAATGGAACAGGACTTCGCCTCTTCTGTTGGTTTGAGGGGTTGAAGTAATGATTAATAGGGATAGTTGGGGGCATTAGTACTTAACTGTCAGAGGTGAAATTCTCGGATTTGTTAAAGACTAACTTATGCGAAAGCATTTGCCAAGGATGTTTTCATTAATCAAGAACGAAAGTTAGGGGAT	440	23	16	0	48	69	956	69	49	0	9	323	26	76	533	48	1131	650	148	66	25	719	59	2382	547	461	141	719	25	404	112	29
ASV20	c1a7116123b44f9d641a2c8a4ffb2117	Eukaryota	TSAR	Alveolata	Dinoflagellata	Dinophyceae	unassigned	unassigned	unassigned	unassigned	Unknown		CAATAGCGTATATTAAAGTTGTTGCGGTTAAAAAGCTCGTAGTTGGATTTCTGCCGAGGACGACCGGTCCGCCCTCTGGGTGAGTATCTGGCTCGGCCTGGGCATCTTCTTGGAGAACGTATCTGCACTTGACTGTGTGGTGCGGTATCCAGGACTTTTACTTTGAGGAAATTAGAGTGTTTCAAGCAGGCATACGCCTTGAATACATTAGCATGGAATAATAAGATAGGACCTCGGTTCTATTTTGTTGGTTTCTAGAGCTGAGGTAATGATTAATAGGGATAGTTGGGGGCATTCGTATTTAACTGTCAGAGGTGAAATTCTTGGATTTGTTAAAGACGGACTACTGCGAAAGCATTTGCCAAGGATGTTTTCATTGATCAAGAACGAAAGTTAGGG…	351	494	450	540	87	101	696	516	200	218	311	130	153	127	365	165	335	140	184	163	361	222	316	273	426	502	187	108	380	74	228	577
ASV21	5d6f349d2d611996a9d918dfb8b03b81	Eukaryota	TSAR	Alveolata	Dinoflagellata	Dinophyceae	Prorocentrales	Prorocentraceae	Prorocentrum	unassigned	Unknown		CAATAGCGTATATTAAAGTTGTTGCGGTTAAAAAGCTCGTAGTTGGATTTCTGCCGAGGACGACCGGTCCGCCCTCTGGGTGAGTATCTGGCTCGGCCTGGGCATCTTCTTGGAGAACGTATCTGCACTTGACTGTGTGGTGCGGTATCCAGGACTTTTACTTTGAGGAAATTAGAGTGTTTCAAGCAGGCTTACGCCTTGAATACATTAGCATGGAATAATAAGATAGGACCTCGGTTCTATTTTGTTGGTTTCTAGAGCTGAGGTAATGATTAATAGGGATAGTTGGGGGCATTCGTATTTAACTGTCAGAGGTGAAATTCTTGGATTTGTTAAAGACGGACTACTGCGAAAGCATTTGCCAAGGATGTTTTCATTGATCAAGAACGAAAGTTAGGG…	0	65	0	40	627	0	104	0	69	58	80	38	214	130	2920	128	264	0	199	0	0	0	176	439	234	1209	483	43	48	24	355	156
ASV22	016119bae19d1cca8495e0e8bfb51ddd	Eukaryota	TSAR	Alveolata	Dinoflagellata	Dinophyceae	Gymnodiniales	Gymnodiniaceae	Gyrodinium	unassigned	Unknown		CAATAGCGTATATTAAAGTTGTTGCGGTTAAAAAGCTCGTAGTTGGATTTCTGCTGAGGACGACCGGTCCGCCCTCTGGGTGAGTATCTGGCTTGGCCTTGGCATCTTCTTGGAGAACGTAGCTGCACTTGACTGTGTGGTGCGGTATCCAGGACTTTTACTTTGAGGAAATTAGAGTGTTTCAAGCAGGCACACGCCTTGAATACATTAGCATGGAATAATAAGATAGGACCTTGGTTCTATTTTGTTGGTTTCTAGAGCTGAGGTAATGATTAATAGGGATAGTTGGGGGCATTCGTATTTAACTGTCAGAGGTGAAATTCTTGGATTTGTTAAAGACGGACTACTGCGAAAGCATTTGCCAAGGATGTTTTCATTGATCAAGAACGAAAGTTAGGG…	200	121	111	184	372	61	471	83	324	408	157	179	297	243	719	212	403	354	234	31	64	470	186	459	323	425	224	153	197	60	317	264
ASV23	322f0aaae5910a3f96ec3feb43b71aa8	Eukaryota	TSAR	Alveolata	Ciliophora	Spirotrichea	Choreotrichida-Tintinnina	Dictyocystidae	unassigned	unassigned	Phagotroph		CAATAGCGTATATTAAAGTTGTTGCAGTTAAAAAGCTCGTAGTTGGATTTCTGGTAGTGGGTTAGAGCGCACATGCGTGATGCTCGCGTCCATTGCCATCCTTCTGTTAACCTAGGAGGCCATTCATTTGGCATCTAGGGGCTCAGATATTTTACCTTGAGAAAATTAGAGTGTTTCAGGCAGGCTTGTGCCCGGATACATTAGCATGGAATAATGGAATAGGACTTTAGCCTCTTCTGTTGGTCTGAGGGGTTGAAGTAATGATTAATAGGGATAGTTGGGGGCATTAGTACTTAACTGTCAGAGGTGAAATTCTCGGATTTGTTAAAGACTAACTTATGCGAAAGCATTTGCCAAGGATGTTTTCATTAATCAAGAACGAAAGTTAGGGGAT	827	149	1074	247	37	99	3411	98	186	0	0	195	33	26	38	520	276	109	40	265	123	166	23	284	65	93	17	410	761	174	33	42
ASV24	185ea7cfcd643c6b6255b114031e9d22	Eukaryota	TSAR	Alveolata	Dinoflagellata	Dinophyceae	Gymnodiniales	Gymnodiniaceae	Gymnodinium	Gymnodinium_sp.	Unknown		CAATAGCGTATATTAAAGTTGTTGCGGTTAAAAAGCTCGTAGTTGGATTTCTGCTGAGGACGATCGGTCCGCCCTCTGGGTGAGCATTGACTCGGCCTTGGCATCTTCTTGGAGAACGCTACTGCACTTGACTGTGTGGTGCGGTATCCAGGACTTTTACTTTGAGGAAATTAGAGTGTTTCAAGCAGGCGCACGCCTTGAATACATTAGCATGGAATAATAAGATAGGACCTTGGTTCTATTTTGTTGGTTTCTAGAGCTGAGGTAATGATTAATAGGGATAGTTGGGGGCATTCGTATTTAACTGTCAGAGGTGAAATTCTTGGATTTGTTAAAGACGGACTACTGCGAAAGCATTTGCCAAGGATGTTTTCATTGATCAAGAACGAAAGTTAGGGG…	409	541	786	887	92	26	529	255	127	220	381	44	130	72	135	212	234	82	145	170	108	117	225	193	189	221	117	92	294	69	96	540
ASV25	bfc351afa7f9d4a8f459192f8f3477f2	Eukaryota	TSAR	Alveolata	Dinoflagellata	Syndiniales	Dino-Group-IV	Dino-Group-IV-Hematodinium-Group	Hematodinium	Hematodinium_sp.	Parasite		CAATAGCGTATATTAAAGTTGTTGCGGTTAAAAAGCTCGTAGTTGGATTTCTGTCTGAGGCGGCCGGTCCACTTTCTGAGTGAGCATCTGGTCCGCTTTGGGCATCCTCCTGGGGAACGTTTCCGCGCTTGATTGTGTGGTACGGAATCTAGGACTTTTACTTTGAGGAAATTAGAGTGTTCACTGCAGGCATACGCCTTGAATACGTTAGCATGGAATAATAAGATAGGACCTCGGTTCTATTTTTTCGGTTTCTAGAGCTGAGGTAATGATTAACAGGGATAGTTGGGGGCATTCGTATTTAACTGTCAGAGGTGAAATTCTTGGATTTGTTAAAGACGAACTACTGCGAAAGCATTTGCCAAGGATGTTTTCATTGATCAAGAACGAAAGTTAGGG…	0	0	0	0	8	65	34	72	2792	5898	0	0	2	0	0	0	0	0	0	11	126	0	0	0	0	4	0	2	0	0	7	8
ASV26	a53acc00b2673d68af6152835b2696ae	Eukaryota	Cryptista	Cryptophyta	Cryptophyta_X	Cryptophyceae	Cryptomonadales	Cryptomonadales_X	Plagioselmis	Plagioselmis_prolonga	Phototroph		TAATAGCGTATATTAAAGTTGTTGCAGTTAAAAAGCTCGTAGTCGGATGTCGGGCTCGGGCAAGCTGTCGGCCTTTGGTCGGACGGCAGGCTCGGGTCTTTCTGCCTGAGGAACCCGGTTGCTTTAACGAGCTGCCGGTGGACGCAGGTCGTTTACTTTGAAAAAATTAGAGTGTTCAAAGCAGGCTAGCGCTTGAATACATTAGCATGGAATAATGGAATAGGACTTTGGTGCTATTTTGTTGGTTTATGGGACCGAAGTAATGATTAACAGGGACAGTTGGGGCCGTTTATATTTCGTTGTCAGAGGTGAAATTCTTGGATTTACGAAAGATAAACTTCTGCGAAAGCATTCGGCAAGGATGTTTTCATTGATCAAGAACGAAAGTTAGGGGAT	19	105	61	180	85	35	21	147	42	379	1304	26	119	121	869	161	344	50	98	0	23	14	75	427	909	732	112	51	117	59	159	315
ASV27	06e44c388907f4dcff4999ac008175b8	Eukaryota	TSAR	Stramenopiles	Gyrista	Mediophyceae	Chaetocerotales	Chaetocerotaceae	Chaetoceros	unassigned	Phototroph		CAGTAGCGTATATTAAAGTTGTTGCAGTTAAAAAGCTCGTAGTCGCATTTCTGGCGAGAGGAATTGGTCCGACATTTATTGTGGGTACTCGATTCTCTCTCGCCATCCTTGAGTGGTCCGTTCTGGCATTTAGTTGTCGGAGCGTCAGCCGCTCATCGTTTACTGTGAGAAAATTAGAGTGTTCAAAGCAGGCTTATGCCGTTGAATATATTAGCATGGAATAATAAGATAGGACCTCGGTGCTATTTTGTTGGTTTGCGCACAGAGGTAATGATGAACAGGGACAGTTGGGGGTATTTGTATTTCGTTGTCAGAGGTGAAATTCTTAGATTTACGAAAGACAAACTACTGCGAAAGCATTTACCAAGGATGTTTTCATTGATCAAGAACGAAAGTATG…	23	79	3	14	84	8	29	80	13	0	20	2	18	15	61	15	19	268	816	1152	1447	1139	1018	26	43	60	46	7	13	16	37	23
ASV28	81205e66e9ce9b6dac66d9d5ebf2d0a8	Eukaryota	TSAR	Alveolata	Dinoflagellata	Dinophyceae	unassigned	unassigned	unassigned	unassigned	Unknown		CAATAGCGTATATTAAAGTTGTTGCGGTTAAAAAGCTCGTAGTTGGATTTCTGCCGAGGACGACCGGTCCGCCCTCTGGGTGAGTATCTGGCTCGGCCTGGGCATCTTCTTGGAGAACGTAGCTGCACTTGACTGTGTGGTGCGGTATCCAGGACTTTTACTTTGAGGAAATCAGAGTGTTTCAAGCAGGCATACGCCTTGAATACATTAGCATGGAATAATAAGATAGGACCTCGGTTCTATTTTGTTGGTTTCTAGAGCTGAGGTAATGATTAATAGGGATAGTTGGGGGCATTCGTATTTAACTGTCAGAGGTGAAATTCTTGGATTTGTTAAAGACGGACTACTGCGAAAGCATTTGCCAAGGATGTTTTCATTGATCAAGAACGAAAGTTAGGG…	416	101	439	228	192	121	602	146	236	264	172	106	78	57	289	388	379	29	42	72	104	113	33	272	355	201	230	386	201	150	243	140
ASV29	2693ce33a718961037c17499e9562c2f	Eukaryota	TSAR	Alveolata	Dinoflagellata	Dinophyceae	unassigned	unassigned	unassigned	unassigned	Unknown		CAATAGCGTATATTAAAGTTGTTGCGGTTAAAAAGCTCGTAGTTGGATTTCTGCCGAGGACGACTGGTCCGCCCTCTGGGTGAGCATCTAGTTCGGCCTGGGCATCTTCTTGGAGAACGTAGCTGCACTTGACTGTGTGGTGCGGTATCCAGGACTTTTACCTTGAGGAAATTAGAGTGTTTCAAGCAGGCACACGCCTTGAATACATTAGCATGGAATAATAAGATAGGACCTCGGTTCTATTTTGTTGGTTTCTAGAGCTGAGGTAATGATTAATAGGGATAGTTGGGGGCATTCGTATTTAACTGTCAGAGGTGAAATTCTTGGATTTGTTAAAGACGGACTACTGCGAAAGCATTTGCCAAGGATGTTTTCATTGATCAAGAACGAAAGTTAGGG…	139	390	282	667	57	18	32	167	18	36	91	21	80	137	366	93	239	32	144	3	5	31	201	146	318	301	146	8	149	28	167	850
ASV30	52bb5b3ac835e724a91e29d5d32641a1	Eukaryota	TSAR	Alveolata	Dinoflagellata	Dinophyceae	unassigned	unassigned	unassigned	unassigned	Unknown		CAATAGCGTATATTAAAGTTGTTGCGGTTAAAAAGCTCGTAGTTGGATTTCTGCCGAGGACGACCGGTCCGCCCTCTGGGTGAGTATCTGGCTCGGCCTGGGCATCTTCTTGGAGAACGTAGCTGCACTTGACTGTGTGGTGCGGTATCCAGGACTTTTACTTTGAGGAAATTAGAGTGTTTCAAGCAGGCATACGCCTTGAATACATTAGCATGGAATAATAAGATAGGACCTCGGTTCTATTTTGTTGGTTTCTAGAGCTGAGGTAATGATTAATAGGGATAGTTGGGGGCATTCGTATTTAACTGTCAGAGGTGAAATTCTTGGATTTGTTAAAGACGGACTACTGCGAAAGCATTTGCCAAGGATGTTTTCATTGATCAAGAACGAAAGTTAGGG…	491	206	222	162	42	119	541	215	180	48	51	33	65	35	284	227	290	45	67	418	614	75	115	218	185	198	37	128	326	27	55	114
ASV31	d891aa3375a038592e47b2f805c8ef78	Eukaryota	TSAR	Alveolata	Ciliophora	Spirotrichea	Oligotrichida	Tontoniidae	Pseudotontonia	Pseudotontonia_sp.	Mixotroph	GNCM	CAATAGCGTATATTAAAGTTGTTGCAGTTAAAAAGCTCGTAGTTGGATTTCTGCCAGGGTGCCAATGTCCGCCGAAGTGCGTGCGCAGCGGCGCCCTCGCATCCTTCTGTTAACGCCTCTCGGCATTTACTTGCCGGTGGTGGGCTCAGATAATTTACCTTGAGAAAATTAGAGTGTTTCAGGCAGGCTAGGCCGGAATACATTAGCATGGAATAATGGAATAGGACTACGGTCTCGTTGTTGGTTTGAGGGACTGGAGTAATGATTAATAGGGATAGTTGGGGGCATTAGTATTTAATTGTCAGAGGTGAAATTCTCAGATTTGTTAAAGACTAACTTATGCGAAAGCATTTGCCAAGGATGTTTTCATTAATCAAGAACGAAAGTTAGGGGAT	35	61	78	97	15	71	856	278	47	1313	1020	26	31	22	17	354	166	386	341	59	45	186	258	29	32	45	21	32	0	35	18	15
ASV32	5c47c73176b38a3783a0c5b6e1f00997	Eukaryota	TSAR	Stramenopiles	Gyrista	Mediophyceae	Chaetocerotales	Chaetocerotaceae	Chaetoceros	unassigned	Phototroph		CAATAGCGTATATTTTAGTTGTTGCAGTTAAAAAGCTCGTAGTTGAATTTCTGGTGGGAGAAGGCAGTCCGACCCTTTGGGTGGGTACTCGCTCTCTCCGGCCATCCTTGGTTGGAGCCTGTCTGGCATTAAGTTGTCGGGCAGGGGATGACCATCGTTTACTGTGAAAAAATTAGAGTGTTCAAAGCAGACTTATGTCATTGAATATATTAGCATGGAATAATAAAATAGGACCGCAGTGCTATTTTGTTGGTTTGCGCACCGTGGTAATGATGAATAGGGACAGTTGTGGGTATTAGTATTCAGTTGTAAGAGGTGAAATTCTTAGATTAACGGAAGACTCACTACTGCGAAAGCATTTACCAAGGATGTTTTCATTAATCAAGAACGAAAGTGTGG…	43	34	63	19	139	194	11	1	367	0	5	511	104	215	0	0	0	521	600	237	155	1017	428	0	2	0	141	100	280	269	194	48
ASV33	bdae11999d9e5dc9d28fa337435eddbe	Eukaryota	TSAR	Stramenopiles	Gyrista	Mediophyceae	Thalassiosirales	Thalassiosiraceae	unassigned	unassigned	Phototroph		CAATAGCGTATATTAAAGTTGTTGCAGTTAAAAAGCTCGTAGTTGGATTTCTGGCAGGAGCGACCGGTCACACACTCTGTGTGTGAACTTGTGTTGTCTCTGGCCATCCTTGGGGAGATCCTGTTTGGCATTAAGTTGTCGGGCAGGGGATACCCATCGTTTACTGTGAAAAAATTAGAGTGTTTAAAGCAGGCTTATGCCGTTGAATATATTAGCATGGAATAATAAGATAGGACTTCGGAACTATTTTGTTGGTTTGCGTTACGAAGTAATGATTAATAGGGACAGTTGGGGGTATTCGTATTTCGTTGTCAGAGGTGAAATTCTTGGATTTCCGAAAGACGAACTACTGCGAAAGCATTTACCAAGGATGTTTTCATTAATCAAGAACGAAAGTTA…	246	157	247	139	360	323	0	26	364	0	42	494	141	199	148	204	105	55	51	35	24	59	62	86	80	99	166	185	500	301	99	155
ASV34	904a8098d98ff103cc7b64ae9a387174	Eukaryota	TSAR	Stramenopiles	Gyrista	Bacillariophyceae	Bacillariales	Bacillariaceae	Fragilariopsis	unassigned	Phototroph		CAATAGCGTATATTAAAGTTGTTGCAGTTAAAAAGCTCGTAGTTGGATTTGTGGTGTGTCCAGTCGGCCTTTGCTCTTTGAGTGATAGTGCTGAACTGGTCTGCCATGTTTGGGTGGAATCTGTGTGGCATTAAGTTGTCGTGCAGGGGATACCCATCGTTTACTGTGAAAAAATTAGAGTGTTCAAAGCAGGCTTATGCCTCTGAATATATTAGCATGGAATAATGATATAGGACCTTGGTACTATTTTGTTGGTTTGCGCACTGAGGTAATGATTAAGAGGGACAGTTGGGGGTATTTGTATTCCATTGTCAGAGGTGAAATTCTTGGATTTTTGGAAGACAAACTACTGCGAAAGCATTTACCAAGGATGTTTTCATTAATCAAGAACGAAAGTTA…	239	161	281	75	80	47	23	34	86	22	58	84	57	42	10	249	65	1227	539	139	42	782	511	149	0	0	80	48	131	97	22	42
ASV35	8b81b765d523d23f3127113c03efe2f3	Eukaryota	TSAR	Stramenopiles	Gyrista	Mediophyceae	Chaetocerotales	Chaetocerotaceae	Chaetoceros	Chaetoceros_dichaeta	Phototroph		CAATAGCGTATATTAAAGTTGTTGCAGTTAAAAAGCTCGTAGTTGGATTTCTGGTGGGAGGGATCGGTCCAGCACACTGTGTTGGAACTGGATCCTCTCCGGCCATCCTTGGGTGGATCTTGTCTGGCATTAAGTTGTCAGTCAGGGGATGCCCATCGTTTACTGTGAAAAAATTAGAGTGTTCAAAGCAGGCTTATGCCATTGAATATATTAGCATGGAATAATAAGATAGGGCCCTGGTGCTATTTTGTTGGTTTGCGTACCGAGGTAATGATTAATAGGGACAGTTGGGGGTATTTGTATTCAGTATTCAGTGGTGAAATACTTAGACCTACGGAAGACAAACTACTGCGAAAGCATTTACCAAGGATGTTTTCATTAATCAAGAACGAAAGTATG…	785	471	759	400	65	58	7	0	73	0	0	67	70	96	46	21	90	396	222	59	169	218	147	57	25	49	142	66	128	113	112	144
ASV36	32687f1ef150c93c9ce677653d30bf99	Eukaryota	TSAR	Alveolata	Dinoflagellata	Dinophyceae	Dinophyceae_X	Dinophyceae_XX	Dinophyceae_XXX	Dinophyceae_XXX_sp.	Unknown		CAATAGCGTATATTAAAGTTGTTGCGGTTAAAAAGCTCGTAGTTGGATTTCTGCCGAGGACGACCGGTCCGCCCTCCGGGTGAGCATCTGGCTCGGCCTTGACATCTTCTTGGTGAACGTAGCTGCACTTGACTGTGTGGTGCGGTACCCGGGACTTTTACTTTGAGGAAATTAGAGTGTTTCAAGCAGGCATACGCCTTGAATACATTAGCATGGAATAATAAGATAGGACCTTGGTTCTATTTTGTTGGTTTCTAAAACTGAGGTAATGATTAATAGGGATAGTTGGGGGCATTCGTATTTAACTGTCAGAGGTGAAATTCTTGGATTTGTTAAAGACGGACTACTGCGAAAGCATTTGCCAAGGATGTTTTCATTGATCAAGAACGAAAGTTAGGG…	1894	652	1498	473	0	0	0	0	0	0	17	0	0	0	0	0	0	104	96	0	0	328	121	0	0	0	0	0	0	0	0	0
ASV37	30fc6b69b11dd512b14d6d8e1fc2d7ec	Eukaryota	TSAR	Alveolata	Ciliophora	Spirotrichea	Oligotrichida	Strombidiidae	Strombidiidae_X	Strombidiidae_X_sp.	Phagotroph		CAATAGCGTATATTAAAGTTGTTGCAGTTAAAAAGCTCGTAGTTGGATTTCTGGGAGGGTGCTAATGTCCGCCGTAGCGCGTGTGCAGCCGCGCCCTTCCATCCTTCTGTTAACGCCTCTTGGCATTCATTTGCTGGTGGCGGGCTCAGATATTTTACCTTGAGAAAATTAGAGTGTTTCAGGCAGGCTAGGCCGGAATATATTAGCATGGAATAATGGAATAGGACTATGGTCTCTTTGTTGGTTTGAGGGACTGCAGTAATGATTAATAGGGATAGTTGGGGGCATTAGTATTTAATTGTCAGAGGTGGAATTCTCAGATTTGTTAAAGACTAACTTATGCGAAAGCATTTGCCAAGGATGTTTTCATTAATCAAGAACGAAAGTTAGGGGAT	102	80	224	184	95	180	180	88	57	96	58	249	58	66	127	118	341	118	51	0	0	101	162	485	355	159	95	275	119	98	60	276
ASV38	eb904cbc064fc757e2ae116ca8461070	Eukaryota	TSAR	Alveolata	Dinoflagellata	Dinophyceae	Prorocentrales	Prorocentraceae	Prorocentrum	Prorocentrum_sp.	Unknown		CAATAGCGTATATTAAAGTTGTTGCGGTTAAAAAGCTCGTAGTTGGATTTCTGCCGAGGACGACCGGTCCGCCCTGTGGGTGAGCATCTGGATCGGCCTGGGCATCTTCTTGGGGAACGTAGCTGCACTTGACTGTGTGGTGCGGTATCCAGGACTTTTACCTTGAGGAAATTAGAGTGTTTCAAGCAGGCGCACGCCTTGAATACATTAGCATGGAATAATAAGATAGGACCTCGGTTCTATTTTGTTGGTTTCTAGAGCTGAGGTAATGATTAATAGGGATAGTTGGGGGCATTCGTATTTAACTGTCAGAGGTGAAATTCTTGGATTTGTTAAAGACGGACTACTGCGAAAGCATTTGCCAAGGATGTTTTCATTGATCAAGAACGAAAGTTAGGG…	206	171	526	145	28	36	527	476	30	181	199	19	72	64	90	88	147	99	108	68	241	107	204	141	200	206	57	30	120	28	81	154
ASV39	728d2372d23834a0e0f9ad12f518b7a7	Eukaryota	TSAR	Alveolata	Dinoflagellata	Dinophyceae	Peridiniales	Protoperidiniaceae	Protoperidinium	Protoperidinium_denticulatum	Phagotroph		CATCAGTGTACATTAAAATTGTTGCAGTTGAAAAACTCGTAGTTGGATTTATGCCAAGACTAACTGGTCCATCCTTTGGCTGAGCATCAGAGGTGGTAACAACAGCATATTGAGCATTGTGGCTGTACTTAGCTGTGTGGCTCTATGTCCAAGCTTGTTACGTTGATGAAATTACTGTGCTTCAAGCAGGCAGAAACCTTGGATATACTAGCATGAAATAGCACAATTATGCCTCAGTTGTGATGCTGGCCCCTGGACATAGGTGATGATGGACTGGGACACTTGAGGGCAAACAGACTCAACTTCAAGAGGTGAAATTCTAAGATTTGTTGAAGATGCCCTACTGTGAAAGCATTTGTCAGGACCATGCCCATTGATCAAGAATGAAAGCTCAGGGCT	0	0	0	2	0	0	0	0	17	16	0	7	0	0	0	5	2	3255	589	209	9	1076	200	8	1	0	1	0	4	0	6	0
ASV40	8511063accf0f29771e80d9d4bd3ceca	Eukaryota	Cryptista	Cryptophyta	Cryptophyta_X	Cryptophyceae	Cryptomonadales	Cryptomonadales_X	Teleaulax	unassigned	Phototroph		TAATAGCGTATATTAAAGTTGTTGCAGTTAAAAAGCTCGTAGTCGGATGTCGGGCTCGGGCAGGCTGTCGGCTTCGGTCGGACGGCAGGCTCGGGTCTTTCTGCCTGAGGATCCCGTTGCACTTAATTGTGGGGCGTGGGGACGCAGGCCGTTTACTTTGAAAAAATTAGAGTGTTCAAAGCAGGCCTACGCTTGAATACATTAGCATGGAATAATGGAATAGGACTTTGGTGCTATTTTGTTGGTTTATGGGACCGAAGTAATGATTAACAGGGACAGTTGGGGCCGTTTATATTTCGTTGTCAGAGGTGAAATTCTTGGATTTACGAAAGATAAACTTCTGCGAAAGCATTCGGCAAGGATGTTTTCATTGATCAAGAACGAAAGTTAGGGGAT	0	67	37	68	123	19	14	44	45	74	257	45	158	119	488	57	189	14	36	0	0	0	18	149	401	435	190	36	153	60	361	291
ASV41	3693c369de81d4bfd4e94c6840783eb4	Eukaryota	TSAR	Alveolata	Ciliophora	Spirotrichea	Oligotrichida	Strombidiidae	Strombidiidae_X	Strombidiidae_X_sp.	Phagotroph		CAATAGCGTATATTAAAGTTGTTGCAGTTAAAAAGCTCGTAGTTGGATTTCTGGGAGGGTGCCAATGTCCGTCGTCGTACGTGTTGCAGCGGCGCCCTTCCATCCTTCTGTTAACGACTTTGGGCATTCACTTGCCGGAGTCGGGCTCAGATATTTTACCTTGAGAAAATTAGAGTGTTTCAGGCAGGCTAGGCCGGAATACATTAGCATGGAATAATGGAATAGGACTACGGTCTCTTTGTTGGTTTGAGGGACTGCAGTAATGATTAATAGGGATAGTTGGGGGCATTAGTATTTAATTGTCAGAGGTGGAATTCTCGGATTTGTTAAAGACTAACTTATGCGAAAGCATTTGCCAAGGATGTTTTCATTAATCAAGAACGAAAGTTAGGGGAT	65	56	705	68	0	0	391	61	0	2084	508	64	0	0	54	0	74	78	27	0	0	88	72	99	63	58	0	118	0	28	0	0
ASV42	cf8b0988eb34ec640460e2b12ebcc65d	Eukaryota	TSAR	Alveolata	Dinoflagellata	Dinophyceae	unassigned	unassigned	unassigned	unassigned	Unknown		CAATAGCGTATATTAAAGTTGTTGCGGTTAAAAAGCTCGTAGTTGGATTTCTGCCGAGGACGACCGGTCCGCCCTCCGGGTGAGCATCTGGTTCGGCCTCGACATCTTCTTGGTGAACGTAGCTGCACTTGACTGTGTGGTGCGGTACCCAGGACTTTTACTTTGAGGAAATTAGAGTGTTTCAAGCAGGCATACGCCTTGAATACATTAGCATGGAATAATAAGATAGGACCTTGGTTCTATTTTGTTGGTTTCTAGAACTGAGGTAATGATTAATAGGGATAGTTGGGGGCATTCGTATTTAACTGTCAGAGGTGAAATTCTTGGATTTGTTAAAGACGGACTACTGCGAAAGCATTTGCCAAGGATGTTTTCATTGATCAAGAACGAAAGTTAGGG…	97	0	39	0	0	0	0	0	0	0	0	0	0	26	0	0	0	663	742	669	567	840	686	0	0	0	0	0	0	0	21	35
ASV43	054168fbb45f2ff54a8861645ac767ad	Eukaryota	TSAR	Stramenopiles	Gyrista	Mediophyceae	Thalassiosirales	Thalassiosiraceae	unassigned	unassigned	Phototroph		CAATAGCGTATATTAAAGTTGTTGCAGTTAAAAAGCTCGTAGTTGGATTTCTGGCAGGAGCGACCGGTCACACACTCTGTGCGTGAACTTGTGTTGTCTCTGGCCATCCTTGGGGAGATCCTGTTTGGCATTAAGTTGTCGGGCAGGGGATACCCATCGTTTACTGTGAAAAAATTAGAGTGTTTAAAGCAGGCTTATGCCGTTGAATATATTAGCATGGAATAATAAGATAGGACTTCGGAACTATTTTGTTGGTTTGCGTTACGAAGTAATGATTAATAGGGACAGTTGGGGGTATTCGTATTGCATTGTCAGAGGTGAAATTCTTGGATTTCTGCAAGACGAACTACTGCGAAAGCATTTACCAAGGATGTTTTCATTAATCAAGAACGAAAGTTA…	0	0	0	0	308	230	0	0	303	0	0	446	320	332	0	0	0	0	0	0	0	0	0	0	0	0	390	117	331	265	448	248
ASV44	97a46d00f888362157926268aa9955fe	Eukaryota	TSAR	Alveolata	Dinoflagellata	Dinophyceae	Gymnodiniales	Gymnodiniaceae	unassigned	unassigned	Unknown		CAATAGCGTATATTAAAGTTGTTGCGGTTAAAAAGCTCGTAGTTGGATTTCTGCTGAGGACGACCGGTCCGCCCTCTGGGTGAGTATCTGGCTCGGCCTTGGCATCTTCTTGGAGAACGCAACTGCACTTGACTGTGTGGTGTGGTATCCAGGACTTTTACTTTGAGGAAATTAGAGTGTTTCAAGCAGGCGCACGCCTTGAATACATTAGCATGGAATAATAAGATAGGACCTTGGTTCTATTTTGTTGGTTTCTAGAGCTGAGGTAATGATTAATAGGGATAGTTGGGGGCATTCGTATTTAACTGTCAGAGGTGAAATTCTTGGATTTGTTAAAGACGGACTACTGCGAAAGCATTTGCCAAGGATGTTTTCATTGATCAAGAACGAAAGTTAGGG…	197	68	343	47	88	28	25	24	85	170	23	30	67	74	141	182	483	204	70	46	82	110	139	356	106	109	75	234	264	40	85	251
ASV45	04e4cf396c51822a0551998c0055ec3e	Eukaryota	TSAR	Stramenopiles	Gyrista	Mediophyceae	Chaetocerotales	Chaetocerotaceae	Chaetoceros	unassigned	Phototroph		CAATAGCGTATATTAAAGTTGTTGCAGTTAAAAAGCTCGTAGTTGGATTTCTGGTGGGAGGGATCGGTCCTGCATTCTTTGTAGGAACTTGTATCCTCTCCGGCCATCCTTGGGTGGATCTTGTCTGGCATTAAGTTGTCAGTCAGGGGATGCCCATCGTTTACTGTGAAAAAATTAGAGTGTTCAAAGCAGGCTTATGCCATTGAATATATTAGCATGGAATAATAAGATAGGGCCCTGGTACTATTTTGTTGGTTTGCGTACCGAGGTAATGATTAATAGGGACAGTTGGGGGTATTTGTATTCAGTATTCAGTGGTGAAATACTTAGACCTACGGAAGACAAACTACTGCGAAAGCATTTACCAAGGATGTTTTCATTAATCAAGAACGAAAGTAT…	115	258	68	257	40	21	0	14	41	15	31	21	33	47	40	22	67	476	728	65	163	414	569	30	54	60	66	20	19	15	74	55
ASV46	d70916ef7d399047e497c38a9944fa2b	Eukaryota	TSAR	Alveolata	Dinoflagellata	Dinophyceae	unassigned	unassigned	unassigned	unassigned	Unknown		CAATAGCGTATATTAAAGTTGTTGCGGTTAAAAAGCTCGTAGTTGGATTTCTGCCGAGGACGACCGGTCCGCCCTCTGGGTGAGTATCTGGCTCGGCCTGGGCATCTTCTTGGAGAACGTAGCTGCACTTGACTGTGTGGTGCGGTATCCAGGACTTTTACTTTGAGGAAATTAGAGTGTTTCAAGCAGGCACACGCCTTGAATACATTAGCATGGAATAATAAGATAGGACCTCGGTTCTATTTTGTTGGTTTCTAGAGCTGAGGTAATGATTAATAGGGATAGTTGGGGGCATTCGTATTTAACTGTCAGAGGTGAAATTCTTGGATTTGTTAAAGACGGACTACTGCGAAAGCATTTGCCAAGGATGTTTTCATTGATCAAGAACGAAAGTTAGGG…	249	127	99	77	83	0	497	171	61	55	48	32	41	41	149	198	193	95	80	180	299	98	111	136	167	171	77	63	95	35	72	124
ASV47	0302971dd068b98cf6a2d50d07c72bf4	Eukaryota	TSAR	Alveolata	Ciliophora	Spirotrichea	Oligotrichida	Strombidiidae	Strombidiidae_X	Strombidiidae_X_sp.	Phagotroph		CAATAGCGTATATTAAAGTTGTTGCAGTTAAAAAGCTCGTAGTTGGATTTCTGGGAGGGTGCTAATGTCCGCCGTAGCGCGTGTGCAGCCGCGCCCTTCCATCCTTCTGTTAACGCCTCTTGGCATTTGTTTGCTGGTGGCGGGCTCAGATATTTTACCTTGAGAAAATTAGAGTGTTTCAGGCAGGCTAGGCCGGAATATATTAGCATGGAATAATGGAATAGGACTATGGTCTCTTTGTTGGTTTGAGGGACTGCAGTAATGATTAATAGGGATAGTTGGGGGCATTAGTATTTAATTGTCAGAGGTGGAATTCTCAGATTTGTTAAAGACTAACTTATGCGAAAGCATTTGCCAAGGATGTTTTCATTAATCAAGAACGAAAGTTAGGGGAT	415	33	535	123	19	116	452	58	72	0	0	76	46	27	22	404	183	310	37	0	0	423	72	114	71	50	10	262	62	92	0	18
ASV48	a77de6169321389ca77a9c281cc837c8	Eukaryota	TSAR	Alveolata	Ciliophora	Spirotrichea	Choreotrichida-Tintinnina	Xystonellidae	Parafavella	unassigned	Phagotroph		CAATAGCGTATATTAAAGTTGTTGCAGTTAAAAAGCTCGTAGTTGGATTTCTGGTAGGAGGTTAGGGCGCACTGTCGTGAGGCCCGCGTCTTCTGCCATCCTTCTGTTAACCCTTCATGGCATTGATTTGTCGGTTGGGGGCTCAGATATTTTACCTTGAGAAAATTAGAGTGTTTCAGGCAGGCCTGTGCCCGGATACATTAGCATGGAATAATGGAATAGGACTTTAGCCTCTTCTGTTGGTCTGAGGGGTTGAAGTAATGATTAATAGGGATAGTTGGGGGCATTAGTACTTAACTGTCAGAGGTGAAATTCTCGGATTTGTTAAAGACTAACTTATGCGAAAGCATTTGCCAAGGATGTTTTCATTAATCAAGAACGAAAGTTAGGGGAT	300	14	845	59	36	21	120	0	37	717	47	29	0	16	19	71	101	0	0	0	0	0	21	147	169	231	118	190	0	99	407	13
ASV49	f4a594ee01c866d0d64f60047d075c28	Eukaryota	TSAR	Stramenopiles	Gyrista	Mediophyceae	Thalassiosirales	Thalassiosiraceae	Minidiscus	unassigned	Phototroph		CAATAGCGTATATTAAAGTTGTTGCAGTTAAAAAGCTCGTAGTTGGATTTCTGGCAGGAGCGACCGGTCACACACTCTGTGTGTGAACTTGTGTTGTCTCTGGCCATCCTTGGGAAGATCCTGTTTGGCATTAAGTTGTCGGGCAGGGGATACCCATCGTTTACTGTGAAAAAATTAGAGTGTTTAAAGCAGGCTTATGCCGTTGAATATATTAGCATGGAATAATAAGATAGGACTTCGGAACTATTTTGTTGGTTTGCGTTACGAAGTAATGATTAATAGGGACAGTTGGGGGTATTCGTATTTCGTTGTCAGAGGTGAAATTCTTGGATTTCCGAAAGACGAACTACTGCGAAAGCATTTACCAAGGATGTTTTCATTAATCAAGAACGAAAGTTA…	0	0	0	0	110	26	50	90	48	33	220	27	101	49	811	119	261	0	30	0	14	0	0	199	331	467	84	0	53	33	73	108
ASV50	9528c824bc8f2c4fc6e75883920dc352	Eukaryota	Archaeplastida	Picozoa	Picozoa_X	Picozoa_XX	Picozoa_XXX	Picozoa_XXXX	Picozoa_XXXXX	Picozoa_XXXXX_sp.	Phagotroph		CAATAGCGTATATTAAAGTTGTTGCAGTTAAAAAGCTCGTAGTCGGATTTTGGCATCATGCCGAACTGTCAGCCGATTGGTTTGTACGGTTTGGCGGGTGCTCTCCTTCCGGAGGCTCGTTTCCTCTTTCATTAGAGGGTTCGATGGTTCCGGGTCTTTTACTTTGAAAAAATTAGAGTGTTCAAAGCAGGCCTATGCTCTGAATAGGTTAGCATGGAATAATAAAATAGGACTTTGGTTCTATTTTGTTGGTTTCTAGGACCGAAGTAATGATTAATAGGGACAGTTGGGGGCATTCATATTCCAATGTCAGAGGTGAAATTCTTGGATTATCGGAAGATGAACTTCTGCGAAAGCATCTGCCAAGGATGTTTTCATTGATCAAGAACGAAAGTTAGG…	30	319	64	281	44	17	42	503	19	27	318	11	65	61	144	26	64	5	79	21	352	9	108	54	133	170	71	10	41	14	85	111
ASV51	e97a06d8c7a926cc69785c856fe05e5f	Eukaryota	TSAR	Alveolata	Ciliophora	Spirotrichea	Choreotrichida	Choreotrichida_X	Choreotrichida_XX	Choreotrichida_XX_sp.	Phagotroph		CAATAGCGTATATTAAAGTTGTTGCAGTTAAAAAGCTCGTAGTTGGATTTCTGGCCGAGTGTCCCCAGGCCAGCATGACGTTTGGTCCTGGGCGCTCTGCCATCCTTCTGTCAACCTTCGCCTCGTTCATTCGTGGCGCTGGGGCTCAGATATTTTACCTTGAGAAAATTAGAGTGTTTCAGGCAGGCTTTCGCCGGAATACATTAGCATGGAATAATGGAAAAGGACTTCAACCTCTTCTGTTGGTCTGAGAGGCTGTAGTAATGATTAATAGGGATAGTTGGGGGCATTAGTACTTAACTGTCAGAGGTGAAATTCTCCGATTTGTTAAAGACTAACTTATGCGAAAGCATTTGCCAAGGATGTTTTCATTAATCAAGAACGAAAGTTAGGGGAT	22	44	60	74	63	0	75	42	48	664	558	56	30	60	92	57	108	25	70	55	16	21	85	149	279	224	101	10	37	25	213	19
ASV52	a10ddf7dd77e95fd02a323d1d4efe06c	Eukaryota	TSAR	Alveolata	Dinoflagellata	Dinophyceae	Peridiniales	Heterocapsaceae	Heterocapsa	Heterocapsa_nei/rotundata	Mixotroph	CM	CAATAGCGTATATTAAAGTTGTTGCGGTTAAAAAGCTCGTAGTTGGATTTCTGCCGAGGACGACCGGTCCGCCCTCTGGGTGAGTATCTGGCTCGGCCTGGGCATCTTCTTGGAGAACGTAACTGCACTTGACTGTGTGGTGCGGTATCCAGGACTTTTACTTTGAGGAAATTAGAGTGTTTCAAGCAGGCACACGCCTTGAATACATTAGCATGGAATAATAATATAGGACCTCGGTTCTATTTTGTTGGTTTCTAGAGCTGAGGTAATGATTAATAGGGATAGTTGGGGGCATTCGTATTTAACTGTCAGAGGTGAAATTCTTGGATTTGTTAAAGACGGACTACTGCGAAAGCATTTGCCAAGGATGTTTTCATTGATCAAGAACGAAAGTTAGGG…	157	54	125	58	81	25	236	118	115	82	41	89	46	53	175	158	137	182	214	22	43	151	226	98	102	102	56	111	134	77	36	102
ASV53	9e918eaffa8bad061c4295d712f5ac1a	Eukaryota	TSAR	Alveolata	Ciliophora	Spirotrichea	Choreotrichida	Strobilidiidae	Pelagostrobilidium	Pelagostrobilidium_sp.	Phagotroph		CAATAGCGTATATTAAAGTTGTTGCAGTTAAAAAGCTCGTAGTTGGATTTCTGGCGGGATGATCACGCCCTCTGCTGAGTGTGCATGACCGTCTCACCATCCTTCTGTTAACCTTTGAGGCTTTTACGGTCTCTTTGGGGCTCAGATATTTTACCTTGAGAAAATTAGAGTGTTTCAGGCAGGCTAGCGCCGGAATACATTAGCATGGAATAATAGAATAGGACTTTTGCCTCTTCTGTTGGTCTGAGGGGTTCGAGTAATGATTAATAGGGATAGTTGGGGGCATTAGTACTTTGCTGTCAGAGGTGAAATTCTCGGATTTGCAAAAGACTAACTTATGCGAAAGCATTTGCCAAGGATGTTTTCATTAATCAAGAACGAAAGTTAGGGGAT	29	2	35	7	38	19	38	71	54	1046	1109	50	51	40	98	0	159	4	20	0	0	0	43	95	90	47	23	13	25	34	12	34
ASV54	52b71125bce6721c5c24cb72f461e27d	Eukaryota	TSAR	Stramenopiles	Gyrista	Bacillariophyceae	Naviculales	Naviculaceae	Navicula	unassigned	Phototroph		CAATAGCGTATATTAAAGTTGTTGCAGTTAAAAAGCTCGTAGTTGGATTTGTGGCGTACGGTGGGTTCCGGGCACTTGTTGTCTGAGTAACTTGCTGTTGCCATCCTTGGGTGGAACCTGTGTGGCATTAGGTTGTCGTGCAGGGGATGCCCATCATTTACTGTGAAAAAATTAGAGTGTTCAAAGCAGGCTTATGCCGTTGAATATATTAGCATGGAATAATGAGATAGGACTTTTTTGCTATTTTGTTGGTTTGCGCAAAGAGGTAATGATTAATAGGGACAGTTGGGGGTATTCGTATTCCATTGTCAGAGGTGAAATTCTTGGATTTTTGGAAGACGAACTACTGCGAAAGCATTTACCAAGGATGTTTTCATTAATCAAGAACGAAAGTTAGGG…	0	0	0	9	526	136	2	0	207	0	0	170	295	266	5	19	0	19	49	44	45	37	50	10	0	12	285	87	173	198	350	102
ASV55	5da9a39741119c4c4187d60afd4feac1	Eukaryota	TSAR	Rhizaria	Cercozoa	Filosa-Thecofilosea	Cryomonadida	Cryothecomonas-lineage	Cryothecomonas-lineage_X	Cryothecomonas-lineage_X_sp.	Phagotroph		CAAGAGCGTATATTAAAGTTGTTGCAGTTAAAAAGCTCGTAGTTGGATTTCTGGTACAACGCGCCTGGCCCGCTTTTGTGAGTGCCGGTGCGCGTTTGCCATCCTTCTAGAAAACGTCTCTACTCGGGCAACTGGGCCGGATTCGCGATCTAGATCTTTTACTTTGAAAAAATTAGAGTGTTTAAAGCAGGCTATTGCCTTGAATACATTAGCATGGAATAATAATCTAGGACTTCGGTTCTATTTTGTTGGTTCTTAGTACTGAAGTAATGATTGATAGGGATAGTTGGGGGTGCTAGTATTGGCCGGCCAGAGGTGAAATTCTTGGATTCGGTCAAGACTAACTTATGCGAAAGCATTCACCAAGGATGTCTTCTTTAATCAAGAACGAAAGTTGGG…	0	0	0	0	549	88	0	0	133	0	0	191	154	335	0	0	0	19	46	0	0	31	37	0	0	0	436	67	124	192	491	101
ASV56	36f28166e6520e171ef92b447f641f48	Eukaryota	TSAR	Stramenopiles	Gyrista	unassigned	unassigned	unassigned	unassigned	unassigned	Unknown		CAATAGTGTATATTAAAGTTGCTGTAGTTAAAAAGCTCGTAGTTGAATTTCTGATGAGAGTAGTCTGATTGATACATTGTATCGATACTTGTACCATCTCTGATCATCGTTGAAGGGAATATATTTGATATTAAGTTATCAGAAATGAGGTCTTCATACTTTACTGTGAAAAAATTAGAGTGTTCAAAGCAGGCTTTTGTTGTTGAATATATTAGCATGGAATAATTATATATGACCATGGCACTATTTTGTTGGTTTGTTTGCCATTGTAATGATTGATAGGGACAGTTGTGGGTATTTGTATTCCATTGTCAGAGGTGAAATTCTTGGATTTTTGGAAGACAAACTACTGCAAAAGCATTTATCAAAGATGTTTTCTTTAATCAAGAACGAAAGTTA…	108	12	136	12	41	371	0	0	464	4	0	324	5	19	4	128	33	0	0	3	0	0	0	94	0	1	39	268	579	463	40	64
ASV57	b53bf3a5e7f6d33d9dc545a207b60a95	Eukaryota	TSAR	Alveolata	Dinoflagellata	Dinophyceae	unassigned	unassigned	unassigned	unassigned	Unknown		CAATAGCGTATATTAAAGTTGTTGCGGTTAAAAAGCTCGTAGTTGGATTTCTGCCGAGGACGACCGGTCCGCCCTCTGGGTGAGCATCTGGTTCGGCCTGGGCATCTTCTTGGAGAACGTTGCTGCACTTGACTGTGTGGAGCGGTATCCAGGACTTTTACTTTGAGGAAATTAGAGTGTTTCAAGCAGGCACACGCCTTGAATACATTAGCATGGAATAATAAGATAGGACCTCGGTTCTATTTTGTTGGTTTCTAGAGCTGAGGTAATGATTAATAGGGATAGTTGGGGGCATTCGTATTTAACTGTCAGAGGTGAAATTCTTGGATTTGTTAAAGACGGACTACTGCGAAAGCATTTGCCAAGGATGTTTTCATTGATCAAGAACGAAAGTTAGGG…	409	179	211	150	12	32	132	78	42	22	12	9	28	6	97	42	125	106	112	209	305	130	164	97	102	102	0	33	88	9	16	121
ASV58	b3f0a36b1c4c31853a0365b5da37fc00	Eukaryota	TSAR	Alveolata	Dinoflagellata	Dinophyceae	unassigned	unassigned	unassigned	unassigned	Unknown		CAATAGCGTATATTAAAGTTGTTGCGGTTAAAAAGCTCGTAGTTGGATTTCTGCCGAGGACGACCGGTCCGCCCTCTGGGTGAGCATCTGGCTCGGCCTTGACATCTTCTTGGTGAACGTTGCTGCACTTGACTGTGTGGTGCGGTACCCAGGACTTTTACTTTGAGGAAATTAGAGTGTTTCAAGCAGGCATACGCCTTGAATACATTAGCATGGAATAATAAGATAGGACCTTGGTTCTATTTTGTTGGTTTCTAGAGCTGAGGTAATGATTAATAGGGATAGTTGGGGGCATTCGTATTTAACTGTCAGAGGTGAAATTCTTGGATTTGTTAAAGACGGACTACTGCGAAAGCATTTGCCAAGGATGTTTTCATTGATCAAGAACGAAAGTTAGGG…	623	161	991	177	3	5	97	50	13	195	21	3	11	6	11	67	22	203	49	83	35	534	135	46	18	13	7	0	20	8	5	16
ASV59	193e2700cb5052195e46b2494beff9b4	Eukaryota	TSAR	Alveolata	Ciliophora	Spirotrichea	Oligotrichida	Oligotrichida_X	Oligotrichida_XX	Oligotrichida_XX_sp.	Phagotroph		CAATAGCGTATATTAAAGTTGTTGCAGTTAAAAAGCTCGTAGTTGGATTTCTGGGAGGGTGCCGCCGTCCGGCGTGTCCGTGTGCAGTGGCGCCCTTCCATCCTTCTGTTAGCGTCTCTTGGCATTCATTTGCTGGTGGCGGGCTCAGATATTTTACCTTGAGAAAATTAGAGTGTTTCAGGCAGGCTAGGCCGGAATACATTAGCATGGAATAATGGAATAGGACTACGGTCTCTTTGTTGGTTTGAGGGACTGCAGTAATGATTAATAGGGATAGTTGGGGGCATTAGTATTTAATTGTCAGAGGTGGAATTCTCAGATTTGTTAAAGACTAACTTATGCGAAAGCATTTGCCAAGGATGTTTTCATTAATCAAGAACGAAAGTTAGGGGAT	10	12	19	5	61	48	118	38	59	1219	223	16	0	15	71	68	18	32	38	0	0	25	26	277	360	106	57	90	0	73	139	0
ASV60	f70753ad79bea6b140b2812ed1b7f119	Eukaryota	TSAR	Stramenopiles	Gyrista	Mediophyceae	Thalassiosirales	Thalassiosiraceae	Porosira	Porosira_glacialis	Phototroph		CAATAGCGTATATTAAAGTTGTTGCAGTTAAAAAGCTCGTAGTTGAAATACTGACTTAGTCGACCGGTCTCACGCATTGTCGTGAGCACTTGTGTTGTATTAGGTCATTCTTGGATTTTAGCCAGTCTGGCATTAAGTTGTCGGGTTGGTGAAAACCATCGTTTACTGTGAAAAAATTAGAGTGTTCAAAGCAGACTTATGTCGTTGAATAGATTAGCATGGAATAATAATATAGGACTTTTGTACTATTTTGTTGGTTAGGTGTAAAAGTAATGATCAATAGGGACAGTTGGGCGTATTCGTATTTCGTTGCTAGAGGTGAAATTCTTGGATTTCCGAAAGACGAACTACTGCGAAAGCATTTACGAAGGATGTTTTCATTAATCAAGAACGAAAGTT…	0	0	0	0	219	228	0	0	256	0	0	376	283	321	0	0	0	0	0	0	0	0	0	0	0	0	241	100	198	276	228	193
ASV61	b41cca649f39cf54cbd690e139f555b1	Eukaryota	TSAR	Telonemia	Telonemia_X	Telonemia_XX	Telonemia_XXX	Telonemia-Group-1	Telonemia-Group-1_X	Telonemia-Group-1_X_sp.	Phagotroph		CAATAGCGTATATTAAAGTTGTTGCAGTTAAAAAGCTCGTAGTTGGATCTCAGGAGGACTTCAGTTGGTCGGCCTAACTGGTCAGAACCGTCTGTCTCTTCCTTGTTTCTGAATCCCGCCCGGAGTTCATTCTTCGGGTGTGGACTTCAGATCGTTTACCTTGAAAAAATTAGAGTGTTCAAAGCGGGCGTTTGCTTGAATATATTAGCATGGAATAATGGAATAGGACCCTGGTCCTATTTTGTTGGTTTTGAGGACTAGAGTAATGATTAATAGGGATAGTTGGGGGCATTCATATTTAATTGTCAGAGGTGAAATTCTTGGATTTATGAAAGATGAACTTCTGCGAAAGCATTTGCCAAGGATGTTTTCATTAATCAAGAACGAAAGTTAGGGGAT	27	195	73	331	37	8	8	31	17	47	230	10	21	22	304	144	181	0	6	2	29	0	14	160	238	306	30	24	202	11	45	227
ASV62	04317b6fbe2d22451e82e63baed2348c	Eukaryota	TSAR	Alveolata	Dinoflagellata	Dinophyceae	Gymnodiniales	Gymnodiniaceae	unassigned	unassigned	Unknown		CAATAGCGTATATTAAAGTTGTTGCGGTTAAAAAGCTCGTAGTTGGATTTCTGCTGAGGACGACCGGTCCGCCCTCTGGGTGAGTATCTGGCTCGGCCTTGGCATCTTCTTGGAGAACGTATCTGCACTTGACTGTGTGGTGCGGTATCCAGGACATTTACTTTGAGGAAATTAGAGTGTTTCAAGCAGGCACACGCCTTGAATACATTAGCATGGAATAATAATATAGGACCTCGGTTCTATTTTGTTGGTTTCTAGAGCTGAGGTAATGATTAATAGGGATAGTTGGGGGCATTCGTATTTAACTGTCAGAGGTGAAATTCTTGGATTTGTTAAAGACGGACTACTGCGAAAGCATTTGCCAAGGATGTTTTCATTGATCAAGAACGAAAGTTAGGG…	0	0	0	0	26	20	0	0	32	0	0	26	29	50	178	195	255	0	7	0	14	0	4	248	172	152	39	68	385	73	53	894
ASV63	0625ac15bc9d44e76eea90c2808c62ad	Eukaryota	TSAR	Alveolata	Dinoflagellata	Dinophyceae	Torodiniales	Torodiniaceae	Torodinium	unassigned	Mixotroph	CM	CAATAGCGTATATTAAAGTTGTTGCGGTTAAAAAGCTCGTAGTTGGATTTCTGCCGAGGACGACCGGTCCGCCCTGCGGGTGAGTATCTGGGACGACCTGGGCATCTTCTTGGAGAACGTGTCTGCACTTGACTGTGTGGTGCGGTATCCAGGACTTTTACTTTGAGGAAATTAGAGTGTTTCAAACAGGCCCACGCCTTGAATACATTAGCATGGAATAATAAGATAGGACCTCGGTTCTATTTTGTTGGTTTCTAGAGCTGAGGTAATGATTAATAGGGATAGTTGGGGGCATTCGTATTTAACTGTCAGAGGTGAAATTCTTGGATTTGTTAAAGACGGACTACTGCGAAAGCATTTGCCAAGGATGTTTTCATTGATCAAGAACGAAAGTTAGGG…	22	28	69	76	45	48	86	173	71	143	62	39	50	50	148	392	293	139	104	23	57	51	100	217	121	102	46	38	78	78	41	109
ASV64	d6926c00406a0b43f1113b510dfaa9a4	Eukaryota	TSAR	Stramenopiles	Gyrista	Mediophyceae	Chaetocerotales	Chaetocerotaceae	Chaetoceros	unassigned	Phototroph		CAATAGCGTATATTAAAGTTGTTGCAGTTAAAAAGCTCGTAGTTGGATTTCTGGTGGGAGGGATCGGTCCCGCATTCTATGTGGTAACTATATCCTCTCCGGCCATCCTTGGGTGGATCCTGTCTGGCATTAAGTTGTCAGTCAGGGGATGCCCATCGTTTACTGTGAAAAAATTAGAGTGTTCAAAGCAGGCTTATGCCATTGAATATATTAGCATGGAATAATAAGATAGGGCCCTGGTACTATTTTGTTGGTTTGCGTACCGAGGTAATGATTAATAGGGACAGTTGGGGGTATTTGTATTCAGTATTCAGTGGTGAAATACTTAGACCTACGGAAGACAAACTACTGCGAAAGCATTTACCAAGGATGTTTTCATTAATCAAGAACGAAAGTATG…	15	47	14	39	109	56	0	11	72	0	4	134	134	165	36	14	40	382	460	41	66	245	253	37	24	17	169	29	91	65	140	115
ASV65	9b0f3eecc8fd756ea70facb31adbcb26	Eukaryota	TSAR	Alveolata	Dinoflagellata	Dinophyceae	Suessiales	Suessiaceae	Biecheleria	unassigned	Unknown		CAATAGCGTATATTAAAGTTGTTGCGGTTAAAAAGCTCGTAGTTGGATTTCTGCCGAGGATGACCGGTCCGCCCTGTGGGTGTGCATCTGGCTCAGCCTTGGCATCTTCCTGAAGAACGTAGCTGCACTTGACTGTGTGGTGCGGTATTTAGGACATTTACTTTGAGGAAATTAGAGTGTTTCAAGCAAGCGCACGCTTTGAATACATTAGCATGGAATAATAAGATAGGACCTCGGTTCTATTTTGTTGGTTTCTAGAGCTGAGGTAATGATTGATAGGGATAGTTGGGGGCATTCGTATTTAACTGTCAGAGGTGAAATTCTTGGATTTGTTAAAGACGGACTACTGCGAAAGCATTTGCCAAGGATGTTTTCATTGATCAAGAACGAAAGTTAGGG…	22	46	159	67	171	11	81	20	85	70	45	93	31	81	352	31	197	34	78	32	0	0	21	236	149	62	381	106	22	51	183	16
ASV66	175c25e5bc29860f5ae64c2a90bdce86	Eukaryota	TSAR	Stramenopiles	Gyrista	Mediophyceae	Chaetocerotales	Chaetocerotaceae	Chaetoceros	Chaetoceros_lauderi	Phototroph		CAATAGCGTATATTAAAGTTGTTGCAGTTAAAAAGCTCGTAGTTGCGTTTCTGTTGGGAGGGATCGTTCCATGCCTTTGGCTTGGATTCGTATCGTCTCCTGACATCCTTGGGTGGAGCCATTCTGGCATTAAGTTGTCGGGGTGGGGATGCCCATCATTTACTGTGAAAAAATTAGAGTGTTCAAAGCAGGCTTATGCCGTTGAATATATTAGCATGGGATAACAATACAGGACTTTGGTACTATTTTGTTGGTTTGCGCACCAGAGTAATGACGAACAGGGACAGTTGGGGGTATTCGTATTCAGTTGTCAGAGGTGAAATTCTTAGATTTATTGAAGACGAACTACTGCGAAAGCATTTACCAAGGATGTTTTCATTAATCAAGAACGAAAGTATG…	0	0	0	0	192	257	0	0	339	0	0	304	215	318	0	0	0	0	2	0	7	5	0	0	0	0	308	93	217	262	175	57
ASV67	91311d03cd3f21b967e20440c27f7d7c	Eukaryota	TSAR	Alveolata	Dinoflagellata	Dinophyceae	unassigned	unassigned	unassigned	unassigned	Unknown		CAATAGCGTATATTAAAGTTGTTGCGGTTAAAAAGCTCGTAGTTGGATTTCTGCCGAGGACGACCGGTCCGCCCTCTGGGTGTGTATCTGGCTCGGCCTGGGCATCTTCTTGGAGAACGTATCTGCACTTGACTGTGTGGTGCGGTATCCAGGACTTTTACTTTGAGGAAATTAGAGTGTTTCAAGCAGGCATACGCCTTGAATACATTAGCATGGAATAATAAGATAGGACCTCGGTTCTATTTTGTTGGTTTCTAGAGCTGAGGTAATGATTAATAGGGATAGTTGGGGGCATTCGTATTTAACTGTCAGAGGTGAAATTCTTGGATTTGTTAAAGACGGACTACTGCGAAAGCATTTGCCAAGGATGTTTTCATTGATCAAGAACGAAAGTTAGGG…	57	179	126	165	0	0	211	276	32	359	531	30	36	18	26	42	101	38	63	0	33	0	118	72	124	114	31	0	84	0	32	60
ASV68	0689d3fd1f6311ba526dd292981c907f	Eukaryota	TSAR	Stramenopiles	Gyrista	Mediophyceae	Thalassiosirales	Thalassiosiraceae	unassigned	unassigned	Phototroph		CAATAGCGTATATTAAAGTTGTTGCAGTTAAAAAGCTCGTAGTTGGATTTCTGGCAGGAGCGACCGGTCACACACTCTGTGCGTGAACTTGTGTTGTCTCTGGCCATCCTTGGGGAGATCCTGTTTGGCATTAAGTTGTCGGGCAGGGGATACCCATCGTTTACTGTGAAAAAATTAGAGTGTTTAAAGCAGGCTTATGCCGTTGAATATATTAGCATGGAATAATAAGATAGGACTTCGGAACTATTTTGTTGGTTTGCGTTACGAAGTAATGATTAATAGGGACAGTTGGGGGTATTCGTATTTCATTGTCAGAGGTGAAATTCTTGGATTTCTGAAAGACGAACTACTGCGAAAGCATTTACCAAGGATGTTTTCATTAATCAAGAACGAAAGTTA…	0	0	0	0	278	122	0	0	190	0	0	183	179	309	84	20	36	0	0	0	21	0	0	25	31	39	260	71	211	205	352	170
ASV69	6647f10540f27fbb6ee1155daf91baec	Eukaryota	Archaeplastida	Picozoa	Picozoa_X	Picozoa_XX	Picozoa_XXX	Picozoa_XXXX	Picozoa_XXXXX	Picozoa_XXXXX_sp.	Phagotroph		CAATAGCGTATATTAAAGTTGTTGCAGTTAAAAAGCTCGTAGTCGGATTTTGGCATCACGCCGAACTGTCTGCCGATTGGTAAGTACGGTTTGGCGGGTGCTTCCTTCCGGAGGCTCGTTCCCTTCTTCATTGAAGGGTTCGTTGGTTCCGGGTCTTTTACTTTGAGAAAATTAGAGTGTTCAAAGCAGGCCTATGCTCTGAATAGGTTAGCATGGAATAATAGAATAGGACTTTGGTTCTATTTTGTTGGTTTCTAGGACCGAAGTAATGATTAATAGGGACAGTTGGGGGCATTCATATTCCATTGTCAGAGGTGAAATTCTTGGATTAACGGAAGATGAACTTCTGCGAAAGCATCTGCCAAGGATGTTTTCATTGATCAAGAACGAAAGTTAGGG…	13	177	48	183	24	5	25	430	12	37	470	7	37	33	81	18	43	19	164	16	263	17	201	43	120	95	43	6	16	11	36	49
ASV70	8d3e9f111299666a8c05e286d005f75d	Eukaryota	TSAR	Stramenopiles	Gyrista	Mediophyceae	Chaetocerotales	Chaetocerotaceae	Chaetoceros	unassigned	Phototroph		CAATAGCGTATATTAAAGTTGTTGCAGTTAAAAAGCTCGTAGTTGGATTTCTGGTGGGAGGGATCGGTCCCGCACCTAGTGTGGGAACTTGTATCCTCTCCGGCCATCCTTGGGTGGATCTTGTCTGGCATTAAGTTGTCAGTCAGGGGATGCCCATCGTTTACTGTGAAAAAATTAGAGTGTTCAAAGCAGGCTTATGCCATTGAATATATTAGCATGGAATAATAAGATAGGGCCCTGGTACTATTTTGTTGGTTTGCGTACCGAGGTAATGATTAATAGGGACAGTTGGGGGTATTTGTATTCAGTATTCAGTGGTGAAATACTTAGACCTACGGAAGACAAACTACTGCGAAAGCATTTACCAAGGATGTTTTCATTAATCAAGAACGAAAGTAT…	322	144	295	210	31	31	0	5	8	0	2	37	26	29	4	45	188	349	276	65	38	277	155	28	12	24	69	0	81	43	46	59
ASV71	081d210074afd2374dbd1934eb5e93dc	Eukaryota	TSAR	Rhizaria	Cercozoa	Filosa-Thecofilosea	Cryomonadida	Cryothecomonas-lineage	Cryothecomonas-lineage_X	Cryothecomonas-lineage_X_sp.	Phagotroph		CAAGAGCGTATATTAAAGTTGTTGCAGTTAAAAAGCTCGTAGTTGGATTTCTGGTACAACGCGCCTGGCCCGCTTACGTGAGTGCCGGTGCGCGTTTGCCATCCTTCTAGAAAACGTCTCTACTCGGGCAACTGAGCCGGATTCGCGATCTAGATCTTTTACTTTGAAAAAATTAGAGTGTTTAAAGCAGGCTATTGCCTTGAATACATTAGCATGGAATAATAATCTAGGACTTCGGTTCTATTTTGTTGGTTTCTAGTACTGAAGTAATGATTGATAGGGATAGTTGGGGGTGCTAGTATTGACCGGCCAGAGGTGAAATTCTTGGATTCGGTCAAGACTAACTTATGCGAAAGCATTCACCAAGGATGTCTTCTTTAATCAAGAACGAAAGTTGGG…	17	26	16	36	296	39	0	13	78	0	9	96	136	210	0	0	0	107	276	24	89	97	259	0	0	0	292	32	46	87	334	111
ASV72	e2b90a560a96657be47a9d76255a0e10	Eukaryota	TSAR	Stramenopiles	Gyrista	Mediophyceae	Thalassiosirales	Thalassiosiraceae	Porosira	Porosira_glacialis	Phototroph		CAATAGCGTATATTAAAGTTGTTGCAGTTAAAAAGCTCGTAGTTGAAATACTGACATAGTCGACCGGTCTCACGCATTGTCGTGAGCACTTGTGTTGTATTAGGTCATTCTTGGATTTTAGCCAGTCTGGCATTAAGTTGTCGGGTTGGTGAAAACCATCGTTTACTGTGAAAAAATTAGAGTGTTCAAAGCAGACTTATGTCGTTGAATAGATTAGCATGGAATAATAATATAGGACTTTTGTACTATTTTGTTGGTTAGGTGTAAAAGTAATGATCAATAGGGACAGTTGGGCGTATTCGTATTTCGTTGCTAGAGGTGAAATTCTTGGATTTCCGAAAGACGAACTACTGCGAAAGCATTTACGAAGGATGTTTTCATTAATCAAGAACGAAAGTT…	0	0	0	0	178	201	0	0	263	0	0	268	288	254	0	0	0	0	0	0	0	0	0	0	0	0	189	96	207	229	210	164
ASV73	f504fa3c1ef9b3a46884c81b13cd4a7c	Eukaryota	TSAR	Telonemia	Telonemia_X	Telonemia_XX	Telonemia_XXX	Telonemia-Group-2	Telonemia-Group-2_X	Telonemia-Group-2_X_sp.	Phagotroph		CAATAGCGTATATTAAAGTTGTTGCAGTTAAAAAGCTCGTAGTTGGAGTTCAGAGTGAGCTCGTCCGGTCGGCCTTATGGGTCAGAACTGGTTGACTCTCTCTTGTTTGTGGATCCTGTCAGCAGTTAACTCTGTTGATGTGGAGTCCACATCGTTTACCTTGAAAAAATTAGAGTGTTCAAAGCAGGCGTTTGCTTGAATATATTAGCATGGAATAATGGAATAGGACGCTGGTTCTATTTTGTTGGTTTTGAGAACCAGAGTAATGATTAATAGGGACAGTTGGGGGCATTCATATTTCATTGTCAGAGGTGAAATTCTTGGATTTATGAAAGATGAACTTCTGCGAAAGCATTTGCCAAGGATGTTTTCATTAATCAAGAACGAAAGTTAGGGGAT	29	316	62	478	18	0	0	26	5	20	161	2	21	13	290	30	127	1	9	0	9	0	12	106	324	301	16	0	11	3	28	44
ASV74	d7856d853b26b750e3faa193475882f6	Eukaryota	TSAR	Rhizaria	Cercozoa	Filosa-Imbricatea	Thaumatomonadida	Thaumatomonadidae	Reckertia	Reckertia_filosa	Phagotroph		CAGTAGCGTATATTAAAGTTGTTGCAGTTAAAAAGCTCGTAGTTGGATTTCTGCTTGTAGCGTTGGGCCCGCCGGGGTTACCCGTGTGAGTGCCTGTTCGCTCCTTGCATCCTTCTAGAGAACGGCTCTCTCCTTCATTGGTTGTGGGGTCGCAATCTAGATCTTTTACTTTGAAAAAATTAGAGTGTTTAAAGCAGGCTTGTGCTATGAATACATTAGCATGGAATAATAATTTAGGACTTTAGTTCTATTTTGTTGGTTTCTAGGACTGAAGTAATGATTGATAGGGATAGTTGGGGGTGCTAGTATTCAGCGGCCAGAGGTGAAATTCTTGGATTCGCTGAAGACTAACTTATGCGAAAGCATTCACCAAGGATGTCTTCTTTAATCAAGAACGAA…	0	0	0	0	301	285	0	0	436	0	0	148	290	268	0	0	0	0	9	43	20	0	11	0	0	0	153	27	42	170	220	136
ASV75	587661d4f5ce340f41b5a5f95f16113b	Eukaryota	TSAR	Stramenopiles	Gyrista	Mediophyceae	Thalassiosirales	Thalassiosiraceae	Thalassiosira	Thalassiosira_anguste-lineata	Phototroph		CAATAGCGTATATTAAAGTTGTTGCAGTTAAAAAGCTCGTAGTTGGATTTCTGGCAGGAGCGACCGGTCATGCACTCTGTGCGTGAACTCGTGTTGTCTCTGGCCATCCTCGGGGAGATCCTGTTTGGCATTAAGTTGTCGGGCAGGGGATACCCGTCGTTTACTGTGAGAAAATTAGAGTGTTTAAAGCAGGCTTATGCCGTTGAATATATTAGCATGGAATAATAAGATAGGACTTCGGAACTATTTTGTTGGTTTGCGTTACGAAGTAATGATTAATAGGGACAGTTGGGGGTATTCGTATTTCGTTGTCAGAGGTGAAATTCTTGGATTTCCGAAAGACGAACTACTGCGAAAGCATTTACCAAGGATGTTTTCATTAATCAAGAACGAAAGTTA…	9	20	12	3	221	239	0	16	308	11	4	372	243	99	0	0	0	59	15	26	10	79	14	0	0	0	127	180	189	157	69	124
ASV76	38fcacc7f8833ac58acd8b81cc113c6f	Eukaryota	Archaeplastida	Picozoa	Picozoa_X	Picozoa_XX	Picozoa_XXX	Picozoa_XXXX	Picozoa_XXXXX	Picozoa_XXXXX_sp.	Phagotroph		CAATAGCGTATATTAAAGTTGTTGCAGTTAAAAAGCTCGTAGTCAGATTTTGGCACCATGCCGAACTGTCTGCCGATTGGTATGCACGGTTTGGCGGGTGCTTCCTTCCGGAAGCCCGCGTTCTTCTTCACTGAAGAGCGTGGTGAGTCCGGATCATTTACTTTGAAAAAATTAGAGTGTTCAAAGCAGGCCTATGCTCTGAATAGGTTAGCATGGAATAATAGAATAGGACTTCGGTACTATTTTGTTGGTTTCTAGGACCGAAGTAATGATTAATAGGGACAGTTGGGGGCATTCATATTCCATTGTCAGAGGTGAAATTCTTGGATTAACGGAAGATGAACTACTGCGAAAGCATCTGCCAAGGATGTTTTCATTGATCAAGAACGAAAGTTAGGG…	15	222	19	211	14	7	18	423	10	24	296	2	35	22	90	7	26	7	133	14	485	18	142	19	77	73	23	7	21	0	26	53
ASV77	01047b33bbcaa45d31329d0bf48a9311	Eukaryota	TSAR	Alveolata	Dinoflagellata	Dinophyceae	unassigned	unassigned	unassigned	unassigned	Unknown		CAATAGCGTATATTAAAGTTGTTGCGGTTAAAAAGCTCGTAGTTGGATTTCTGCTGAGGACGACCGGTCCGCCCTCTGGGTGAGTATCTGGCTCGGCCTTGGCATCTTCTTGGAGAACGTATCTGCACTTGACTGTGTGGTGCGGTACCCAGGACATTTACTTTGAGGAAATTAGAGTGTTTCAAGCAGGCTTGTGCCTTGAATACATTAGCATGGAATAATAATATAGGACCTCGGTTCTATTTTGTTGGTTTCTAGAGCTGAGGTAATGATTAATAGGGATAGTTGGGGGCATTCGTATTTAACTGTCAGAGGTGAAATTCTTGGATTTGTTAAAGACGGACTACTGCGAAAGCATTTGCCAAGGATGTTTTCATTGATCAAGAACGAAAGTTAGGG…	19	50	23	65	32	0	0	32	1	115	153	0	19	42	435	23	168	29	138	0	17	0	77	110	207	222	83	9	35	23	105	242
ASV78	8fdb3711c6a97134fd26eeca1d754a85	Eukaryota	TSAR	Alveolata	Dinoflagellata	Syndiniales	Dino-Group-I	Dino-Group-I-Clade-5	Dino-Group-I-Clade-5_X	Dino-Group-I-Clade-5_X_sp.	Parasite		CAATAGCGTATATTAAAGTTGTTGCGGTTAAAAAGCTCGTAGTTGGATTTCTGTCGGTGAATATCAGTCCGCCCACAGCGGTAGGTACGTGATATTTCACCGGCATCTTCCTGGGGAATGTGTCTGCTCTTTATTGAGTGGTACATAAGCCAGGACTTTTACTTTGAAGAAATGAGAGTGTTTCAAGCAGGCATGCGCCGTGAATACGTTAGCATGGGATAATAGCATCGGACCTCGTTCCAAAGCTGTTGGTTTCTTGGACCGAGGTAAAGGTGAATAGGGATTGTTGGGGGCATTCGTATTTGACTGTCAGAGGTGAAATTCTTGGATTTGTTGAAGACGGACTACTGCGAAAGCATCTGCCAAAGATGTTCTCATTGATCAAGAACGAAAGTTAGG…	31	136	98	130	13	54	45	318	9	58	170	6	43	7	75	47	141	8	36	16	200	19	79	135	267	266	13	17	59	5	15	84
ASV79	2128c304d53d21db937581b0e88d770e	Eukaryota	TSAR	Alveolata	Dinoflagellata	Syndiniales	Dino-Group-I	Dino-Group-I-Clade-1	Dino-Group-I-Clade-1_X	Dino-Group-I-Clade-1_X_sp.	Parasite		CAATAGCGTATATTAAAGTTGTTGCGGTTAAAAAGCTCGTAGTTGGAGTTCTGCCAGGTGCCACCTGTCCGCCCCAGTGGTGAGTACGTGGTGCGCATTTGGCCCTTTCAAGGGGAGCGTATTTGCACTTAATTGTGTGGTGCGGGATCCTTGACTTTTACTTTGAGGAAATAAGAGTGTTCCAAGCAGGCTCTCGTCGTGCATAGCTCAGCATGGAATAATAGCATTGGACCTCGATTCTAAGCTGTTGGTTGCCAGAAGCGAGGTAATGATGAAGAGGGATAGTTGGGGGCATTCGTATTTAACTGTCAGAGGTGAAATTCTTGGATTTGTTAAAGACGGACTACTGCGAAAGCATCTGCCATGGATGTTTTCATTGATCAAGAACGAAAGTTAGGG…	0	0	0	2	51	8	102	506	5	64	526	0	34	8	248	41	137	0	0	7	33	0	0	102	220	383	20	12	7	5	20	32
ASV80	1a10c84a8cc57941e22378a6d70ceb8a	Eukaryota	TSAR	Alveolata	Ciliophora	Ciliophora_X	Ciliophora_XX	Ciliophora_XXX	Mesodinium	Mesodinium_rubrum	Mixotroph	pSNCM	CAGTAGCATATATTAAAATTGTTGCAGTTAAAACGTCCGTAGTCTGTACGTCGTCCCAAACTCACTGCAGTCTTCCGTTTTCTTCATTGAATGCGGTAGTTTCTGCAGTCACTCCCTTGATCAAATTAGGTTGTTCAAGGTAGACCAAGTCTTCATATTTTCACATGGAATTGGGTGAGGGAACTTAAGAGTTTAAGTTTCTCGTCTTAGGATCATCCGGGGTCATTCGTACTCGTCCGCGAGAGGTGAAATTCTTGGACCGGACGAAGACGACCAGCAGCGAAAGCATCTGTCAGGGATGTTTTCTGCGACAAAGGACGAAGGTCAGGGTAT	21	33	18	36	71	44	27	42	15	58	234	27	57	63	94	46	60	53	212	28	24	11	94	98	179	88	37	62	0	83	456	39
ASV81	c4102274cc4ed09eaff49dea7da8af5a	Eukaryota	TSAR	Stramenopiles	Gyrista	Coscinodiscophyceae	Coscinodiscales	Hemidiscaceae	Actinocyclus	unassigned	Phototroph		CAATAGCGTATATTAAAGTTGTTGCAGTTAAAAAGCTCGTAGTTGGATTTCTGGTAGAAGTAGCGACCTTGGGTCTTTGACCTATGAAGTTGCTATCTTCAACCATCCTTGAAGAGATTTAGTTTGGCATTAAGTTGTCGAACTAAAGATATTCATCTTTTACTGTGAAAAAATCAGAACGTTCAAAGTAAGCATTTAGCTTTGAATGTATTAGCATGGAATAATGAAATAGGACTTAGGTACTACTTTGTTGGTTTATGCACCTAGGTAATGATTAATAGGGATAGTTGGGGGTATTCGTATTCCAATGTTAGAGGTGAAATTCTTGGATTTTTGGAAGACGAACAACTGCGAAAGCATTTACCAAGGATGTTTTCATTAATCAAGAACGAAAGTTAA…	69	54	55	46	55	160	15	8	281	9	37	236	70	16	35	223	34	55	12	30	16	48	12	67	33	35	47	189	274	206	29	46
ASV82	8d9ebcfaa6ec68ada7d0d65c4c09362c	Eukaryota	TSAR	Alveolata	Ciliophora	Spirotrichea	Choreotrichida	Choreotrichida_X	Choreotrichida_XX	Choreotrichida_XX_sp.	Phagotroph		CAATAGCGTATATTAAAGTTGTTGCAGTTAAAAAGCTCGTAGTTGGATTTCTGGCGGTGTGACTCCGGCCGGCATGACGTCGGGTCCAGAGCGCGCCACCATCCTTCTGTCAACCTTCGCGGGATTCGCTTCCCGCGTTGTGGGCTCAGATATTTTACCTTGAGAAAATTAGAGTGTTTCAGGCAGGCTTTCGCCGGAATACATTAGCATGGAATAATAGAAAAGGACTTCAACCTCTTCTGTTGGTCTGAGGGGCTGTAGTAATGATTAATAGGGATAGTTGGGGGCATTAGTACTTGACTGTCAGAGGTGAAATTCTCCGATTTGTTAAAGACTAACTTATGCGAAAGCATTTGCCAAGGATGTTTTCATTAATCAAGAACGAAAGTTAGGGGAT	21	45	45	47	23	525	0	0	298	46	27	121	20	10	0	18	68	0	0	128	0	0	9	123	50	126	70	275	136	76	71	24
ASV83	8ead5e1c36bff2dfea86d6ac16582d03	Eukaryota	TSAR	Alveolata	Dinoflagellata	Dinophyceae	Gymnodiniales	Gymnodiniaceae	Gyrodinium	Gyrodinium_dominans	Phagotroph		CAATAGCGTATATTAAAGTTGTTGCGGTTAAAAAGCTCGTAGTTGGATTTCTGTTGGGAACGACCGGTCCGCCCATTGGGTGTGCATCTGGCTTGTTCTCGGCATCTTCTTGGTGAACGTTGCTGCACTTGACTGTGTGGAGCGCTACCCAGGACTTTTACTTTGAGGAAATTAGAGTGTTTCAAGCAGGCATATGCCTTGAATACATTAGCATGGAATAATAAGATAGGACCTCGGTTCTATTTTGTTGGTTTCTAGAGCTGAGGTAATGATTAATAGGGATAGTTGGGGGCATTCGTATTTAACTGTCAGAGGTGAAATTCTTGGATTTGTTAAAGACGGACTACTGCGAAAGCATTTGCCAAGGATGTTTTCATTGATCAAGAACGAAAGTTAGGG…	172	67	59	25	119	23	204	64	15	128	40	70	31	50	160	37	119	50	66	159	115	50	78	119	80	115	86	39	35	17	123	53
ASV84	5717b5c3ea007b778bbca721f518b59d	Eukaryota	TSAR	Stramenopiles	Gyrista	Mediophyceae	Thalassiosirales	Thalassiosiraceae	Porosira	Porosira_glacialis	Phototroph		CAATAGCGTATATTAAAGTTGTTGCAGTTAAAAAGCTCGTAGTTGAAATACTGACATAGTCGACCGGTCTCACGCATTGTCGTGAGCACTTGTGTTGTATTAGGTCATTCTTGGATTTTAGCCAGTCTGGCATTAAGTTGTCGGGTTGGTGAAAACCATCGTTTACTGTGAAAAAATTAGAGTGTTCAAAGCAGACTTATGTCGTTGAATAGATTAGCATGGAATAATAATATAGGACTTTTGTACTATTTTGTTGGTTAGGTGTAAAAGTAATGATCAATAGGGACAGTTGGGCGTATTCGTATTTCGTTGCTAGAGGTGAAATTCTTGGGTTTCCGAAAGACGAACTACTGCGAAAGCATTTACGAAGGATGTTTTCATTAATCAAGAACGAAAGTT…	0	0	0	0	183	217	0	0	205	0	0	274	254	245	0	0	0	0	0	0	0	0	0	0	0	0	217	74	150	199	178	152
ASV85	2d391a180a8dde996d210c7c995c8157	Eukaryota	TSAR	Alveolata	Dinoflagellata	Dinophyceae	Peridiniales	Amphidiniopsidaceae	Islandinium	Islandinium_minutum	Phagotroph		CAATAGCGTATATTGAAGTTGCTGCGGTTGAAAAGCTCGTAGTTGGATTTCTGCCAAGGACGACCGGTCCGCCCTTTGGGTGAGCACCTGGCTCGGCCTGGGCATCTTCTTGGGGAGCGTGACTGTACTTCATTGTGTGGCGCGGTGTCCAGGACCTTTACTTTGAGGAAATTAGAGTGTTTCAAGCAGGCTCACGCCTTGAATACATTAGCATGGAATAATAAGATAAGACCTTGGTTTATTTTGTTGGTTTCTAGATCCGAGGTAATGGTTAATAGGGATAGTTGGGGGCATTCGTATTTAACTGTCAGAGGTGAAATTCTTGGATTTGTTAAGGACGGACCACTGCGAAAGCATTTGCCAAGAATGTTTTCATTGATCAAGAACGAAAGTTAGGGG…	0	0	0	0	9	8	222	0	0	0	0	0	0	0	0	0	0	970	557	33	25	842	377	0	0	0	15	0	0	0	0	0
ASV86	7619598e62b89d86139d2032ecdc506f	Eukaryota	Obazoa	Opisthokonta	Choanoflagellata	Choanoflagellatea	Acanthoecida	Acanthoecidae_Group_G	Calliacantha	Calliacantha_natans	Phagotroph		CAATAGCGTATATTAAAGTTGTTGCAGTTAAAAAGCTCGTAGTTGGACTTCTGATGTGGGACTGCGCCCCGGTATTTTGCCGTTGGGTGCGGGCTCGCGTCTTCCTCTCGTAGTTGGATGGTGCACTTAACTGGGTGCCTTCTGAATATGGGACCTTTACTTTGAAAAAATTAGAGTGTTCAAAGCAGGCAATCGCTTGAATACATTAGCATGGAATAATAGAATAGGACTTTGGTTCTATTTTGTTGGTTTCTAGGACCGAAGTAATGATTAATAGGGACAGTTGGGGGCATTAGTATTTAATTGTCAGAGGTGAAATTCTTGGATTTATGAAAGACTAACTACTGCGAAAGCATTTGCCAAGGATGTTTTCATTAATCAAGAACGAAAGTTAGGGGAT	15	59	29	42	34	23	63	252	44	76	339	15	41	27	175	61	100	0	74	11	64	0	114	89	145	201	24	22	33	11	37	99
ASV87	dfdc27f2c04c8035bce640804442eec4	Eukaryota	TSAR	Alveolata	Ciliophora	CONThreeP	CONThreeP_X	Discotrichidae	NASSO_1	NASSO_1_sp.	Phagotroph		CGATAGCGTATATTAAAGTTGTTGCAGTTAAAAAGCTCGTAGTTGAACTTCTGACAGGATAGCCGGCCCTACAAAAGCCTGGCGGTCATGTCATCCCCTTTGTATTACTAAACATGCACTTTGTTGTGCAGTTTTGTGATCAAGGAATTTACTTTGAAAAAATTAGAGTGTTTCAAGCAAGCGCTTCGCTGGAATACATTAGCATGGAATAATAGAATATGACCTTTGTTCATTTATTGGTCCAATGAGTGGAGGTAATGATTAACAGGGACAGTTGGGGGCATTAGTATTGCTTTGTCAGAGGTGAAATTCATTGATTATCGCAAGACTAACTTATGCGAAAGCATTTGCCAAGGATGTTTTCATTAATCAAGAACGAAAGTTAGGGGAT	79	472	122	508	17	3	2	29	7	0	9	2	26	24	77	14	46	5	47	9	107	14	67	28	94	102	36	7	16	7	30	79
ASV88	1a6ce9948e7e36b59eb7fecfacc706ba	Eukaryota	TSAR	Alveolata	Ciliophora	Spirotrichea	Choreotrichida	Choreotrichida_X	Choreotrichida_XX	Choreotrichida_XX_sp.	Phagotroph		CAATAGCGTATATTAAAGTTGTTGCAGTTAAAAAGCTCGTAGTTGGATTTCTGGCCGAGTGTCCCCAAGCAGACAGACGTCTTGTCTTGGGCGCTCTGCCATCCTTCTGTTAACCTTCGCCTCGTTCGTTCGTGGCGCTGGGGCTCAGATATTTTACCTTGAGAAAATTAGAGTGTTTCAGGCAGGCTTTCGCCGGAATACATTAGCATGGAATAATGGAAAAGGACTTCAACCTCTTCTGTTGGTCTGAGAGGCTGTAGTAATGATTAATAGGGATAGTTGGGGGCATTAGTACTTAACTGTCAGAGGTGAAATTCTCCGATTTGTTAAAGACTAACTTATGCGAAAGCATTTGCCAAGGATGTTTTCATTAATCAAGAACGAAAGTTAGGGGAT	46	12	33	14	13	34	64	36	97	59	16	11	44	5	196	122	280	28	20	63	27	38	39	213	339	205	15	34	46	17	7	75
ASV89	614d120891796223ae562737449be715	Eukaryota	TSAR	Alveolata	Dinoflagellata	Dinophyceae	Gymnodiniales	Gymnodiniaceae	Gyrodinium	Gyrodinium_helveticum	Phagotroph		CAATAGCGTATATTAAAGTTGTTGCGGTTAAAAAGCTCGTAGTTGGATTTCTGCTGAGGACGACCGGTCCGCCCTCCGGGTGAGCATCTGGTTCGGCCTTGGCATCTTCTTGGTGAACGTATCTGCACTTGACTGTGTGGTGCGGTACCCAGGACTTTTACTTTGAGGAAATTCGAGTGTTTCAAGCAGGCATACGCCTTGAATACATTAGCATGGAATAATAAGATAGGACCTCGGTTCTATTTTGTTGGTTTCTAGAGCTGAGGTAATGATTAATAGGGATAGTTGGGGGCATTCGTATTTAACTGTCAGAGGTGAAATTCTTGGATTTGTTAAAGACGGACTACTGCGAAAGCATTTGCCAAGGATGTTTTCATTGATCAAGAACGAAAGTTAGGG…	0	0	0	0	0	0	57	0	0	0	0	0	0	0	0	92	0	446	190	592	545	364	73	0	0	0	0	56	0	39	0	0
ASV90	c304bd180fe871ee7dd255fafa0e4681	Eukaryota	TSAR	Alveolata	Dinoflagellata	Dinophyceae	unassigned	unassigned	unassigned	unassigned	Unknown		CAATAGCGTATATTAAAGTTGTTGCGGTTAAAAAGCTCGTAGTTGGATTTCTGCCGAGGACGACCGGTCCGCCCTCTGGGTGAGCATCTGGTTCGGCCTGGGCATCTTCTTGGAGAACGTTGCTGCACTTGACTGTGTGGAGCGGTATCCAGGACTTTTACTTTGAGGAAATTAGAGTGTTTCAAGCAGGCATACGCCTTGAATACATTAGCATGGAATAATAAGATAGGACCTCGGTTCTATTTTGTTGGTTTCTAGAGCTGAGGTAATGATTAATAGGGATAGTTGGGGGCATTCGTATTTAACTGTCAGAGGTGAAATTCTTGGATTTGTTAAAGACGGACTACTGCGAAAGCATTTGCCAAGGATGTTTTCATTGATCAAGAACGAAAGTTAGGG…	132	53	46	31	0	0	33	37	0	0	0	0	0	0	40	21	73	147	261	68	338	217	354	76	102	78	9	0	24	0	18	47
ASV91	b0be9d4a0d5f93e8cbdab18f52bcc20d	Eukaryota	TSAR	Alveolata	Ciliophora	Spirotrichea	Oligotrichida	Strombidiidae	Strombidiidae_X	Strombidiidae_X_sp.	Phagotroph		CAATAGCGTATATTAAAGTTGTTGCAGTTAAAAAGCTCGTAGTTGGATTTCTGGGAGGGTGCCAATGTCCGCCAACGTGCGTGTGCAGCGGCGCCCTTCCATCCTTCTGTTAACGCCTCTTGGCATTCATTTGCTGGTAGCGGGCTCAGATATTTTACCTTGAGAAAATTAGAGTGTTTCAGGCAGGCTTGGCCGGAATACATTAGCATGGAATAATGGAATAGGACTATGGTCTCTTTGTTGGTTTGAGGGACTGCAGTAATGATTAATAGGGATAGTTGGGGGCATTAGTATTTAATTGTCAGAGGTGGAATTCTCAGATTTGTTAAAGACTAACTTATGCGAAAGCATTTGCCAAGGATGTTTTCATTAATCAAGAACGAAAGTTAGGGGAT	88	6	70	10	0	19	621	15	16	42	0	0	10	0	7	356	166	17	0	584	40	58	0	152	48	38	0	57	13	0	0	0
ASV92	3e5d54af962fad8abd02716c9ad9490e	Eukaryota	TSAR	Alveolata	Ciliophora	Spirotrichea	Choreotrichida	Choreotrichida_X	Choreotrichida_XX	Choreotrichida_XX_sp.	Phagotroph		CAATAGCGTATATTAAAGTTGTTGCAGTTAAAAAGCTCGTAGTTGGATTTCTGGCGGTGTGACTCCGGCCGGCATGACGTCGGGTCCAGAGCGCGCCACCATCCTTCTGTCAACCTTCGCGGGATTCGCTTCCCGCGATGTGGGCTCAGATATTTTACCTTGAGAAAATTAGAGTGTTTCAGGCAGGCTTTCGCCGGAATACATTAGCATGGAATAATAGAAAAGGACTTCAACCTCTTCTGTTGGTCTGAGGGGCTGTAGTAATGATTAATAGGGATAGTTGGGGGCATTAGTACTTGACTGTCAGAGGTGAAATTCTCCGATTTGTTAAAGACTAACTTATGCGAAAGCATTTGCCAAGGATGTTTTCATTAATCAAGAACGAAAGTTAGGGGAT	0	27	30	31	24	198	0	22	135	272	255	84	17	13	0	41	46	27	17	0	0	15	46	94	176	124	44	126	179	51	52	16
ASV93	9522b3a7d4ee1e1807ea9f9e2f3b499e	Eukaryota	TSAR	Rhizaria	Cercozoa	Filosa-Thecofilosea	Cryomonadida	Protaspa-lineage	Protaspa-lineage_X	Protaspa-lineage_X_sp.	Phagotroph		CAAGAGCGTATATTAAAGTTGTTGCAGTTAAAAAGCTCGTAGTTGGATTTCTGGTACAATGCGCCTGACCCGCGGCAGTAATGCCTGTGAGTGTCGGTGCGCGTTTACCATCCTTCTAGAAAACGTTTCTACCCTTTACTGGGCCGGACTCGCGATCTAGATCTTTTACTTTGAAAAAATTAGAGTGTTCAAAGCAGGCTTTCGCTGTGAATACATTAGCATGGAATAATAATCTAGGACTTCGGTTTTATTTTGTTGGTTTCTAACACTGAAGTAATGATTGATAGGGATAGTTGGGGGTGCTAGTATTGGCCGGCCAGAGGTGAAATTCTTGGATTCGGTCAAGACTAACTTATGCGAAAGCATTCACCAAGGATGTCTTCTTTAATCAAGAACGAA…	0	0	0	0	269	75	0	0	224	0	0	199	318	262	0	0	0	0	0	0	3	0	0	0	0	0	131	28	73	86	207	96
ASV94	9af3368a7edb5ddda1d0876eeaecfc0d	Eukaryota	TSAR	Alveolata	Dinoflagellata	Dinophyceae	unassigned	unassigned	unassigned	unassigned	Unknown		CAATAGCGTATATTAAAGTTGTTGCGGTTAAAAAGCTCGTAGTTGGATTTCTGCTGAGGACGACCGGTCCGCCCTCCGGGTGAGCATCTGGTTCGGCCTTGGCATCTTCTTGGTGAACGTTGCTGCACTTGATTGTGTGGTGCGGTACCCAGGACTTTTACTTTGAGGAAATTAGAGTGTTTCAAGCAGGCATATGCCTTGAATACATTAGCATGGAATAATAAGATAGGACCTTGGTTCTATTTTGTTGGTTTCTAGAGCTGAGGTAATGATTAATAGGGATAGTTGGGGGCATTCGTATTTAACTGTCAGAGGTGAAATTCTTGGATTTGTTAAAGACGGACTACTGCGAAAGCATTTGCCAAGGATGTTTTCATTGATCAAGAACGAAAGTTAGGG…	101	21	79	28	44	79	161	77	58	147	69	58	37	33	98	48	61	111	99	39	79	118	66	74	73	53	39	52	0	82	45	59
ASV95	986982c7f2c9caa4a7a386c9fce5ddff	Eukaryota	TSAR	Alveolata	Dinoflagellata	Dinophyceae	unassigned	unassigned	unassigned	unassigned	Unknown		CAATAGCGTATATTAAAGTTGTTGCGGTTAAAAAGCTCGTAGTTGGATTTCTGCCGAGGACGACCGGTCCGCCCTCTGGGTGAGCATCTGGGACGGCCTGGGCATCCTCTTGGGGAACGTAGCTGCACTTGACTGTGTGGTGCGGTATCCAGGACTTTTACTTTGAGGAAATTAGAGTGTTTCAAGCAGGCGCACGCCTTGAATACATTAGCATGGAATAATAAGATAGGACCTCGGTTCTATTTTGTTGGTTTCTAGAGCTGAGGTAATGATTAATAGGGATAGTTGGGGGCATTCGTATTTAACTGTCAGAGGTGAAATTCTTGGATTTGTTAAAGACGGACTACTGCGAAAGCATTTGCCAAGGATGTTTTCATTGATCAAGAACGAAAGTTAGGG…	43	59	47	67	22	12	106	84	53	100	80	15	51	39	70	37	120	22	38	13	85	22	68	102	166	196	30	24	72	19	44	174
ASV96	872a4c7c834d4e8cc9e0dd0934d00b1f	Eukaryota	TSAR	Alveolata	Ciliophora	Spirotrichea	Choreotrichida-Tintinnina	Tintinnidae	Tintinnidae_X	Tintinnidae_X_sp.	Phagotroph		CAATAGCGTATATTAAAGTTGTTGCAGTTAAAAAGCTCGTAGTTGGATTTCTGGCAGGGGGCAACAGCCCGCTTGCAGCGTGTGCTTGCCGTCCCCTACCATCCTTCTGTTAACGCGCCAGGACATTCACTTGTCGGGCGCGGGCTCAGATAATTTACCTTGAGAAAATTAGAGTGTTTCAGGCAGGCTGACGCCGGGATACATTAGCATGGAATAATGGAATAGGACTTTCGCCTCTTCTGTTGGTCTGAGGGGTGATCGTAATGATTAATAGGGATAGTTGGGGGCATTAGTACTTAACTGTCAGAGGTGAAATTCTCGGATTTGTTAAAGACTAACTTATGCGAAAGCATTTGCCAAGGATGTTTTCATTAATCAAGAACGAAAGTTAGGGGAT	41	17	40	25	48	58	156	88	52	0	5	129	23	55	91	59	94	45	60	0	0	28	61	116	128	125	32	119	153	27	46	150
ASV97	744193ab9651fe13f01534d7274713fe	Eukaryota	TSAR	Stramenopiles	Gyrista	Mediophyceae	Thalassiosirales	Thalassiosiraceae	Thalassiosira	unassigned	Phototroph		CAATAGCGTATATTAAAGTTGTTGCAGTTAAAAAGCTCGTAGTTGGATTTCTGGCAGGAGCGACCGGTCGCGCACTCTGTGCGTGAACTTGTGTTGTCTCTGGCCATCCTCGGGGAGATCCTGTTTGGCATTAAGTTGTCGGGCAGGGGATACCCGTCGTTTACTGTGAAAAAATTAGAGTGTTTAAAGCAGGCTTATGCCGTTGAATATATTAGCATGGAATAATAAGATAGGACTTCGGAACTATTTTGTTGGTTTGCGTTACGAAGTAATGATTAATAGGGACAGTTGGGGGTATTCGTATTTCGTTGTCAGAGGTGAAATTCTTGGATTTCCGAAAGACGAACTACTGCGAAAGCATTTACCAAGGATGTTTTCATTAATCAAGAACGAAAGTTA…	17	26	9	23	207	104	0	0	176	0	16	186	130	121	0	0	0	33	54	6	18	47	42	0	0	0	179	53	149	156	127	132
ASV98	81de6917daec9498720d79611e6704a5	Eukaryota	Obazoa	Opisthokonta	Choanoflagellata	Choanoflagellatea	Acanthoecida	Stephanoecidae	Bicosta	Bicosta_minor	Phagotroph		CAATAGCGTATATTAAAGTTGTTGCAGTTAAAAAGCTCGTAGTTGGACTTCTGATTCGAAAGATCGGTCCGCCGCAAGGCGAGCACTGATTCTTCGAGTCTTCCTCTCGTAGTTGTTTGGCGCACTTGATTGGGTGCCAGATGAATATGGGACCTTTACTTTGAAAAAATTAGAGTGTTCAAAGCAGGCAATCGCTTGAATACATTAGCATGGAATAATAGAATAGGACTTTGGTTCTATTTTGTTGGTTTCTAGGACCGAGGTAATGATTAATAGGGACAGTTGGGGGCATTAGTATTTAATTGTCAGAGGTGAAATTCTTGGATTTATGAAAGACTAACTACTGCGAAAGCATTTGCCAAGGATGTTTTCATTAATCAAGAACGAAAGTTAGGGGAT	40	346	115	347	18	0	0	96	0	8	178	0	31	30	30	6	10	18	96	0	109	24	127	11	29	26	29	0	0	0	35	39
ASV99	46d755b8cfd1abf8dc3623193c9c8649	Eukaryota	Archaeplastida	Chlorophyta	Chlorophyta_X	Mamiellophyceae	Mamiellales	Mamiellaceae	Micromonas	Micromonas_commoda_A2	Phototroph		CAATAGCGTATATTTAAGTTGTTGCAGTTAAAAAGCTCGTAGTTGGATTTCGGTTAAGAGCGACCGGTCCGCCGTTTGGTGTGCACTGGTTGGTTTTAACTTCCTGTAGAGGACGTGCTCTGGGCTTAACGGTCTGGACTCGGAGTCTACGTGGTTACTTTGAAAAAATTAGAGTGTTCAAAGCGGGCTTACGCTTGAATATTTCAGCATGGAATAACACTATAGGACTCCTGTCCTATTTCGTTGGTCTCGGGACGGGAGTAATGATTAAGAGGAACAGTTGGGGGCATTCGTATTTCATTGTCAGAGGTGAAATTCTTGGATTTATGAAAGACGAACTTCTGCGAAAGCATTTGCCAAGGATGTTTTCATTAATCAAGAACGAAAGTTGGGGGCT	0	9	0	16	13	0	24	203	0	64	685	5	15	9	172	13	60	20	15	0	2	0	0	53	203	187	14	5	9	3	26	28
ASV100	4c52a519e26d7242d8cc417ff4fd5d13	Eukaryota	TSAR	Alveolata	Ciliophora	Spirotrichea	Oligotrichida	unassigned	unassigned	unassigned	Phagotroph		CAATAGCGTATATTAAAGTTGTTGCAGTTAAAAAGCTCGTAGTTGGATTTCTGGGAGAGTGGCGATGTCCGCTTAACGTGTGTGCAGCGACGCTCTTCCATCCTTCTGTTAGCGTCTCTTGGCATTCATTTGCTGGTGGCGGGCTCAGATATTTTACCTTGAGAAAATTAGAGTGTTTCAGGCAGGCTAGGCCGGAATACATTAGCATGGAATAATGGAATAGGACTACGGTCTCTTTGTTGGTTTGAGGGACTGCAGTAATGATTAATAGGGATAGTTGGGGGCATTAGTATTTAATTGTCAGAGGTGGAATTCTCAGATTTGTTAAAGACTAACTTATGCGAAAGCATTTGCCAAGGATGTTTTCATTAATCAAGAACGAAAGTTAGGGGAT	0	3	0	0	21	7	27	3	0	139	149	11	0	18	58	86	99	4	13	0	0	0	0	176	662	178	5	19	0	37	82	0
ASV101	307ad157fd894e9f124cae33550b61e1	Eukaryota	Haptista	Haptophyta	Haptophyta_X	Prymnesiophyceae	Phaeocystales	Phaeocystaceae	Phaeocystis	Phaeocystis_antarctica	Phototroph		CAATAGCGTATATTAAAGTTGTTGCAGTTAAAAAGCTCGTAGTCGGATTTCGGGTCGGGCCGAGCGGTCTGCCGATGGGTATGCACTGTTTGGCGCGGCCTTCTTTCCGGAGACCGCGGCTACTCTTAACTGAGCGGGCGTGGGAGACGGATCGTTTACTTTGAAAAAATCAGAGTGTTTCAAGCAGGCAGCTCGCTCTTGCATGGATTAGCATGGGATAATCGAATAGGACTCTGGTGCTATTTTGTTGGTTTCGAACACCGGAGTAATGATTAACAGGGACAGTCAGGGGCACTCGTATTCCGTCGAGAGAGGTGAAATTCTCAGACCAATGGAAGACGAACCACTGCGAAAGCATTTGCCAGGGATGTTTTCACTGATCAAGAACGAAAGTTAGGG…	0	8	0	18	0	0	0	10	0	0	11	0	0	0	445	45	273	0	0	0	0	0	0	182	331	414	0	0	0	0	7	14
ASV102	9189ad4d446713c24f883415d72273cf	Eukaryota	Haptista	Haptophyta	Haptophyta_X	Prymnesiophyceae	Coccolithales	Coccolithaceae	Coccolithus	unassigned	Phototroph		CAATAGCGTATATTAAAGTTGTTGCAGTTAAAACGCTCGTAGTCGGATTTCGGGGCGTGCTGACCGGTCTGCCGATGGGTATGCACTGGTTTGGCGCGTCCTTTCTTTCGGAGCTCTCTGCTGCTCTTAACTGAGCGGTGGAGGGAGACGGATCGTTTACTTTGAAAAAATCAGAGTGTTTCAAGCAGGCAGCTCGCTCTTGCATGGATTAGCATGGGATAATGAAATAGGACTCTGGTGCTATTTTGTTGGTTTCGAACACCGGAGTAATGATTAACAGGGACAGTCAGGGGCACTCGTATTCCGCCGAGAGAGGTGAAATTCTCAGACCAGCGGAAGACGAACCACTGCGAAAGCATTTGCCAGGGATGTTTTCACTGATCAAGAACGAAAGTTAGG…	9	0	13	0	15	37	11	0	34	13	0	15	9	0	61	1033	143	0	0	7	0	0	0	283	28	32	5	43	79	33	7	17
ASV103	63f220aeefcf1f80d363422a6fd590fd	Eukaryota	TSAR	Stramenopiles	Gyrista	Mediophyceae	Chaetocerotales	Chaetocerotaceae	Chaetoceros	unassigned	Phototroph		CAATAGCGTATATTAAAGTTGTTGCAGTTAAAAAGCTCGTAGTTGGATTTCTGGTGGGAGGGATCGGTCCAGCACTCTGTGTGGGAACTCGTATCCTCTCCGGCCATCCTTGGGTGGATCTTGTCTGGCATTAAGTTGTCAGTCAGGGGATGCCCATCGTTTACTGTGAAAAAATTAGAGTGTTCAAAGCAGGCTTATGCCATTGAATATATTAGCATGGAATAATAAGATAGGGCCCTGGTACTATTTTGTTGGTTTGCGTACCGAGGTAATGATTAATAGGGACAGTTGGGGGTATTTGTATTCAGTATTCAGTGGTGAAATACTTAGACCTACGGAAGACAAACTACTGCGAAAGCATTTACCAAGGATGTTTTCATTAATCAAGAACGAAAGTAT…	208	196	130	188	24	29	0	7	29	0	0	45	11	35	9	27	15	142	249	41	21	177	106	26	7	0	35	0	100	27	34	36
ASV104	d97650e04c6be68157028a147305a423	Eukaryota	TSAR	Alveolata	Ciliophora	Spirotrichea	Choreotrichida	Choreotrichida_X	Choreotrichida_XX	Choreotrichida_XX_sp.	Phagotroph		CAATAGCGTATATTAAAGTTGTTGCAGTTAAAAAGCTCGTAGTTGGATTTCTGGCAGAGTGTCCTCCGTCCAGCAGTTCGTTTGGTTCGGAGCGCTCTACCATCCTTCTGTTAACCTTTCCGGGATTTACTTTTCGGACTGGGGCTCAGATATTTTACCTTGAGAAAATTAGAGTGTTTCAGGCAGGCTATTCGCCGGAATACATTAGCATGGAATAATGGAAAAGGACTGCAACCTCTTCTGTTGGTCTGGGAGGCTGAAGTAATGATTAATAGGGATAGTTGGGGGCATTAGTACTTTCCAGTCAGAGGTGAAATTCTCCAATTTGGTAAAGACTAACTTATGCGAAAGCATTTGCCAAGGATGTTTTCATTAATCAAGAACGAAAGTTAGGGGAT	77	9	24	6	10	190	272	31	163	28	0	0	30	0	51	221	273	8	8	44	16	19	25	75	127	86	3	81	116	11	4	67
ASV105	b35f49701dc2db879c8d5dcbbb16fa49	Eukaryota	TSAR	Alveolata	Ciliophora	Spirotrichea	Oligotrichida	Tontoniidae	Laboea	unassigned	Mixotroph	GNCM	CAATAGCATATATTAATGTTGTTGCAGTTAAAAAGCTCGTAGTTGGATTTCTGCAGGAGTGTCAATGTCCACCCACGTGTGAGTTGCAGCGACGCTCCTGCATCCTTCGGTTACCTCCGCTCGGCATTCACTTGCCGGCGGTTGGCTCCGAATATTTACCTTGAGAAAATTAGAGTGTTTCAGGCAGGCTAAGCCGGAATACATTAGCATGGAATAATAGAATAGGACTACGGTCTCGTTGTTGGTTTGAGGGACTGGAGTAATGATTAATAGGGATAGTTGGGGGCATTAGTATTTAATTGTCAGAGGTGAAATTCTCAGATTAACTAAAGACTAACTTATGCGAAAGCATTTGCCAAGGATGTTTTCATTAATCAAGAACGAAAGTTAGGGGAT	0	0	0	0	38	44	0	15	14	283	62	109	23	13	0	24	10	37	21	0	0	0	0	46	18	0	7	759	179	97	43	0
ASV106	416ca062a7b4a370b24ae556a2f7aa68	Eukaryota	TSAR	Alveolata	Ciliophora	Spirotrichea	Oligotrichida	Strombidiidae	unassigned	unassigned	Phagotroph		CAATAGCGTATATTAAAGTTGTTGCAGTTAAAAAGCTCGTAGTTGGATTTCTGGGAGAGTGCCAATGTCCGCCGTCGTGCGTGCGCAGCGGCGCTCTTCCATCCTTCTGTTAACTCCTCTTGGCATTCATTTGCTGGTGGAGGGCTCAGATATTTTACCTTGAGAAAATTAGAGTGTTTCAGGCAGGCTAGGCCGGAATACATTAGCATGGAATAATGGAATAGGACTACGGTCTCTTTGTTGGTTTGAGGGACTGCAGTAATGATTAATAGGGATAGTTGGGGGCATTAGTATTTAATTGTCAGAGGTGGAATTCTCGGATTTGTTAAAGACTAACTTATGCGAAAGCATTTGCCAAGGATGTTTTCATTAATCAAGAACGAAAGTTAGGGGAT	0	0	0	0	10	433	0	0	473	0	0	796	0	11	0	0	0	0	0	0	0	0	0	0	0	0	6	0	0	9	0	0
ASV107	850da746b323fd535d1e30a2d81c9db3	Eukaryota	TSAR	Rhizaria	Cercozoa	Filosa-Imbricatea	Filosa-Imbricatea_X	Novel-clade-2	Novel-clade-2_X	Novel-clade-2_X_sp.	Phagotroph		CAGTAGCGTATACTAATGTTGCTGCAGTTAAAAAGCTCGTAGTTGGATTTCTGGTTGATAATTGTGGTCCGTCTAGTCTAACTAGTATGAGTATCGCTTATTATCTGCCATCCTATCAGGGTTCTAGGGTCTCGGCTCTAGGGTTCTGGTTCTTTTACTTTGAAAAAATTAGAGTGTTTAAAGCAAGCTTGCGCGATGAATACATTAGCATGGAATAATAATATAGGACTACGGGTTCTATTTTGTTGGTTTCTAGACCTGAAGTAATGATTGATAGGGATAGTTGGGGGTGCTAGTATTGGGAGGCCAGAGGTGAAATTCTTGGATTCTCTCAAGACTAACTTATGCGAAAGCATTCACCAAGGATGTCTTCTTTAATCAAGAACGAAAGTTGGGGGAT	0	0	0	0	0	0	0	0	0	0	7	0	16	0	0	0	0	97	653	7	25	79	733	0	0	0	0	0	0	0	0	0
ASV108	830b542ef7054680590b94cfce9c5b73	Eukaryota	TSAR	Stramenopiles	Gyrista	Peronosporomycetes	Peronosporomycetes_X	unassigned	unassigned	unassigned	Parasite		CAATAGCGTATATTAAAGTTGTTGCAGTTAAAAAGCTCGTAGTTGGATATCTGTTTTGAGTATCCGGTCCGTCTCTTATGAGATGCGTACTATGGATATTTGAATCATTTTTTGTGAGATTTTTATTCTGACATTAAGTTGTCGGTTTAAGAGGCTTGCATCGTTTACTGTGAAAAAATTAGAGTGTTTCAAGCAGGCGTTTGCTTTCGAATACATTAGCATGGAATAATAAGATATGACTAGCGTGGTCTATTTTGTTGGTTTGCACACGCAAGTAATGATTAATAGGGACAGTTGGGGGTATTCATATTAGTACGTCAGAGGTGAAATTCTTGGATCGTAGTAAGATGAGCTTAGGCGAAAGCATTTACCAAGGATGTTTTCATTAATCAAGAACGA…	0	0	0	0	141	170	0	0	196	0	0	256	187	179	0	0	0	0	0	0	0	0	0	0	0	0	111	33	147	117	89	84
ASV109	8a48b85b998cdc4a92cca223079eb9ec	Eukaryota	TSAR	Stramenopiles	Gyrista	Mediophyceae	Thalassiosirales	Thalassiosiraceae	Thalassiosira	Thalassiosira_antarctica	Phototroph		CAATAGCGTATATTAAAGTTGTTGCAGTTAAAAAGCTCGTAGTTGGATTTCTGGCAGGAGCGACCGGTCATGCACTATGTGCGTGAACTTGTGTTGTCTCTGGCCATCCTTGGGGAGATCCTGTTTGGCATTAAGTTGTCGGGCAGGGGATACCCATCGTTTACTGTGAAAAAATTAGAGTGTTTAAAGCAGGCTTATGCCGTTGAATATATTAGCATGGAATAATAAGATAGGACTTCGGAACTATTTTGTTGGTTTGCGTTACGAAGTAATGATTAATAGGGACAGTTGGGGGTATTCGTATTTCGTTGTCAGAGGTGAAATTCTTGGATTTCCGAAAGACGAACTACTGCGAAAGCATTTACCAAGGATGTTTTCATTAATCAAGAACGAAAGTTA…	0	0	0	0	123	83	0	0	75	0	0	174	172	144	0	0	0	0	0	0	0	0	0	0	0	0	117	81	168	190	116	182
ASV110	9c63f9ca8165a1fe8c9dae0b0919fbe7	Eukaryota	Obazoa	Opisthokonta	Choanoflagellata	Choanoflagellatea	Acanthoecida	Stephanoecidae_Group_H	unassigned	unassigned	Phagotroph		CAATAGCGTATATTAAAGTTGTTGCAGTTAAAAAGCTCGTAGTTGGATTTCTGTTCTCGAGGATCGGTCCGCCTCACGGTGAGCACTGGTTTTTCTTGGGGACATCCTCTCGAAGGCGGGTGGTGCACTTAATTGTGTGCTGCTTGGATTCGGGACCTTTACTTTGAAAAAATTAGAGTGTTCAAAGCAGGCGTCGGCTTGAATACATTAGCATGGAATAATGGAATAGGACTTTGGTTCTATTTTGTTGGTTTCTAGGACCGAAGTAATGATTAATAGGGACAGTTGGGGGCATTAGTATTTAATTGTCAGAGGTGAAATTCTTGGATTTATGAAAGACTAACTACTGCGAAAGCATTTGCCAAGGATGTTTTCATTAATCAAGAACGAAAGTTAGGG…	7	102	36	139	20	4	12	94	7	16	68	18	21	17	138	24	67	72	85	21	67	116	91	58	117	139	24	3	17	11	39	45
ASV111	889926ccc5cd31b0773bc6b8803f11c0	Eukaryota	TSAR	Rhizaria	Cercozoa	Filosa-Imbricatea	Euglyphida	Paulinellidae	Paulinella	Paulinella_sp.	Phagotroph		CAGTAGCGTATATTAAAGTTGTTGCAGTTAAAAAGCTCGTAGTTGGATTTCTGGCTGACCGTTGTATGGTCCGGAGCCCTCAGGGTTCTGTGTACCGTCGCGCGTTTGCCATCCTTCCGGAAAGTTGTGCCTACCGTCTTGCACGGAAGGGCGCTGCGATCTGGTTCTTTTACTTTGAAAAAATTAGAGTGTTCCAAGCAAGCATCTGCTTGAATACATTAGCATGGAATAATAATATAGGACTTCTGTTCTATTTTGTTGGTTTCTAGAACCGAAGTAATGATTGATAGGGATCGTTGGGGGTGCTAGTATTCAGCGGCCAGAGGTGAAATTCTTGGATTCGCTGAAGACTAACTACTGCGAAAGCATTCACCAAGGAGGTCTTCTTTAATCAAGAAC…	4	4	0	1	0	0	9	3	0	0	0	0	0	0	0	0	0	103	184	421	582	218	234	0	0	0	0	0	0	0	1	0
ASV112	38de0f5d2679cb94f2242315eb01f6f9	Eukaryota	TSAR	Stramenopiles	Gyrista	Mediophyceae	Chaetocerotales	Chaetocerotaceae	Chaetoceros	Chaetoceros_debilis_1	Phototroph		CAATAGCGTATATTAAAGTTGCTGCAGTTAAAAAGCTCGTAGTTGGATTTCTAGCGAGGCACGAGAATATCCACCTATGGTGAATACTTCTCTCGCCTTGCTCTTCTTTAGTTGATGTCTCTGGCATTAAGTTGTCGGAGTCCTGAGACTAATCGTTTACTGTGAGAAAATTAGAGTGTTCAAAGCAGGCTTATGCCGTTGAATATATTAGCATGGAATAATAAGATAGGACTTCGGTACTATTTTGTTGGTTTGCGTACTGATGTAATGATAAATAGGGACTGGCGTGGGTATTCGTATTTTAATGTCAGAGGTGAAATTCTTAGATTATTGAAAGACGGACGACTGCGAAAGCATCTACCAAGTATGTTTTCATTAATCAAGAACGAAAGTATGGGG…	7	8	6	2	64	23	6	5	37	2	3	57	17	11	0	0	0	84	215	339	271	227	137	0	0	0	51	17	33	56	33	7
ASV113	5b4482c36c51dbe3b755c8dfb1e19456	Eukaryota	TSAR	Alveolata	Ciliophora	Spirotrichea	Choreotrichida-Tintinnina	Dictyocystidae	unassigned	unassigned	Phagotroph		CAATAGCGTATATTAAAGTTGTTGCAGTTAAAAAGCTCGTAGTTGGATTTCTGGTAGTGGGTTAGAGCGCACATGCGTGATGCTCGCGTCCATTGCCATCCTTCTGTTAACCTTTCAGGGCATTCATTTGCCAGTTAGGGGCTCAGATATTTTACCTTGAGAAAATTAGAGTGTTTCAGGCAGGCTTGTGCCCGGATACATTAGCATGGAATAATAGAATAGGACTTTAGCCTCTTCTGTTGGTCTGAGGGGTTGAAGTAATGATTAATAGGGATAGTTGGGGGCATTAGTACTTAACTGTCAGAGGTGAAATTCTCGGATTTGTTAAAGACTAACTTATGCGAAAGCATTTGCCAAGGATGTTTTCATTAATCAAGAACGAAAGTTAGGGGAT	0	0	0	0	0	18	160	0	216	0	0	21	21	0	0	0	0	34	0	38	0	220	0	0	0	0	0	66	1477	55	0	17
ASV114	c1176291197161e98e42daa725ed16b1	Eukaryota	Cryptista	Kathablepharidacea	Kathablepharida	Kathablepharidea	Kathablepharidida	Kathablepharidida_X	Kathablepharidida_XX	Kathablepharidida_XX_sp.	Phagotroph		TAATAGCGTATATTAATGTTGTTGCAGTTAAAAAGCTCGTAGTTGGATTTTGGTGTTTGACAAATGGTCTGCCTTCGGGTTTGCACTGTTTGTTGGCACTTCTTTTCTGGGGAACTCACTGCTCTTAATTGAGGGGTGCTGTAACGCAGATCGTTTACTTTGAAAAAATTAGAGTGTTCAAAGCAGGCCAACGCATTGAATACATTAGCATGGAATAATGGAATAGGACTTTGGTCTTATTTTGTTGGTTTCTAAGGCCGAGGTAATGATTAATAGGGATAGTTGGGGGCGTTTATATTCCGTTGTCAGAGGTGAAATTCTTGGATTTACGGAAGATAAACTACTGCGAAAGCATTCGCCAAGGATGTTTTCATTAATCAAGAACGAAAGTTAGGGGAT	19	100	29	134	31	13	23	192	22	22	97	10	31	12	112	40	92	6	35	11	105	7	34	54	109	117	26	24	32	4	23	52
ASV115	9d16c7b930b1a9594e7e288a38da6cc9	Eukaryota	TSAR	Alveolata	Dinoflagellata	Syndiniales	Dino-Group-I	Dino-Group-I-Clade-1	Dino-Group-I-Clade-1_X	Dino-Group-I-Clade-1_X_sp.	Parasite		CAATAGCGTATATTAAAGTTGTTGCGGTTAAAAAGCTCGTAGTTGGAGTTCTGCCAGGTGACGCTCGTCCGCCCAAGTGGTGTGTACAGGGCGTGCATCTGGCCCTTTCAAGGGGAACGTGTCTGCTCTTTATTGAGTGGTGCGAGATCCTTGACTTTTACTTTGAGGAAATCAGAGTGTTCCAAGCAGGCTCTCGTCGTGTATAGCTCAGCATGGAATAATAGCATTGGACTTCGTTTCTAAGCTGTTGGTTGCAAGAAGCGAGGTAATGATGAAGAGGGATAGTTGGGGGCATTCGTATTTAACTGTCAGAGGTGAAATTCTTGGATTTGTTAAAGACGGACTACTGCGAAAGCATCTGCCATGGATGTTTTCATTGATCAAGAACGAAAGTTAGGG…	0	20	10	18	58	21	13	41	36	12	52	16	56	31	185	49	97	12	15	9	32	0	20	71	195	255	50	18	65	20	46	80
ASV116	ae7ebbff15055caaf92fbb4ed72fba39	Eukaryota	TSAR	Telonemia	Telonemia_X	Telonemia_XX	Telonemia_XXX	Telonemia-Group-2	Telonemia-Group-2_X	Telonemia-Group-2_X_sp.	Phagotroph		CAATAGCGTATATTAAAGTTGTTGCAGTTAAAAAGCTCGTAGTTGGAGTTCAGAGTGAGCTCGTCCGGTCGGCCTTATGGGTCAGAACTGGTTGACTCTCTCTTGTTTGTGGATCCTGTTCGGAGTTAATTCTTCGGATGTGGAGTCCACATCGTTTACCTTGAAAAAATTAGAGTGTTCAAAGCAGGCGTTTGCTTGAATATATTAGCATGGAATAATGGAATAGGACGCTGGTTCTATTTTGTTGGTTTTGAGAACCAGAGTAATGATTAATAGGGACAGTTGGGGGCATTCATATTTCATTGTCAGAGGTGAAATTCTTGGATTTATGAAAGATGAACTTCTGCGAAAGCATTTGCCAAGGATGTTTTCATTAATCAAGAACGAAAGTTAGGGGAT	0	0	0	0	7	7	14	33	5	11	199	0	11	8	298	40	135	5	0	0	0	0	0	91	336	304	11	5	11	0	10	39
ASV117	3519ca9dc9a61fe1dc8a042d523b4f79	Eukaryota	TSAR	Stramenopiles	Gyrista	unassigned	unassigned	unassigned	unassigned	unassigned	Unknown		CAATAGTGTATATTAAAGTTGCTGTAGTTAAAAAGCTCGTAGTTGAATTTCTGATGAGAGTAGTCTGATTGATACATCGTATTGATACTTGTACTATCTCTGGTCATCTTTGGAGGGAACATATTTGATATTAAGTTATCAGAAATGAGGTCTTCATACTTTACTGTGAAAAAATTAGAGTGTTCAAAGCAGGCTTTTGTTGTTGAATATATTAGCATGGAATAATTATATATGACTATGGTACTATTTTGTTGGTTTGTCTGCCATTGTAATGATTAATAGGGACAGTTGTGGGTATTTGTATTCCATTGTCAGAGGTGAAATTCTTGGATTTCTGGAAGACAAACTACTGCAAAAGCATTTATCAAAGATGTTTTCTTTAATCAAGAACGAAAGTTA…	39	3	32	0	60	329	0	0	154	0	0	67	16	48	0	61	23	0	0	0	0	0	0	30	2	0	50	55	480	160	31	45
ASV118	82d485ea5966434546f1f314e4424f29	Eukaryota	TSAR	Stramenopiles	Gyrista	Coscinodiscophyceae	Rhizosoleniales	Rhizosoleniaceae	Rhizosolenia	Rhizosolenia_setigera	Phototroph		CAATAGCGTATATTAATTTTGTTGCAGTTAAAAAGCTCGTAGTTGGTCGTCTGGCGGGAGTGATCGGTCCGGCTCTTTGAGCGGGTACTTGTGTCATCTCCTGCCATCATTGAGGAGAGCCTATCTGGCATTAGGTTGTCGGGTAGGGGATCTTCATCCTTTACTGTGAAAAAATTAGAGTGTTCAAAGCAGGCTTATGCCATTGAATATATTAGCATGGAATAATAAGATAGGACTGTGGTACTATTTTGTTGGTTTGTGTACCATAGTAATGATTAATAGGGATAGTCGGGGGTATTCGTATTCCATTGTCAGAGGTGAAATTCTTGGATTTATGGAAGACGAACTACTGCGAAAGCATTTACCAAGGATGTTTTCATTAATCAAGAACGAAAGTTA…	0	0	0	0	11	0	0	3	0	6	31	3	11	20	0	0	0	146	587	13	55	159	445	0	0	0	12	0	0	5	22	4
ASV119	8c995258e6c2e88f773e25d126daf55c	Eukaryota	TSAR	Alveolata	Ciliophora	Spirotrichea	Choreotrichida	Lynnellidae	Lynnella	Lynnella_sp.	Phagotroph		CAATAGCGTATATTAAAGTTGTTGCAGTTAAAAAGCTCGTAGTTGGATTTCTGGGGGGCGCGGATTGTCCGCAGCCGCGTGTGCAGATGCGCCCTTTCATCCTTCTGTTAACGTCTCATGGCATTCATTTGCTGGGGGCGGGCTCAGATATTTTACCTTGAGAAAATTAGAGTGTTTCAGGCAGGCTCGCGTCGGAATACATTAGCATGGAATAATAGAATAGGACTCAGTCCTCCTTTGTTGGTTTGAGGGGTCAGAGTAATGGTTAATAGGGATAGTTGGGGGCATTAGTATTTGACTGTCAGAGGTGAAATTCTCGGATTTGTTAAAGACTAACTTATGCGAAAGCATTTGCCAAGGATGTTTTCATTAATCAAGAACGAAAGTTAGGGGAT	0	0	0	0	6	22	0	0	0	0	0	0	0	0	0	0	0	1032	38	8	26	1299	17	0	0	0	0	0	0	17	0	0
ASV120	a90901ea6129798eafef67f47bec8efa	Eukaryota	TSAR	Stramenopiles	Gyrista	Mediophyceae	Thalassiosirales	Thalassiosiraceae	Porosira	Porosira_glacialis	Phototroph		CAATAGCGTATATTAAAGTTGTTGCAGTTAAAAAGCTCGTAGTTGAAATACTGACATAGTCGACCGGTCTCACGCATTGTCGTGAGCACTTGTGTTGTATTAGGTCATTCTTGGATTTTAGCCAGTCTGGCATTAAGTTGTCGGGTTGGTGAAAACCATCGTTTACTGTGAAAAAATTAGAGTGTTCAAAGCAGACTTATGTCGTTGAATAGATTAGCATGGAATAATAATATAGGACTTTTGTACTATTTTGTTGGTTAGGTGTAAAAGTAATGATCAATAGGGACAGTTGGGCGTATTCGTATTTCGTTGCTAGAGGTGAAATTCTTGGATTTCCGAAAGACGAACTACTGCGAAAGCATTTACGAAGGATGTTTTCATTAATCAAGAACGAAAGTT…	0	0	0	0	108	112	0	0	132	0	0	217	175	143	0	0	0	0	0	0	0	0	0	0	0	0	155	26	87	100	136	87
ASV121	6168d50e8941e8b008361681c5b64e1d	Eukaryota	TSAR	Stramenopiles	Gyrista	Gyrista_X	Gyrista_XX	MAST-1	MAST-1A	MAST-1A_sp.	Phagotroph		CAATAGCGTATATTAAAGTTGTTGCAGTTAAAAAGCTCGTAGTTGGATTTCTGGCTGGAGCGATCGGTCCGCCCCGCAAGGGGTGTGTACTAGCGTCGTCTCCGACCATCCTTGTGGGAACTGTGCGGCCGTTAACTCGGTTGTATATGGGAACACATCGTTTACTGTGAAAAAATTAGAGTGTTTAAAGCAGGCTTAAGCCGTTGAATACATTAGCATGGAATAATAAGATAAGACTTGGGTCATTATTTTGTTGGTTTGCGGATCGAGGTAATGATTAATAGGGATAGTTGGGGGTATTCATATTTAATTGTCAGAGGTGAAATTCTTGGATTTATGAAAGATGAACTTAGGCGAAAGCATTTACCAAGGATGTTTTCATTAATCAAGAACGAAAGT…	0	30	4	21	62	15	0	16	26	6	39	14	79	75	194	11	60	4	17	2	72	5	30	60	179	144	81	4	32	18	80	111
ASV122	637effd0520316f3f572f282714f0cfc	Eukaryota	Haptista	Haptophyta	Haptophyta_X	Prymnesiophyceae	Phaeocystales	Phaeocystaceae	Phaeocystis	Phaeocystis_pouchetii	Phototroph		CAATAGCGTATATTAAAGTTGTTGCAGTTAAAAAGCTCGTAGTCGGATTTCGGGTTGGGCCGAGCGGTCTGCCGATGGGTATGCACTGTTTGGCGCGGCCTTCTTTCCGGAGACCGCGGCTACTCTTAACTGAGCGGGCGTGGGAGACGGATCGTTTACTTTGAAAAAATCAGAGTGTTTCTAGCAGGCAGCTCGCTCTTGCATAGGTTAGCATGGGATAATTTAATAGGACTCTGGTGCTATTTTGTTGGTTTCGAACACCGGAGTAATGATTAAAAGGGGCAGTCAGGGGCACTCGTATTCCGTCGAGAGAGGTGAAATTCTCAGACCAATGGAAGACGAACCACTGCGAAAGCATTTGCCAGGGATGTTTTCACTGATCAAGAACGAAAGTTAGGG…	0	190	55	231	77	0	0	106	0	0	142	39	58	74	78	0	0	0	0	0	0	0	0	0	75	51	47	0	0	44	90	67
ASV123	0653bd74f4bad1f28b5c7c33f5df29c5	Eukaryota	Archaeplastida	Chlorophyta	Chlorophyta_X	Mamiellophyceae	Mamiellales	Bathycoccaceae	Bathycoccus	Bathycoccus_prasinos	Phototroph		CAATAGCGTATATTTAAGTTGTTGCAGTTAAAAAGCTCGTAGTTGGATTTTGGTTAAGAGGGCGCGGTCGGCCGTTTGGTCTGTACTGCGTTGTCTTGACTTCCTGATGAGGACATGCTCTTGGTTAACGCTGAGACATGGAGTCATCGTGGTTACTTTGAAAAAATTAGAGTGTTCAAAGCGGGCTTACGCTTGAATATATTAGCATGGAATAACACTATAGGACTCCTGTCCTATCTCGTTGGTCTCGGGATGGGAGTAATGATTAAGAGGAACAGTTGGGGGCATTCGTATTTCATTGTCAGAGGTGAAATTCTTGGATTTATGAAAGACGAACTTCTGCGAAAGCATTTGCCAAGGATGTTTTCATTAATCAAGAACGAAAGTTGGGGGCT	6	12	0	0	12	9	0	54	0	7	119	7	49	23	220	18	78	12	0	0	0	0	0	79	284	280	27	4	15	8	43	60
ASV124	8200e1a7da9f447a372c44190ab23edc	Eukaryota	Haptista	Haptophyta	Haptophyta_X	Prymnesiophyceae	Phaeocystales	Phaeocystaceae	Phaeocystis	Phaeocystis_pouchetii	Phototroph		CAATAGCGTATATTAAAGTTGTTGCAGTTAAAAAGCTCGTAGTCGGATTTCGGGTCGGGCCGAGCGGTCTGCCGATGGGTATGCACTGTTTGGCGCGGCCTTCTTTCCGGAGACCGCGGCTACTCTTAACTGAGCGGGCGTGGGAGACGGATCGTTTACTTTGAAAAAATCAGAGTGTTTCTAGCAGGCAGCTCGCTCTTGCATAGGTTAGCATGGGATAATTTAATAGGACTCTGGTGCTATTTTGTTGGTTTCGAACACCGGAGTAATGATTAAAAGGGGCAGTCAGGGGCACTCGTATTCCGTCGAGAGAGGTGAAATTCTCAGACCAATGGAAGACGAACCACTGCGAAAGCATTTGCCAGGGATGTTTTCACTGATCAAGAACGAAAGTTAGGA…	49	173	46	180	73	0	0	126	0	0	100	32	54	79	80	0	35	0	32	0	0	0	16	0	69	59	48	0	0	38	83	48
ASV125	3fe543cb201f4dd02ab16a6916c97804	Eukaryota	TSAR	Stramenopiles	Gyrista	Mediophyceae	Thalassiosirales	Thalassiosiraceae	Thalassiosira	unassigned	Phototroph		CAATAGCGTATATTAAAGTTGTTGCAGTTAAAAAGCTCGTAGTTGGATTTCTGGCAGGAGTGACCGGTCACGCACTCTGTGCGTGAACTTGTGTTGTCTCTGGCCATCCTTGGGGAGATCCTGTTTGGCATTAAGTTGTCGGGCAGGGGATACCCATCGTTTACTGTGAAAAAATTAGAGTGTTTAAAGCAGGCTTATGCCGTTGAATATATTAGCATGGAATAATAAGATAGGACTTCGGAACTATTTTGTTGGTTTGCGTTACGAAGTAATGATTAATAGGGACAGTTGGGGGTATTCGTATTTCGTTGTCAGAGGTGAAATTCTTGGATTTCCGAAAGACGAACTACTGCGAAAGCATTTACCAAGGATGTTTTCATTAATCAAGAACGAAAGTTA…	92	328	69	140	29	18	0	54	26	16	97	23	24	27	28	9	28	36	25	15	65	40	57	16	18	27	33	0	23	22	24	22
ASV126	6458cb313bb3fbe71b63a17bf7a00e4f	Eukaryota	TSAR	Stramenopiles	Gyrista	Gyrista_X	Gyrista_XX	MAST-1	MAST-1C	MAST-1C_sp.	Phagotroph		CAATAGCGTATATTAATGTTGTTGCAGTTAAAAAGCTCGTAGTTGGATTTCTGGTGGGAGTGGCCGGTCCGCCGTAAGGTGTGTACTTGGTTGTCTCCCGTCATCCTTGTGGGAACTGCTCTGGCATTAAGTTGTCGGGGTTAGGGAACACATCGTTTACTGTGAAAAAATTAGAGTGTTTAAAGCAGGCTTATGCCGTTGAATACATTAGCATGGAATAATAAGATAGGACTTTGGCGTCTATTTTGTTGGTTTGCACACCAAGGTAATGATTAATAGGGATAGTTGGGGGTATTCGTATTTAATTGTCAGAGGTGAAATTCTTGGATTTATGAAAGACGAACTTCTGCGAAAGCATTTACCAAAGATGTTTTCATTAATCAAGAACGAAAGTTAGGG…	14	148	26	164	22	0	26	46	10	12	95	9	30	17	115	14	63	19	79	30	33	14	86	53	78	83	21	6	28	0	10	66
ASV127	b7eca39e41ecc9eb66168dbcef3699dd	Eukaryota	TSAR	Stramenopiles	Gyrista	Mediophyceae	Eupodiscales	Odontellaceae	Odontella	unassigned	Phototroph		CAATAGCGTATATTAAAGTTGTTGCAGTTAAAAAGCTCGTAGTTGGATATCTGGTAGGAGCAATGGGTCTCGCGCTTAGCGCGGGTACTTCAATTGACTCCGGCCATCCTTGGGGAGAGCCCGTCTGGCATTAGGTTGTCGGGCGGGGGATCCCCATCGTTTACTGTGAAAAAATTAGAGTGTTCAAAGCAGGCTTATGCCGCTGAATATATTAGCATGGAATAATAAGATAGGACTTTGGTACTATTTTGTTGGTTTGTGTACCTAAGTAATGATTAATAGGAACAGTCGGGGGTATTCATATTCCGTTGTCAGAGGTGAAATTCTTGGATTTACGGAAGATGAACTACTGCGAAAGCATTTACCAAGGATGTTTTCATTAATCAAGAACGAAAGTTG…	0	0	0	0	169	64	0	0	101	0	0	105	226	171	0	0	0	0	0	0	0	0	0	0	0	0	160	41	71	75	114	79
ASV128	fd8b0461d2543e0e7fa3cb454e2f9f3a	Eukaryota	TSAR	Rhizaria	Cercozoa	Filosa-Thecofilosea	Cryomonadida	Cryothecomonas-lineage	Cryothecomonas	Cryothecomonas_aestivalis	Phagotroph		CAAGAGCGTATATTAAAGTTGTTGCAGTTAAAAAGCTCGTAGTTGGATTTCTGGTACAACGCGCCTGGCCCGCTTTTAGTGAGTGCCGGTGCGCGTTTGCCATCCTTCTAGAAAACGTTTCTACCTGGGCAACCGGGCCGGACTCGCGATCTAGATCTTTTACTTTGAAAAAATTAGAGTGTTTAAAGCAGGCTTTTGCTGTGAATACATTAGCATGGAATAATAATCTAGGACTTCGGTTCTATTTTGTTGGTTTCTAGTACTGAAGTAATGATTGATAGGGATAGTTGGGGGTGCTAGTATTGGCCGGCCAGAGGTGAAATTCTTGGATTCGGTCAAGACTAACTTATGCGAAAGCATTCACCAAGGATGTCTTCTTTAATCAAGAACGAAAGTTGG…	0	0	0	0	169	33	0	0	67	0	0	71	119	218	38	10	15	11	36	0	14	19	42	18	33	21	106	14	73	31	123	146
ASV129	ef63d58585b76aba76ea7c06553e1cb2	Eukaryota	TSAR	Alveolata	Dinoflagellata	Dinophyceae	Peridiniales	unassigned	unassigned	unassigned	Unknown		CAATAGCGTATATTAAAGTTGTTGCGGTTAAAAAGCTCGTAGTTGGATTTCTGCCGAGGACGACCGGTCCGCCCTCTGGGTGAGTATCTGGCTCGGCCTGGGCATCTTCTTGGAGAACGTAGCTGCACTTGACTGTGTGGTGCGGTATCCAGGACCTTTACTTTGAGGAAATTAGAGTGTTTCAAGCAGGCACACGCCTTGAATACATTAGCATGGAATAATAAGATAGGACCTCGGTTCTATTTTGTTGGTTTCTAGAGCTGAGGTAATGATTAATAGGGATAGTTGGGGGCATTCGTATTTAACTGTCAGAGGTGAAATTCTTGGATTTGTTAAAGACGGACTACTGCGAAAGCATTTGCCAAGGATGTTTTCATTGATCAAGAACGAAAGTTAGGG…	104	29	134	98	17	26	178	62	35	156	28	19	44	8	52	28	50	88	45	18	0	118	51	39	23	46	0	35	36	29	0	87
ASV130	0c82c4ccc9d3934de98846668c8892d6	Eukaryota	Haptista	Haptophyta	Haptophyta_X	Prymnesiophyceae	Phaeocystales	Phaeocystaceae	Phaeocystis	Phaeocystis_pouchetii	Phototroph		CAATAGCGTATATTAAAGTTGTTGCAGTTAAAAAGCTCGTAGTCGGATTTCGGGTCGGGCCGAGCGGTCTGCCGATGGGTATGCACTGTTTGGCGCGGCCTTCTTTCCGGAGACCGCGGCTACTCTTAACTGAGCGGGCGTGGGAGACGGATCGTTTACTTTGAAAAAATCAGAGTGTTTCTAGCAGGCAGCTCGCTCTTGCATAGGTTAGCATGGGATAATTTAATAGGACTCTGGTGCTATTTTGTTGGTTTCGAACACCGGAGTAATGATTAAAAGGGGCAGTCAGGGGCACTCGTATTCCGTCGAGAGAGGTGAAATTCTCAGGCCAATGGAAGACGAACCACTGCGAAAGCATTTGCCAGGGATGTTTTCACTGATCAAGAACGAAAGTTAGGG…	44	157	51	178	72	0	0	105	0	0	104	44	55	63	67	0	38	0	29	0	0	0	38	0	78	51	52	0	0	51	59	41
ASV131	a9d6ddbf561f19042e8757e7cfb7247a	Eukaryota	TSAR	Alveolata	Dinoflagellata	Dinophyceae	Prorocentrales	Prorocentraceae	Prorocentrum	Prorocentrum_sp.	Unknown		CAATAGCGTATATTAAAGTTGTTGCGGTTAAAAAGCTCGTAGTTGGATTTCTGCCGAGGACGACCGGTCCGCCCTCTGGGTGAGCATCTGGATCGGCCTGGGCATCTTCTTGGGGAACGTGTCTGCACTTGACTGTGTGGTGCGGTATCCAGGACTTTTACTTTGAGGAAATTAGAGTGTTTCAAGCAGGCGCACGCCTTGAATACATTAGCATGGAATAATAAGATAGGACCTCGGTTCTATTTTGTTGGTTTCTAGAGCTGAGGTAATGATTAATAGGGATAGTTGGGGGCATTCGTATTTAACTGTCAGAGGTGAAATTCTTGGATTTGTTAAAGACGGACTACTGCGAAAGCATTTGCCAAGGATGTTTTCATTGATCAAGAACGAAAGTTAGGG…	82	46	101	40	0	12	241	293	15	0	7	4	10	10	0	4	34	57	94	29	92	69	163	18	30	47	3	20	16	5	9	30
ASV132	dbc093dc9eb51083308f79d5edda0d9a	Eukaryota	TSAR	Alveolata	Dinoflagellata	Syndiniales	Dino-Group-I	Dino-Group-I-Clade-5	Dino-Group-I-Clade-5_X	Dino-Group-I-Clade-5_X_sp.	Parasite		CAATAGCGTATATTAAAGTTGTTGCGGTTAAAAAGCTCGTAGTTGGGTTTCTGTCGGTGAGCGAAGGTCCGCCCTAGTGGTTGGTACACTTCGCGCCGCCGACATCTTCCTGGGGAATGTGTCTGCACTTCACTGTGTGGCGCGGGAACCAGGACGTTTACTTTGAGGAAATTACAGTGCTTCAAGCAGGCTCACGCTCTCTGAATACGTTAGCATGGAATAATAGCATCGGACCTCGATCCAAAGCTGTTGGTTTCTTGGATCTGGGTAAAGGTGAATAGGGATTGTTGGGGGCATTCGTATTTAACTGTCAGAGGTGAAATTCTTGGATTTGTTGAAGACGGACTACTGCGAAAGCATCTGCCAAAGATGTTCTCATTGATCAAGAACGAAAGTTAG…	0	0	0	0	0	0	323	1154	0	18	33	0	0	0	17	14	40	0	0	0	4	0	0	25	31	57	0	6	0	0	0	0
ASV133	ea162d18a007a1b456f69cca79ccfdc4	Eukaryota	TSAR	Stramenopiles	Gyrista	Mediophyceae	Chaetocerotales	Chaetocerotaceae	Chaetoceros	Chaetoceros_cinctus	Phototroph		CAGTAGCGTATATTAAAGTTGTTGCAGTTAAAAAGCTCGTAGTCGCATTTCTGGAACGGAAAGTCAATCCAGCCTTAGGTTGGTATTCGACTCTTCTGTTCCATCTTTGAGTGGTCCATTCTGGCATTAAGTTGTCGGAGTGTTAGCCGCTCATCGTTTACTGTGAGAAAATTAGAGTGTTCAAAGCAGGCTTAGGCCGTTGAATGTATTAGCATGGAATAATAAGATAAGACTTCGGTACTATTTTGTTGGTTTGCGCACCAAAGTAATGATGAACATGGACAGTTGGGGGTATTTGTATTTTCTTGTCAGAGGTGAAATTCTTAGATTTTGGAAAGACAAACAATTGCGAAAGCATTTACCAAGGATGTTTTAATTGATCAAGAACGAAAGTATGGG…	5	27	1	0	235	68	0	0	89	0	0	74	62	96	0	0	0	6	23	17	24	6	14	0	0	0	173	28	134	166	120	24
ASV134	22cc350741fa7c28226903197934f76d	Eukaryota	TSAR	Rhizaria	Radiolaria	Polycystinea	Spumellaria	Astrosphaeridae	Cladococcus	Cladococcus_scoparius	Phagotroph		CAATAGCGTATACTAAAGTTGTTGCAGTTAAAAAGCTCGTAGTTGGATTTCTGCGGGGGCGGGGCGGCCGGATGCTTATAGCATCTCGAGCTAGCACTTCCCCCGCATCCTGCCGCGAACCGTGCTACCATTAGTTTGGTGGCGCTGGGGATCGGCTCGTTTACTTTGAGAAAAATAGAGTGTTCAAAGCAGGCCACACGCCTTGAATAAGTTAGCATGGAATAATGATAAAGGACTTCGGTTCTATTTTGTTGGTGTTCGGGACTGAAGTAATGATTGATAGGGACAGTTGGGGCGGTCAGTATTCCAAAGCGAGAGGTGAAATTCTTAGACCTTCGGAAGACTAACAGCTGCGAAAGCGTTCCGCAAGGATGTTCCCTTTGATCAAGAACGAAAGTT…	0	0	0	0	0	0	0	0	0	0	2	0	0	0	331	895	9	0	0	0	0	0	0	0	8	10	38	0	0	51	0	0
ASV135	6b9940b9b276a35ca0a0226438790f8c	Eukaryota	Haptista	Haptophyta	Haptophyta_X	Prymnesiophyceae	Prymnesiales	Chrysochromulinaceae	Chrysochromulina	Chrysochromulina_sp.	Phototroph		CAATAGCGTATATTAAAGTTGTTGCAGTTAGAACGCTCGTAGTCGGATTTCGGGGCAGTCCGACCGGTCTGCCGATGGGTATGCACTGGCCGGAGTGTCCTTTTTGCCGGAGACCGTGCCTACTCTTAACTGAGCGGGGGCGGGAGACGGCACTTTTACTTTGAAAAAATCAGAGTGTTTCAAGCAGGCAGCTCGCTCTTGCATGGATTAGCATGGGATAATGAAATAGGACTTTGGTGCTATTTTGTTGGTTTCGAACACCGAAGTAATGATGAGAAGGGACAGTCAGGGGCACTCGTATTCCGCAGAGAGAGGTGAAATTCTCAGACCCGCGGAAGACGAACCACTGCGAAAGCATTTGCCAGGGATGTTTTCACTGATCAAGAACGAAAGTTAGGG…	0	26	9	20	18	1	14	173	7	40	447	4	29	30	119	7	26	0	11	0	0	0	10	30	76	78	24	0	14	3	48	70
ASV136	50754786c773494e40fd9264895387d2	Eukaryota	TSAR	Alveolata	Ciliophora	Spirotrichea	Choreotrichida	Choreotrichida_X	Choreotrichida_XX	Choreotrichida_XX_sp.	Phagotroph		CAATAGCGTATATTAAAGTTGTTGCAGTTAAAAAGCTCGTAGTTGGATTTCTGGCCGAGTGTCCCTAGGCCAGCATGACGTTTGGTCCTAGGCGCTCTGCCATCCTTCTGTCAACCTTCGCCTTCTTCATTGGGGGCGCTGGGGCTCAGATATTTTACCTTGAGAAAATTAGAGTGTTTCAGGCAGGCTTTCGCCGGAATACATTAGCATGGAATAATGGAAAAGGACTTCAACCTCTTCTGTTGGTCTGAGAGGCTGTAGTAATGATTAATAGGGATAGTTGGGGGCATTAGTACTTAACTGTCAGAGGTGAAATTCTCCGATTTGTTAAAGACTAACTTATGCGAAAGCATTTGCCAAGGATGTTTTCATTAATCAAGAACGAAAGTTAGGGGAT	0	0	0	0	0	161	173	14	11	0	0	0	3	0	0	0	0	163	160	385	67	149	240	0	0	0	0	0	0	0	0	1
ASV137	8404fc813c953848a33653d6ccc54e0f	Eukaryota	Obazoa	Opisthokonta	Choanoflagellata	Choanoflagellatea	Acanthoecida	Stephanoecidae_Group_H	Stephanoecidae_Group_H_X	Stephanoecidae_Group_H_X_sp.	Phagotroph		CAATAGCGTATATTAAAGTTGTTGCAGTTAAAAAGCTCGTAGTTGGATTTCTGTTCTCGGGGATTGGTCCGCCTCACGGTGAGCACTGGTATCCTGGGGACATCCTCTCGAAGGCGGGTGGTGCACTTAATTGTGTGCTGCTTGGATTCGGGACCTTTACTTTGAAAAAATTAGAGTGTTCAAAGCAGGCGTCGGCTTGAATACATTAGCATGGAATAATGGAATAGGACTTTGGTTCTATTTTGTTGGTTTCTAGGACCGAAGTAATGATTAATAGGGACAGTTGGGGGCATTAGTATTTAATTGTCAGAGGTGAAATTCTTGGATTTATGAAAGACTAACTACTGCGAAAGCATTTGCCAAGGATGTTTTCATTAATCAAGAACGAAAGTTAGGGGAT	0	15	2	11	37	8	41	191	38	0	19	19	21	32	10	0	0	32	208	23	200	35	214	0	7	8	35	17	17	25	31	20
ASV138	241ea86db5f96bd775b7c59758f9e766	Eukaryota	TSAR	Alveolata	Dinoflagellata	Syndiniales	Dino-Group-III	Dino-Group-III_X	Dino-Group-III_XX	Dino-Group-III_XX_sp.	Parasite		CAATAGCGTATATTAAAGTTGTTGCGGTTAAAAAGCTCGTAGTTGGATTTCTGCTTGGGACAACCGGTCCGCCCTCTGGGTGAGTATCTGGCTTGGCCCGGGCATCTTCTTGGGGAACGTTACTGCACTTGACTGTGTGGTGCGGAGCCCAGGACCTTTACTTTGAGGAAATTAGAGTGTTTCAAGCAGGCATTTGCCTTGAATACATTAGCATGGAATAATAAGATAGGACCTCGTCCCTACCTTGTTGGTTCGTATGGATGAGGTAATGATTAATAGGGATAGTCGGGGGCATTCGTACTTAACTGTCAGAGGTGAAATTCTTGGATTTGTTAAAGACGGACTACTGCGAAAGCATTTGCCAAGGATGTTTTCATTGATCAAGAACGAAAGTTAGGG…	33	51	54	36	5	9	52	134	25	9	37	11	22	10	49	41	95	0	0	33	124	0	26	88	119	139	15	18	66	8	13	36
ASV139	ca27986bc2340fda5ab11d626c35bafb	Eukaryota	TSAR	Alveolata	Dinoflagellata	Dinophyceae	unassigned	unassigned	unassigned	unassigned	Unknown		CAATAGCGTATATTAAAGTTGTTGCGGTTAAAAAGCTCGTAGTTGGATTTCTGCCGAGGACGACCGGTCCGCCCTCTGGGTGAGTATCTGGCTCGGCCTGGGCATCTTCTTGGAGAACGTAGCTGCACTTGACTGTGTGGTGCGGTATCCAGGACTTTTACTTTGAGGAAATTAGAGTGTTTCAAGCAGGCACACGCCCTGAATACATTAGCATGGAATAATAAGATAGGACCTCGGTTCTATTTTGTTGGTTTCTAGAGCTGAGGTAATGATTAATAGGGATAGTTGGGGGCATTCGTATTTAACTGTCAGAGGTGAAATTCTTGGATTTGTTAAAGACGGACTACTGCGAAAGCATTTGCCAAGGATGTTTTCATTGATCAAGAACGAAAGTTAGGG…	54	19	98	26	0	27	0	34	0	128	48	25	26	24	40	24	60	0	0	0	84	0	25	55	77	58	22	45	102	39	0	219
ASV140	2393a2139644b54c9f4b4e50791dc4f1	Eukaryota	TSAR	Alveolata	Dinoflagellata	Dinophyceae	Gymnodiniales	Gymnodiniaceae	unassigned	unassigned	Unknown		CAATAGCGTATATTAAAGTTGTTGCGGTTAAAAAGCTCGTAGTTGGATTTCTGCTGAGGACGACCGGTCCGCCCTCTGGGTGAGCATCTGGCTCGGCCTTGGCATCTTCTTGGAGAACGTTACTGCACTTGACTGTGTGGTGCGGTATCCAGGACTTTTACTTTGAGGAAATTAGAGTGTTTCAAGCAGGCATACGCCTTGAATACATTAGCATGGAATAATAAGATAGGACCTTGGTTCTATTTTGTTGGTTTCTAGAGCTGAGGTAATGATTAATAGGGATAGTTGGGGGCATTCGTATTTAACTGTCAGAGGTGAAATTCTTGGATTTGTTAAAGACGGACTACTGCGAAAGCATTTGCCAAGGATGTTTTCATTGATCAAGAACGAAAGTTAGGG…	177	90	46	46	23	7	92	51	7	0	0	4	16	0	28	72	56	45	72	97	195	58	80	24	28	16	7	15	28	6	13	16
ASV141	4028ffcbba7b5c82e2391621f5b8ed29	Eukaryota	Haptista	Haptophyta	Haptophyta_X	Prymnesiophyceae	Phaeocystales	Phaeocystaceae	Phaeocystis	Phaeocystis_globosa	Mixotroph	CM	CAGAAGCGTATATTAAAGTTGTTGCAGTTAAAACGCTCGTAGTCGGGTTTCGGGTCGGGCCGAGCGGTCTGCCGATGGGTATGCACTGTTTGGCGCGGCCTTCTTTCCGGAGACCGCGGCTACTCTTAACTGAGCGGGCGTGGGAGACGGATCGTTTACTTTGAAAAAATCAGAGTGTTTCAAGCAGGCAGCTCGCTCTTGCATGGTACAGCATGGGATGATTGAATAGGACTCCGGTGCTATTTTGTTGGTTTCGAACACCAGGAGTAATGATTAACAGGGACAGTCAGGGGCACTCGTATTCCGTCGAGAGAGGTGAAATTCTCAGACCAATGGAAGACGAACCACTGCGAAAGCATTTGCCAGGGATGTTTTCACTGATCAAGAACGAAAGTTAGG…	0	0	0	0	0	0	66	633	0	59	609	0	0	0	11	0	11	0	0	0	0	0	0	8	9	9	0	0	0	0	0	0
ASV142	e72b861773f9978e8e8435761eae00eb	Eukaryota	TSAR	Alveolata	Ciliophora	Spirotrichea	Choreotrichida	Strobilidiidae	Pelagostrobilidium	Pelagostrobilidium_sp.	Phagotroph		CAATAGCGTATATTAAAGTTGTTGCAGTTAAAAAGCTCGTAGTTGGATTTCTGGCGGGATAGTCACGCCCTCTGCTGAGTGTGCATGACCGTCTCACCATCCTTCTGTTAACCTTTGAGGCTTTTACGGTCTCTTTGGGGCTCAGATATTTTACCTTGAGAAAATTAGAGTGTTTCAGGCAGGCTAGCGCCGGAATACATTAGCATGGAATAATAGAATAGGACTTTTGCCTCTTCTGTTGGTCTGAGGGGTTCGAGTAATGATTAATAGGGATAGTTGGGGGCATTAGTACTTTGCTGTCAGAGGTGAAATTCTCGGATTTGCAAAAGACTAACTTATGCGAAAGCATTTGCCAAGGATGTTTTCATTAATCAAGAACGAAAGTTAGGGGAT	0	0	0	0	6	0	0	68	0	758	503	0	0	0	5	0	25	0	0	0	0	26	0	18	0	0	0	0	0	9	0	10
ASV143	9015759a25c8c317ba7dde9cf74c0c3f	Eukaryota	TSAR	Alveolata	Dinoflagellata	Dinophyceae	unassigned	unassigned	unassigned	unassigned	Unknown		CAATAGCGTATATTAAAGTTGTTGCGGTTAAAAAGCTCGTAGTTGGATTTCTGCCGAGGACGACCGGTCCGCCCTCTGGGTGAGCATCTGGCTCGGCCTGGGCATCCTCTTGGAGAACGTAGCTGCACTTGACTGTGTGGGGCGGTATCCAGGACTTTTACTTTGAGGAAATTAGAGTGTTTCAAGCAGGCATACGCCTTGAATACATTAGCATGGAATAATAAGATAGGACCTCGGTTCTATTTTGTTGGTTTCTAGAGCTGAGGTAATGATTAATAGGGATAGTTGGGGGCATTCGTATTTAACTGTCAGAGGTGAAATTCTTGGATTTGTTAAAGACGGACTACTGCGAAAGCATTTGCCAAGGATGTTTTCATTGATCAAGAACGAAAGTTAGGG…	116	34	206	99	35	29	125	27	6	39	33	10	19	19	19	32	27	88	29	14	11	129	31	20	25	13	20	40	30	23	5	69
ASV144	9f81c82da76de9449b2c6ab306fe79c2	Eukaryota	Obazoa	Opisthokonta	Choanoflagellata	Choanoflagellatea	Acanthoecida	Stephanoecidae	Pleurasiga	Pleurasiga_minima	Phagotroph		CAATAGCGTATATTAAAGTTGTTGCAGTTAAAAAGCTCGTAGTTGGACTTCTGGGTTGTGATTGTGGTCCGCCTAACGGTGTGCACTGTGGTTGCGACTCTTCTTCCCGTAGTTTGGGGGTGCACTTAGTTGTGTGCTTTTGGAATATGGGACCTTTACTTTGAAAAAATTAGAGTGTTCAAAGCAGGCCTTCGCTTGAATACATTAGCATGGAATAATAGAATAGGACTTTGGTTCTATTTTGTTGGTTTCTAGGACCGAAGTAATGATTAATAGGGACAGTTGGGGGCATTAGTATTTAATTGTCAGAGGTGAAATTCTTGGATTTATGAAAGACTAACTACTGCGAAAGCATTTGCCAAGGATGTTTTCATTAATCAAGAACGAAAGTTAGGGGAT	21	102	29	56	22	23	28	107	19	16	80	9	35	28	93	24	64	0	1	11	68	0	5	49	108	100	34	11	18	5	36	55
ASV145	8cd36191aa11d07f2def7709e9f1fb3a	Eukaryota	TSAR	Alveolata	Ciliophora	Spirotrichea	Choreotrichida-Tintinnina	unassigned	unassigned	unassigned	Phagotroph		CAATAGCGTATATTAAAGTTGTTGCAGTTAAAAAGCTCGTAGTTGGATTTCTGGTGGAAAGACTCCGCCCTCCCGCGAGTGCGCGGAGGCTCTCCACCATCCTTCTGTTAACCCTTCTTGTCCTTTATTGGGCAGTTGGGAGCCCAGATATTTTACCTTGAGAAAATTAGAGTGTTTCAGGCAGGCTCGCGCCCGGATACATTAGCATGGAATAATGGAATAGGACTTTTGCCTCTTCTGTTGGTCTGAGGGGTCGAAGTAATGATTAATAGGGATAGTTGGGGGCATTAGTACTTAACTGTCAGAGGTGAAATTCTTGGATTTGTTAAAGACTAACTTATGCGAAAGCATTTGCCAAGGATGTTTTCATTAATCAAGAACGAAAGTTAGGGGAT	0	2	0	0	0	11	31	26	45	19	107	0	0	0	7	381	223	23	12	57	32	43	33	44	118	96	0	0	0	2	0	30
ASV146	75be5e5d49ea8d452a3f736b77b6dafa	Eukaryota	TSAR	Stramenopiles	Gyrista	MOCH-2	MOCH-2_X	MOCH-2_XX	MOCH-2_XXX	MOCH-2_XXX_sp.	Phototroph		CAATAGCGTATATTAAAGTTGTTGCAGTTAAAAAGCTCGTAGTTGGATTTCTAACGGATGCGTCTGGTCTGCCCCGCGAGGGGTTTGCACTGAGTTCGTCGTCTGTTATCCTTGGAGAGAGCGGCTCTGGCATTCAGTTGTCGGGGTCGTGGTCTCCATCGTTTACTGTGAAAAAATTAGAGTGTTCAAAGCAAGCTTAGGCTCTGAATATATTAGCATGGAATAATAAGATAGGACCTTGGTGGTTTATTTTGTTGGTTTGCACGCCGAGGTAATGATTAATAGGGATAGTTGGGGGTATTCGTATTCAATTGTCAGAGGTGAAATTCTTGGATTTATGGAAGACGAACTACTGCGAAAGCATTTACCAAGGATGTTTTCATTAATCAAGAACGAAAG…	0	7	0	6	35	9	0	5	9	13	59	3	16	50	201	33	87	4	8	0	0	0	2	68	138	116	56	7	31	18	82	157
ASV147	7bb4adf74be84502be6c0ee114f2c6c8	Eukaryota	TSAR	Alveolata	Ciliophora	unassigned	unassigned	unassigned	unassigned	unassigned	Phagotroph		CAATAGCGTATATTAAAGTTGTTGCAGTTAAAAAGCTCGTAGTTGAACTTCTGGTCAAGCGTGACCTTGGCTTCGGTCGAGGCAGGCATGGCCATCCGTCAGAAAACCAGGGAGGGTCTTAAGTGATCGCTCTGGGGATCTGACACTTTACTTTGAAAAAACTAGAGTGTTCATGGCAGGCTAACGCCCTGAATACACAAGCATGGAATAATAGAATAGGACTGGGTCCATTTTGTTGGTTATTGGACGCAGTGATGATTAATAGGGACAGTTGGGGGCATTAGTATTTAATTGTCAGAGGTGAAATTCTTGGATTTATTAAAGACTGACTTATGCGAAAGCATTTGCCAAGGATGTTTTCATTGATCAAGAACGAAAGTTAGGGGAT	0	0	0	0	52	618	0	0	130	0	0	142	0	0	0	0	0	0	0	0	0	0	0	0	0	0	0	175	0	30	0	0
ASV148	776ffd880d443dad8e6ca46c42c8b697	Eukaryota	TSAR	Stramenopiles	Gyrista	Pelagophyceae	Pelagomonadales	Pelagomonadales_clade_B	Pelagomonadales_clade_B1	Pelagomonadales_clade_B1_sp.	Phototroph		CAATAGCGTATATTAATGTTGTTGCAGTTAAAAAGCTCGTAGTTGGATTCCTGGCACGGGGTAGCCGGTCCGCCTTGCAAAAGGTGCGCACTGCGCGGCCTCGGCCATCCTTGGGAAGAGCGGTCCTGGCATTAAGTTGTCGGGGTCGGGATTCCCGACGTTTACTGTGAAAAAATCAGAGTGTTCAACGCAGGCTTACGCCTTGAATACATTAGCATGGAATAATGAGATAGGACCTTGGCGGTCTATTTTGTTGGTTTGCACGCCGAGGTAATGATTAAAAGGGACGGTTGGGGTTCTTCGTATTCAATTGTCAGAGGTGAAATTCTTGGATTTATGGAAGACGAACTGCTGCGAAAGCGTCGAACAAGGACGTTCTCATTAATCAAGAACGAAAGT…	0	16	4	28	52	7	6	17	12	0	34	14	42	43	166	32	49	15	0	3	29	0	0	34	216	175	40	4	0	0	43	84
ASV149	0fcacc1c697b5bd6497b3834e3e9fe1a	Eukaryota	TSAR	Alveolata	Dinoflagellata	Dinophyceae	unassigned	unassigned	unassigned	unassigned	Unknown		CAATAGCGTATATTAAAGTTGTTGCGGTTAAAAAGCTCGTAGTTGGATTTCTGCCGAGGACGACCGGTCCGCCCTCTGGGTGAGTATCTGGCTTGGCCTGGGCATCTTCTTGGAGAACGTAGCTGCACTTGACTGTGTGGTGCGGTATCCAGGACTTTTACTTTGAGGAAATTAGAGTGTTTCAAGCAGGCATATGCCTTGAATACATTAGCATGGAATAATAAGATAGGACCTCGGTTCTATTTTGTTGGTTTCTAGAGCTGAGGTAATGATTAATAGGGATAGTTGGGGGCATTCGTATTTAACTGTCAGAGGTGAAATTCTTGGATTTGTTAAAGACGGACTACTGCGAAAGCATTTGCCAAGGATGTTTTCATTGATCAAGAACGAAAGTTAGGG…	254	92	162	96	0	12	247	43	32	0	0	19	0	0	0	0	0	22	50	50	63	56	106	17	0	0	0	0	29	0	0	27
ASV150	b7d2a76927296c020d64d061e882d347	Eukaryota	TSAR	Alveolata	Ciliophora	Spirotrichea	Choreotrichida	Choreotrichida_X	Choreotrichida_XX	Choreotrichida_XX_sp.	Phagotroph		CAATAGCGTATATTAAAGTTGTTGCAGTTAAAAAGCTCGTAGTTGGATTTCTGGTCGAGTGTCCCCAGGCCAGCATGACGTTTGGTCCTGGGCGCTCTGCCATCCTTCTGTCAACCTTCGCCTCGTTTATTCGTGGCTTTGGGGCTCAGATATTTTACCTTGAGAAAATTAGAGTGTTTCAGGCAGGCTTTCGCCGGAATACATTAGCATGGAATAATGGAAAAGGACTTCAACCTCTTCTGTTGGTCTGAGAGGCTGTAGTAATGATTAATAGGGATAGTTGGGGGCATTAGTACTTAACTGTCAGAGGTGAAATTCTCCGATTTGTTAAAGACTAACTTATGCGAAAGCATTTGCCAAGGATGTTTTCATTAATCAAGAACGAAAGTTAGGGGAT	65	108	157	147	13	0	23	9	17	10	7	22	11	13	1	0	27	45	70	18	0	14	180	6	5	11	18	9	54	9	24	39
ASV151	1297bdae6f80ca4ace25e655e201c574	Eukaryota	TSAR	Stramenopiles	Gyrista	Mediophyceae	Eupodiscales	Odontellaceae	Odontella	unassigned	Phototroph		CAATAGCGTATATTAAAGTTGTTGCAGTTAAAAAGCTCGTAGTTGGATATCTGGTGGGAGCAATGGGTCTCGCGCTTAGCGCGGGTACTTCAATTGACTCCGGCCATCCTTGGGGAGAGCCCGTCTGGCATTAGGTTGTCGGGCGGGGGATCCCCATCGTTTACTGTGAAAAAATTAGAGTGTTCAAAGCAGGCTTATGCCGCTGAATATATTAGCATGGAATAATAAGATAGGACTTTGGTACTATTTTGTTGGTTTGTGTACCTAAGTAATGATTAATAGGAACAGTCGGGGGTATTCATATTCCGTTGTCAGAGGTGAAATTCTTGGGTTTACGGAAGATGAACTACTGCGAAAGCATTTACCAAGGATGTTTTCATTAATCAAGAACGAAAGTTG…	0	0	0	0	103	44	0	0	103	0	0	100	150	109	0	0	0	0	0	0	0	0	0	0	0	0	131	33	59	67	91	65
ASV152	bd2db49aeb0921ebe398a70f119152e2	Eukaryota	Obazoa	Opisthokonta	Choanoflagellata	Choanoflagellatea	Acanthoecida	Stephanoecidae_Group_D	Stephanoecidae_Group_D_X	Stephanoecidae_Group_D_X_sp.	Phagotroph		CAATAGCGTATATTAAAGTTGTTGCAGTTAAAAAGCTCGTAGTTGGACTTCTGATGCGAAAGGTTGGTCCACCGCAAGGTGAGCACTGACTCTTCGCGTCTTCCTCTCGTAGTTGTTTGGCGCACTTAGTTGGGTGCCAGATGAATATGGGACCTTTACTTTGAAAAAATTAGAGTGTTCAAAGCAGGCAATCGCTTGAATACATTAGCATGGAATAATAGAATAGGACTTTGGTTCTATTTTGTTGGTTTCTAGGACCGAGGTAATGATTAATAGGGACAGTTGGGGGCATTAGTATTTAATTGTCAGAGGTGAAATTCTTGGATTTATGAAAGACTAACTACTGCGAAAGCATTTGCCAAGGATGTTTTCATTAATCAAGAACGAAAGTTAGGGGAT	22	164	60	208	11	0	0	56	0	9	63	0	11	3	57	21	42	2	23	0	58	7	43	28	72	61	7	0	0	0	6	12
ASV153	19c114a0feec9c7748cb6a8b90a9289f	Eukaryota	TSAR	Alveolata	Ciliophora	Spirotrichea	Choreotrichida	Choreotrichida_X	Choreotrichida_XX	Choreotrichida_XX_sp.	Phagotroph		CAATAGCGTATATTAAAGTTGTTGCAGTTAAAAAGCTCGTAGTTGGATTTCTGGCCGAGTGTCCCCAGGCCAGCATGACGTTTGGTCCTGGGCGCTCTGCCATCCTTCTGTCAACCTTCGCCTCGTTCGTTCGTGGCGTTGGGGCTCAGATATTTTACCTTGAGAAAATTAGAGTGTTTCAGGCAGGCTTTCGCCGGAATACATTAGCATGGAATAATGGAAAAGGACTTCAACCTCTTCTGTTGGTCTGAGAGGCTGTAGTAATGATTAATAGGGATAGTTGGGGGCATTAGTACTTAACTGTCAGAGGTGAAATTCTCCGATTTGTTAAAGACTAACTTATGCGAAAGCATTTGCCAAGGATGTTTTCATTAATCAAGAACGAAAGTTAGGGGAT	27	35	26	15	14	17	26	17	27	45	24	32	11	11	75	29	76	0	16	0	0	0	20	75	159	67	37	84	76	23	18	28
ASV154	527eaf327199ba487b2b0ee14ad72f85	Eukaryota	TSAR	Telonemia	Telonemia_X	Telonemia_XX	Telonemia_XXX	Telonemia-Group-2	Telonemia-Group-2_X	Telonemia-Group-2_X_sp.	Phagotroph		CAATAGCGTATATTAAAGTTGTTGCAGTTAAAAAGCTCGTAGTTGGAGTTCAGGGTGAGCTCAGCTGGTCGGCCTTATGGGTCAGAACTGGTTAGCTCTCTCTTGTTTGTGGGTCCCGCCGGGAGTTAACTCTCTCGATGTGGAGTCCACATCGTTTACCTTGAAAAAATTAGAGTGTTCAAAGCAGGCGTTTGCTTGAATATATTAGCATGGAATAATGGAATAGGACGCTGGTTCTATTTTGTTGGTTTTGAGAACCAGAGTAATGATTAATAGGGACAGTTGGGGGCATTCATATTTCATTGTCAGAGGTGAAATTCTTGGATTTATGAAAGATGAACTTCTGCGAAAGCATTTGCCAAGGATGTTTTCATTAATCAAGAACGAAAGTTAGGGGAT	168	265	141	255	19	6	0	13	3	0	0	0	5	0	13	6	6	0	0	16	110	0	0	11	21	11	8	6	5	0	5	5
ASV155	2b1aa998b545d0496935344744d36e0c	Eukaryota	TSAR	Alveolata	Ciliophora	Spirotrichea	Oligotrichida	unassigned	unassigned	unassigned	Phagotroph		CAATAGCGTATATTAAAGTTGTTGCAGTTAAAAAGCTCGTAGTTGGATTTCTGGGAGGGTGGCGATGTCCGCTTAACGTGTGTGCAGCGGCGCCCTTCCATCCTTCTGTTAGCGTCTCTTGGCATTCATTTGCTGGTGGCGGGCTCAGATATTTTACCTTGAGAAAATTAGAGTGTTTCAGGCAGGCTAGGCCGGAATACATTAGCATGGAATAATGGAATAGGACTACGGTCTCTTTGTTGGTTTGAGGGACTGCAGTAATGATTAATAGGGATAGTTGGGGGCATTAGTATTTAATTGTCAGAGGTGAAATTCTCAGATTTGTTAAAGACTAACTTATGCGAAAGCATTTGCCAAGGATGTTTTCATTAATCAAGAACGAAAGTTAGGGGAT	0	0	0	0	15	0	0	0	0	48	15	0	0	0	42	23	32	0	0	0	0	0	0	236	461	75	0	0	0	0	88	0
ASV156	29aa2e85086b4615c7d64676f10330d9	Eukaryota	TSAR	Rhizaria	Cercozoa	Filosa-Thecofilosea	Cryomonadida	Protaspa-lineage	unassigned	unassigned	Phagotroph		CAAGAGCGTATATTAAAGTTGTTGCAGTTAAAAAGCTCGTAGTTGGATTTCTGGTATAATGCGCCTGGCCCGCGACGGTTACGTCTGTGAGTGCCGGTGCGCGTTTGCCATCCTTCTAGAAAACGTTTCTACCCTTCGCTGGGCCGGACTCGCGATCTAGATCTTTTACTTTGAAAAAATTAGAGTGTTTAAAGCAGGCTTTTGCTATGAATACATTAGCATGGAATAATAATCTAGGACTTCGGTTCTATTTTGTTGGTTTCTAGTACTGAAGTAATGATTGATAGGGATAGTTGGGGGTGCTAGTATTGGCCGGCCAGAGGTGAAATTCTTGGATTCGGTCAAGACTAACTTATGCGAAAGCATTCACCAAGGATGTCTTCTTTAATCAAGAACGAA…	0	0	0	0	0	0	0	0	0	0	0	0	0	0	0	0	0	55	284	133	174	148	277	0	0	0	0	0	0	0	0	0
ASV157	495fdc14440855022258d163fd3e110e	Eukaryota	Haptista	Centroplasthelida	Centroplasthelida_X	Pterocystida	Pterocystida_X	Pterocystida_XX	Pterocystida_XXX	Pterocystida_XXX_sp.	Phagotroph		CAATAGCGTATATTAAAGTTGTTGCAGTTAAAAAGCTCGTAGTCTGACCGTTGTCCTGGCATTGAGCGTCCGTGGTTACTGATCATGTGTACGCGAGGTGCTGGACACTACCTTCGGAGGAGCGTTCGTGCTTTTAACTAAGTGCGTGCGGGATTCCGATAGTTTACTTTGAGAAAAATAGAGTGTTCAAAGCAGGCGTTTGCCTTGAATACATTAGCATGGGATAATGAAATAGGACGTTGGTTCTATTTTGATGGTTTACGGACCGACGTAATGATTAATAGGGACAGTTGGGGACATTTATATTCCATGGCTAGAGGTGAAATTCTTGGATTCATGGAAGATAAACTACTGCGAAAGCATTTGTCAAAGATGTTTTCATTGATCAAGAACGAAAGT…	7	62	9	59	17	0	8	68	4	31	232	2	12	11	92	15	33	3	16	0	15	0	12	32	67	97	20	5	11	4	19	40
ASV158	072377448e73a72c80817a1d3a421346	Eukaryota	TSAR	Alveolata	Dinoflagellata	Syndiniales	Dino-Group-II	Dino-Group-II-Clade-10-and-11	Dino-Group-II-Clade-10-and-11_X	Dino-Group-II-Clade-10-and-11_X_sp.	Parasite		CAATAGCGTATATTAAAGTTGTTGCGGTTAAAAAGCTCGTAGTTGGATTTCTGCCGTAGACGATCGGTCCGCTCTTTGAGCGTGTATCTGATTCGGCTATGGCATCCTCGTGAGTTGCGTTGCTGTGCTTGATTGCATGGTGCGAAGTTCACGACTTTTACTTTGAGGAAATTAGAGTGTTCACGGCAGGCAATTGCCCTGAATATATTAGCATGGAATAATAATATAGGACTTTGGTCTTATTTTGTTGGTTTCTAGGACTAAAGTAATGATTAATAGGGATAATTGGGGGCATTTGTATTAACGCGTCAGAGGTGGAATTCTTGGATTGCGTTACGACAAACTACTGCGAAAGCATTTGCCAAGGATGTTTTCATTGATCAAGAACGAAAGTATGGG…	0	0	0	0	0	0	225	1076	0	0	6	0	0	0	0	0	0	0	0	0	0	0	0	0	0	0	0	0	0	0	0	0
ASV159	7e94b5fdd0f89801ff40e246a3dd5afd	Eukaryota	TSAR	Rhizaria	Cercozoa	Filosa-Thecofilosea	Filosa-Thecofilosea_X	Filosa-Thecofilosea_XX	Filosa-Thecofilosea_XXX	Filosa-Thecofilosea_XXX_sp.	Phagotroph		CAATAGCGTATATTAAAGTTGTTGCAGTTAAAAAGCTCGTAGTTGGATTTCTGGCGTGAGGTGCTTGACCCGCCGCGGTTACGCGTGTGAGTGTCGGTGTGCCTCGGCCATCCTTCTAGAAAGTTGGCTCTGCCCTTCATTGGGTTGGGGTCAGGATCTAGATCTTTTACTTTGAAAAAATTAGAGTGTTTAAAGCAAGCGTTGCGTGAATACATTAGCATGGAATAATAACTTAGGACTTCGGTTCTATTTTGTTGGTTTCTAGGACTGAAGTAATGATTGATAGGGATAGTTGGGGGTGCTAGTATTCAGCGGCCAGAGGTGAAATTCTTGGATTCGCTGAAGACTAACTTATGCGAAAGCATTCACCAAGGATGTCTTCTTTAATCAAGAACGAAA…	0	4	10	3	0	0	0	16	0	0	0	0	0	0	0	0	0	154	361	40	124	156	228	0	0	0	0	0	0	0	0	0
ASV160	73f13b5b7a98cec9cf3eaa4d497bbdfc	Eukaryota	TSAR	Alveolata	Ciliophora	CONThreeP	CONThreeP_X	Discotrichidae	unassigned	unassigned	Phagotroph		CAATAGCGTATATTAAAGTTGTTGCAGTTAAAAAGCTCGTAGTTGAACTTCTGTCTGTATGTCAACCCTACAAGGATCTGACAAGACGGGCATCCCCGATCGACGGTTTACTGTACTTAAGTGTTCATATAACCTGAACCGGATTTTACTTTGAAAAAATTAGAGTGTTTCAAGCAGGCGATTTGCTGGAATACATTAGCATGGAATAATAGAAGATGACCACCACGCATTTTTTTGGTATATTGCTGGAGGTAATGATTAACAGGGACAGTTGGGGGCATTAGTATTTAATTGTCAGAGGTGAAATTCATTGATTAATTAAAGACTAACTTATGCGAAAGCATTTGCCAAGGATGTTTTCATTAATCAAGAACGAAAGTTAGGGGAT	36	13	32	40	0	20	0	22	35	14	8	5	6	13	29	67	72	38	61	60	43	27	90	39	42	36	10	73	49	12	6	51
ASV161	8f74305a8a0e92e2feec847cc1cc30f4	Eukaryota	TSAR	Stramenopiles	Gyrista	Coscinodiscophyceae	Stellarimales	Stellarimaceae	Stellarima	Stellarima_microtrias	Phototroph		CAATAGCGTATATTAAAGTTGTTGCAGTTAAAAAGCTCGTAGTTTGAATTCTGACCGGAGCGGTTGGTGCGACTCTCTGAGTCGTTACTTGCACCGCCTCTGGTCATCCTTGGGGAGAACCTGTCTGGCATTAAGTTGTCGGGCAGGGGGTACCCATCGTTTACTGTGAAAAAATTAGAGTGTTCAAAGCAGGCTTACGCCGTTGAATATACTAGCATGGAATAATAATATAGGACCCTTGTACTATTTTGTTGGTTTGTGCACGAGGGTAATGATTAACAGGGACAATTGGGCGTATTTGTATTTCAGTGGAAGAGGTGAAATTCTTGGATTTCTGAAAGACAAACAACTGCGAAAGCATTTACGAAGGATGTTTTCATTAATCAAGAACGAAAGTTA…	45	41	71	41	1	3	0	2	8	7	0	0	4	0	148	143	152	8	1	3	8	13	5	104	92	130	5	6	1	6	1	2
ASV162	0d23fa6d6f725d1dcb7ba54a9c96c529	Eukaryota	TSAR	Alveolata	Dinoflagellata	Dinophyceae	Peridiniales	Amphidiniopsidaceae	Islandinium	Islandinium_tricingulatum	Phagotroph		CAATAGCGTATATTGAAGTTGCTGCGGTTGAAAAGCTCGTAGTTGGATTTCTGCCAAGGACGACCGGTCCGCCCTTTGGGTGAGCACCTGGCTCGGCCTGGGCATCTTCTTGGGGAGCGTGGCTGTACTTGACTGTGCGGCGCGGTGTCCAGGACTTTTACTTTGAGGAAATTAGAGTGTTTCAAGCAGGCTCACGCCTTGAATACATTAGCATGGAATAATAAGATAAGACCTTGGTTTATTTTGTTGGTTTCTAGATCCGAGGTAATGGTTAATAGGGATAGTTGGGGGCATTCGTATTTAACTGTCAGAGGTGAAATTCTTGGATTTGTTAAGGACGGACCACTGCGAAAGCATTTGCCAAGAATGTTTTCATTGATCAAGAACGAAAGTTAGGGG…	0	0	0	0	122	13	0	0	47	0	0	49	62	58	0	0	0	43	111	10	0	13	60	0	0	0	223	52	0	31	96	0
ASV163	d0db3b308857569d411181494814c9af	Eukaryota	Archaeplastida	Picozoa	Picozoa_X	Picozoa_XX	Picozoa_XXX	Picozoa_XXXX	Picozoa_XXXXX	Picozoa_XXXXX_sp.	Phagotroph		CAATAGCGTATATTAATGTTGTTGCAGTTAAAAAGCTCGTAGTCGGATTTTGGGAGCATGTTGCACTGTCTGCCGATTGGTATGTACGGTTTAACGGCTTCATTCCTTGACAAAACTCTGGTGGGCCTTCATTGGTCTACTTGTTGGGTTGTCGTCTTTTACTTTGAAAAAATTAGAGTGTTCAAAGCAGGCCTATGCTCTGAATAGGTTAGCATGGAATAATAGAATAGGACTTTGGTTCTATTTTGTTGGTTTCTAGGACCGAAGTAATGATTAATAGGGACAGTTGGGGGCATTTTTATTCCATTGTCAGAGGTGAAATTCTTGGATTAACGGAAGAAAAACTACTGCGAAAGCATCTGCCAAGGATGTTTTCATTGATCAAGAACGAAAGTTAGG…	6	79	14	51	27	9	15	146	20	1	71	5	40	22	47	11	17	7	38	6	63	0	52	18	50	43	35	3	21	5	35	49
ASV164	d4305cac43a09253463a6070512ae75f	Eukaryota	TSAR	Stramenopiles	Gyrista	Gyrista_X	Gyrista_XX	MAST-1	MAST-1B	MAST-1B_sp.	Phagotroph		CAATAGCGTATATTAAAGTTGTTGCAGTTAAAAAGCTCGTAGTTGGATTTCTGGTAGGAGCGACCGGTCCGCCCTGTTAAGGGTGTGTACTAGCGTTGTCTCTGGCCATCCTTGGGGGAACTGCGCGGGGAGACTTGCGTTAGGGAACCCATCGTTTACTGTGAAAAAATTAGAGTGTTTAAAGCAGGCTTATGCCGTTGAATACATTAGCATGGAATAATAAGATAGGACCGCGTGGTCGTCTTGTTGGTTTGCACCGCGAGGTAATGATTAATAGGTACAGTTGGGGGTATTCGTATTTAATTGTCAGAGGTGAAATTCTTGGATTTATGAAAGACGAACTTCTGCGAAAGCATTTACCAAGGATGTTTTCATTAATCAAGAACGAAAGTTAGGGGAT	4	63	15	65	5	2	4	127	0	9	117	0	12	9	80	8	17	3	15	0	88	0	42	23	97	90	11	3	0	2	15	27
ASV165	869e3d42899975889d0c5f32727b0340	Eukaryota	TSAR	Stramenopiles	Gyrista	Bacillariophyceae	Bacillariales	Bacillariaceae	Fragilariopsis	Fragilariopsis_sp.	Phototroph		CAATAGCGTATATTAAAGTTGTTGCAGTTAAAAAGCTCGTAGTTGGATTTGTGGTGTGTCCAGTCGGCCTTTGCTCTTTGAGTGATAGTGCTGCACTGGTCTGCCATGTTTGGGTGGAATCTGTGTGGCATTAAGTTGTCGTGCAGGGGATGCCCATCGTTTACTGTGAAAAAATTAGAGTGTTCAAAGCAGGCTTATGCCTTGAATATATTAGCATGGAATAATAATATAGGACCTTAGTACTATTTTGTTGGTTTGCGCACTGAGGTAATGATTAAGAGGGACAGTTGGGGGTATTTGTATTCCATTGTCAGAGGTGAAATTCTTGGATTTTTGGAAGACAAACTACTGCGAAAGCATTTACCAAGGATGTTTTCATTAATCAAGAACGAAAGTTAG…	0	58	0	37	46	0	0	0	0	0	28	0	33	20	233	51	64	0	0	0	0	0	0	50	103	104	38	0	0	13	18	34
ASV166	8ef59802be3614577c9879a4a13be59b	Eukaryota	TSAR	Alveolata	Dinoflagellata	Dinophyceae	Dinophyceae_X	Dinophyceae_XX	Dinophyceae_XXX	Dinophyceae_XXX_sp.	Unknown		CAATAGCGTATATTAAAGTTGTTGCGGTTAAAAAGCTCGTAGTTGGATTTCTGTTGAGGACGACCGGTCCGCCCTCTGGGTGAGCATCTGGCTCGGCCTTGGCATCTTCTTGGTGAACGTAGCTGCACTTGACTGTGTGGTACGGTAACCAGGACTTTTACTTTGAGGAAATTAGAGTGTTTCAAGCAGGCATACGCCTTGAATACATTAGCATGGAATAATAAGATAGGACCTCGGTTCTATTTTGTTGGTTTCTAGAGCTGAGGTAATGATTAATAGGGATAGTTGGGGGCATTCGTATTTAACTGTCAGAGGTGAAATTCTTGGATTTGTTAAAGACGAACTACTGCGAAAGCATTTGCCAAGGATGTTTTCATTGATCAAGAACGAAAGTTAGGG…	0	0	0	0	0	0	66	65	14	0	0	0	0	0	170	98	60	0	0	0	70	0	0	149	64	149	0	0	0	0	0	72
ASV167	5ebace5927f43861f4f587230900a338	Eukaryota	TSAR	Alveolata	Dinoflagellata	Dinophyceae	Gymnodiniales	Gymnodiniaceae	Gymnodinium	unassigned	Unknown		CAATAGCGTATATTAAAGTTGTTGCGGTTAAAAAGCTCGTAGTTGGATTTCTGCTGAGGACGATCGGTCCGCCCTCTGGGTGAGTATCTGGCTCGGCCTTGGCATCTTCTTGGAGAACGTTGCTGCACTTGACTGTGTGGTGCGGTATCCAGGACTTTTACTTTGAGGAAATTAGAGTGTTTCAAGCAGGCGCACGCCTTGAATACATTAGCATGGAATAATAAGATAGGACCTTGGTTCTATTTTGTTGGTTTCTAGAGCTGAGGTAATGATTAATAGGGATAGTTGGGGGCATTCGTATTTAACTGTCAGAGGTGAAATTCTTGGATTTGTTAAAGACGGACTACTGCGAAAGCATTTGCCAAGGATGTTTTCATTGATCAAGAACGAAAGTTAGGG…	0	0	0	0	0	0	0	0	0	0	0	0	0	0	0	0	0	244	261	73	27	224	251	0	0	0	0	0	0	0	0	0
ASV168	b8684cb4ba8d6d426d57b9dad03333a7	Eukaryota	TSAR	Alveolata	Dinoflagellata	Dinophyceae	Prorocentrales	Prorocentraceae	Prorocentrum	unassigned	Unknown		CAATAGCGTATATTAAAGTTGTTGCGGTTAAAAAGCTCGTAGTTGGATTTCTGCCGAGGACGACCGGTCCGCCCATTGGGTGAGTATCTGGTTCGGCCTGGGCATCTTCTTGGAGAACGTAGCTGCACTTGACTGTGTGGTGCGGTATCCAGGACTTTTACTTTGAGGAAATTAGAGTGTTTCAAGCAGGCTTACGCCTTGAATACATTAGCATGGAATAATAATATAGGACCTCGGTTCTATTTTGTTGGTTTCTAGAGCTGAGGTAATGATTAATAGGGATAGTTGGGGGCATTCGTATTTAACTGTCAGAGGTGAAATTCTTGGATTTGTTAAAGACGGACTACTGCGAAAGCATTTGCCAAGGATGTTTTCATTGATCAAGAACGAAAGTTAGGG…	0	0	0	0	0	0	107	148	0	672	268	0	0	0	0	0	0	0	0	0	0	0	0	0	0	0	0	0	0	0	0	0
ASV169	edc99ba79865ea5f2e7d93f23272c602	Eukaryota	TSAR	Alveolata	Dinoflagellata	Dinophyceae	Peridiniales	Protoperidiniaceae	Protoperidinium	Protoperidinium_sp.	Phagotroph		CAATAGTGTATATTAAAGTTGTTGCGGTTAAAAAGCTCGTAGTTGGATTTCTGCCAAGGCCGACCGGTCCGTCCTTTGGGTGAGTATCTGGCTTGACTGGAGCATCTTCTTGGAGAGCGTGGCTGCACTTGACTGTGTGGTGCGAAACCCAAGACTTTTACTTTGAGGAAATTAGAGTGTTTCAAGCAGGCTCACGCCTTGAATACATTAGCATGGAATAATAAGATAAGGCCTTGGTTGTATTTTGTTGGTTTCTAGAATTGAGGTAATGATGAACAGGGATACTTGGGGGCATACGAATTTAATTGTCAGAGGTGAAATTCTTGGATTTGTTAAAGACGGACTACTGTGAAAGCATTTGCCAAGAATGTTTTCATTGATCAAGAATGAAAGTTAGGG…	62	16	11	0	92	9	114	9	20	0	0	4	42	15	103	62	49	15	42	21	11	44	13	83	25	48	92	6	0	0	21	26
ASV170	28a42da4e8e210e03d5b0cf712bdcecf	Eukaryota	TSAR	Rhizaria	Cercozoa	Filosa-Thecofilosea	Cryomonadida	Protaspa-lineage	Protaspa-lineage_X	Protaspa-lineage_X_sp.	Phagotroph		CAAGAGCATATATTAAAGTTGTTGCAGTTAAAAAGCTCGTAGTTGGATTTCTGGTACAATGCGCCTGGCCCGCGGCGGTTACGTCTGTGAGTGCCGGTGCGCGTTTGCCATCCTTCTAGAAAACGTTTCTACCCTTTACTGGGCCGGATTCGCGATCTAGATCTTTTACTTTGAAAAAATTAGAGTGTTTAAAGCAGGCTTTTGCTATGAATACATTAGCATGGAATAATAATCTAGGACTTCGGTTCTATTTTGTTGGTTTCTAGTACTGAAGTAATGATTGATAGGGATAGTTGGGGGTGCTAGTATTGGCCGGCCAGAGGTGAAATTCTTGGATTCGGTCAAGACTAACTTATGCGAAAGCATTCACCAAGGATGTCTTCTTTAATCAAGAACGAA…	0	0	0	0	22	0	0	0	0	0	0	0	13	0	0	0	0	29	117	160	397	71	130	0	0	0	19	0	0	0	24	0
ASV171	683bd1a7d6113c70a4b518e74dc1f6ee	Eukaryota	TSAR	Alveolata	Dinoflagellata	Dinophyceae	Gymnodiniales	unassigned	unassigned	unassigned	Unknown		CAATAGCGTATATTAAAGTTGTTGCGGTTAAAAAGCTCGTAGTTGGATTTCTGCCGAGGACGACCGGTCCGCCCTCTGGGTGAGTATCTGGCTCGGCCTTGGCATCTTCTTGGAGAACGTATCTGCACTTGACTGTGTGGTGCGGTATCCAGGACTTTTACTTTGAGGAAATTAGAGTGTTTCAAGCAGGCATACGCCTTGAATACATTAGCATGGAATAATAAGATAGGACCTCGGTTCTATTTTGTTGGTTTCTAGAGCTGAGGTAATGATTAATAGGGATAGTTGGGGGCATTCGTATTTAACTGTCAGAGGTGAAATTCTTGGATTTGTTAAAGACGGACTACTGCGAAAGCATTTGCCAAGGATGTTTTCATTGATCAAGAACGAAAGTTAGGG…	0	0	0	0	24	0	0	0	0	37	37	0	0	0	98	38	182	0	0	0	48	0	19	142	114	72	49	0	0	10	45	17
ASV172	9b8a6d5ff2fa11550352de69e239dae9	Eukaryota	TSAR	Alveolata	Ciliophora	Spirotrichea	Choreotrichida	Choreotrichida_X	Choreotrichida_XX	Choreotrichida_XX_sp.	Phagotroph		CAATAGCGTATATTAAAGTTGTTGCAGTTAAAAAGCTCGTAGTTGGATTTCTGGCCGAGTGTCCCTAGGCCAGCTTGACGTTTGGTCCTAGGCGCTCTGCCATCCTTCTGTTAACCTTCGCCTCGTTCACTCGTGGCGCTGGGGCTCAGATATTTTACCTTGAGAAAATTAGAGTGTTTCAGGCAGGCTTTCGCCGGAATACATTAGCATGGAATAATGGAAAAGGACTTCAACCTCTTCTGTTGGTCTGAGAGGCTGTAGTAATGATTAATAGGGATAGTTGGGGGCATTAGTACTTAACTGTCAGAGGTGAAATTCTCCGATTTGTTAAAGACTAACTTATGCGAAAGCATTTGCCAAGGATGTTTTCATTAATCAAGAACGAAAGTTAGGGGAT	24	104	141	135	0	0	12	4	5	104	28	8	0	2	13	6	5	5	37	0	9	0	41	12	109	59	14	7	0	3	35	1
ASV173	66ebea9d414af3a3dceabff79bfa16c5	Eukaryota	TSAR	Alveolata	Dinoflagellata	Syndiniales	Dino-Group-II	Dino-Group-II-Clade-29	Dino-Group-II-Clade-29_X	Dino-Group-II-Clade-29_X_sp.	Parasite		CAATAGCGTATATTAAAGTTGTTGCGGTTAAAAAGCTCGTAGTTGGATTTCTGTCTAGAACCGTCGGTCCGCACTTTGTGCGTGTATCTGATGGGTTCTCGGCATCCTTCTGATGGACGCTATACTTAACTGTATGGCGGATGTCAGAACTTTTACTTTGAGGAAATTAGAGTGTTCACAGCAAGCAAGCGCTTTGAATACATTAGCATGGAATAATAATATAGGACTTCAGTACTATTTTGTTGGTTTCTAGAGCTGAGGTAATGATTAATAGGGACAGTTGGGGGCATTCGTATTAACGCGTCAGAGGTGGAATTCTTGGATTGCGTTACGACGAACTACTGCGAAAGCATTTGCCAAGGATGTTTTCATTGATCAAGAACGAAAGTATGGGGAT	0	0	0	0	0	0	52	574	0	65	82	0	0	0	14	10	25	0	0	0	7	0	0	13	87	113	0	2	0	0	0	5
ASV174	748f69a4050757bd01116b3354b72456	Eukaryota	Obazoa	Opisthokonta	Choanoflagellata	Choanoflagellatea	Acanthoecida	Stephanoecidae_Group_D	Stephanoecidae_Group_D_X	Stephanoecidae_Group_D_X_sp.	Phagotroph		CAATAGCGTATATTAAAGTTGTTGCAGTTAAAAAGCTCGTAGTTGGACTTCTGATGTGGAGGGACGGTCCGCCTCACGGTGAGCACTGATTCTTCACGTCTTCCTCTCGTAGTCTTTTGGCGCACTTAGTTGGGTGCCTTTAGAATATGGGACCTTTACTTTGAAAAAATTAGAGTGTTCAAAGCAGGCAATCGCTTGAATACATTAGCATGGAATAATAGAATAGGACTTTGGTTCTATTTTGTTGGTTTCTAGGACCGAAGTAATGATTAATAGGGACAGTTGGGGGCATTAGTATTTAATTGTCAGAGGTGAAATTCTTGGATTTATGAAAGACTAACTACTGCGAAAGCATTTGCCAAGGATGTTTTCATTAATCAAGAACGAAAGTTAGGGGAT	22	124	30	138	11	2	4	50	7	6	37	1	20	6	33	13	37	0	13	8	72	0	19	24	47	61	13	5	12	4	14	39
ASV175	1606f3976051b1c8861f06b7c1f7cc86	Eukaryota	TSAR	Telonemia	Telonemia_X	Telonemia_XX	Telonemia_XXX	Telonemia-Group-2	Telonema-Group-2	Telonema_antarcticum	Phagotroph		CAATAGCGTATATTAAAGTTGTTGCAGTTAAAAAGCTCGTAGTTGGAGTTCAGATTGAGCTCGGCCGGTCGGCCTAATTGGTCAGAACTGGTTGACTCTGTCTTGTTTGTGGATCCCTCCGGAGTTAACTCTTCGGATGTGGAGTCCACATCGTTTACCTTGAAAAAATTAGAGTGTTCAAAGCAGGCGTTTGCTTGAATATATTAGCATGGAATAATGGAATAGGACGCTGGTTCTATTTTGTTGGTTTTGAGAACCAGAGTAATGATTAATAGGGACAGTTGGGGGCATTCATATTTCATTGTCAGAGGTGAAATTCTTGGATTTATGAAAGATGAACTTCTGCGAAAGCATTTGCCAAGGATGTTTTCATTAATCAAGAACGAAAGTTAGGGGAT	5	67	22	101	46	5	0	13	4	12	208	6	14	28	33	5	12	0	15	0	0	0	6	11	16	34	39	3	24	6	54	67
ASV176	b458b23d90dd84eef176a1537b9b7748	Eukaryota	Obazoa	Opisthokonta	Choanoflagellata	Choanoflagellatea	Acanthoecida	Stephanoecidae	Pleurasiga	Pleurasiga_reynoldsii	Phagotroph		CAATAGCGTATATTAAAGTTGTTGCAGTTAAAAAGCTCGTAGTTGGACTTCTGGCTTGGTGTGGCGGGTCTCCGCAAGGGGTACACTGCAGCGCCGAGCCTTCTTCTCGTAGTCGTGTGGTGCACTTAACTGGGTGCCATGTGAATATGGGACCTTTACTTTGAAAAAATTAGAGTGTTCAAAGCAGGCCTTCGCTTGAATACATTAGCATGGAATAATAGAATAGGACTTTGGTTCTATTTTGTTGGTTTCTAGGACCGAAGTAATGATTAATAGGGACAGTTGGGGGCATTAGTATTTAATTGTCAGAGGTGAAATTCTTGGATTTATGAAAGACTAACTACTGCGAAAGCATTTGCCAAGGATGTTTTCATTAATCAAGAACGAAAGTTAGGGGAT	7	38	3	27	14	7	4	12	9	1	12	0	13	3	119	26	84	0	2	4	36	0	7	72	132	135	9	6	26	4	13	44
ASV177	6ad38285a706f3767852122d2105dc7d	Eukaryota	TSAR	Alveolata	Dinoflagellata	Dinophyceae	unassigned	unassigned	unassigned	unassigned	Unknown		CAATAGCGTATATTAAAGCTGTTGCGGTTAAAAAGCTCGTAGTTGGACTTCTGCTGAGGACGACTGGTCTGCCCTCTGGGTGAGTATCTGGTTCGGCCGAAGCATCTTCTTGGAGGTTGCAAGCGCACTTCATTGTGTGGTGCAACCGACTGGAATTTTACTTTGAGGAAATTAGAGTGTTCAAGGGAGGCGTACGCCTCGCATAGGTTAGCATGGAATAATGCTGTAAGACCATGGTATTGCTGTGTTGGTTTCTATCACCTAAGGTAATGATAAACAGGGATAGTTGGGGGCATTCGTATTTAACTGTCAGAGGTGAAATTCTTGGATTTGTTAAAGACGAACGACTGCGAAAGCATTTGCCAAGGATGTTTTCATTGATCAAGAACGAAAGTTAGG…	0	0	0	0	0	0	51	133	0	0	23	0	0	0	0	0	0	72	222	112	104	159	142	0	0	0	0	0	0	0	0	1
ASV178	0e49c5fc8b32e944c27de7cf3d988a58	Eukaryota	TSAR	Alveolata	Dinoflagellata	Dinophyceae	Peridiniales	Protoperidiniaceae	Protoperidinium	Protoperidinium_denticulatum	Phagotroph		CATCAGTGTACATTAAACTTGTTGCAGTTGAAAAACTCGTAGTTGGATTTATGCCAAGACTAACTGGTCCATCCTTTGGCTGAGCATCAGAGGTGGTAACAACAGCATATTGAGCATTGTGGCTGTACTTAGCTGTGTGGCTCTATGTCCAAGCTTGTTACGTTGATGAAATTACTGTGCTTCAAGCAGGCAGAAACCTTGGATATACTAGCATGAAATAGCACAATTATGCCTCAGTTGTGATGCTGGCCCCTGGACATAGGTGATGATGGACTGGGACACTTGAGGGCAAACAGACTCAACTTCAAGAGGTGAAATTCTAAGATTTGTTGAAGATGCCCTACTGTGAAAGCATTTGTCAGGACCATGCCCATTGATCAAGAATGAAAGCTCAGGGCT	0	0	0	0	0	0	0	0	0	0	0	0	0	0	0	0	0	680	130	47	0	279	48	0	0	0	0	0	0	0	0	0
ASV179	1c9435eb3d66092913e75e6329508b08	Eukaryota	TSAR	Alveolata	Ciliophora	Spirotrichea	Oligotrichida	Strombidiidae	Strombidiidae_X	Strombidiidae_X_sp.	Phagotroph		CAATAGCGTATATTAAAGTTGTTGCAGTTAAAAAGCTCGTAGTTGGATTTCTGGGAGGGTGCCAATGTCCGCCGACGTGCGTGCGCAGCGGCGCCCTCTCATCCTTCTGTTAACGTCTCTCGGCATTCACTTGCCGGTGGCGGGCTCAGATATTTTACCTTGAGAAAATTAGAGTGTTTCAGGCAGGCTAGGCCGGAATACATTAGCATGGAATAATGGAATAGGACTTCGGTCTCTTTGTTGGTTTGAGGGACTGCAGTAATGATTAATAGGGATAGTTGGGGGCATTAGTATTTAATTGTCAGAGGTGGAATTCTCGGATTTGTTAAAGACTAACTTATGCGAAAGCATTTGCCAAGGATGTTTTCATTAATCAAGAACGAAAGTTAGGGGAT	0	0	0	0	0	0	102	24	0	0	0	0	16	0	37	53	81	0	9	173	42	0	14	67	104	106	0	25	22	0	0	25
ASV180	969e7bdb8d81e205721cf56f1c189f9a	Eukaryota	TSAR	Alveolata	Dinoflagellata	Syndiniales	Dino-Group-I	Dino-Group-I-Clade-1	Dino-Group-I-Clade-1_X	Dino-Group-I-Clade-1_X_sp.	Parasite		CAATAGCGTATATTAAAGTTGTTGCGGTTAAAAAGCTCGTAGTTGGAGTTCTGCCAGGTGCCGCCTGTCCGCCCCAGTGGTGAGTACGTGGCGCGCATTTGGCCCTTTCAAGGGGAGCGTATTGCACTTAACTGTGTGGTGCGGGATCCTTGACTTTTACTTTGAGGAAATAAGAGTGTTCCAAGCAGGCTCTCGTCGTGCATAGCTCAGCATGGAATAATAGCATTGGATCTCGATTCCAAACTGTTGGTTGTAGGAAACGAGATAATGATGAAGAGGGATAGTTGGGGGCATTCGTATTTAACTGTCAGAGGTGAAATTCTTGGATTTGTTAAAGACGAACTACTGCGAAAGCATCTGCCATGGATGTTTTCATTGATCAAGAACGAAAGTTAGGGG…	0	15	5	7	14	0	32	282	5	29	292	0	13	7	15	0	14	0	0	0	9	0	0	6	22	38	5	0	28	6	15	31
ASV181	6db93d9f13c2d9d9f6e5317bd3b378c5	Eukaryota	TSAR	Telonemia	Telonemia_X	Telonemia_XX	Telonemia_XXX	Telonemia-Group-2	Telonemia-Group-2_X	Telonemia-Group-2_X_sp.	Phagotroph		CAATAGCGTATATTAAAGTTGTTGCAGTTAAAAAGCTCGTAGTTGGAGTTCAGGGTGAGCTCAGCTGGTCGGCCTAATGGGTCAGAACTGGTTGACTCTCCCTTGGTTGTGGATCCCTCCGGAGTTAATTCTTCGGGTGTGGAGTCCACATCGTTTACCTTGAAAAAATTAGAGTGTTCAAAGCAGGCGTTTGCTTGAATATATTAGCATGGAATAATGGAATAGGACGCTGGTTCTATTTTGTTGGTTTTGAGAACCAGAGTAATGATTAATAGGGACAGTTGGGGGCATTCATATTTCATTGTCAGAGGTGAAATTCTTGGATTTATGAAAGATGAACTTCTGCGAAAGCATTTGCCAAGGATGTTTTCATTAATCAAGAACGAAAGTTAGGGGAT	0	7	0	4	8	0	0	45	0	30	298	0	5	10	117	6	36	2	1	0	0	6	0	49	110	101	10	0	6	1	9	30
ASV182	d34b928b343f46a14170e0797efd1110	Eukaryota	TSAR	Stramenopiles	Gyrista	Pelagophyceae	Pelagomonadales	Pelagomonadaceae	Pelagomonas	Pelagomonas_calceolata	Phototroph		CAATAGCGTATATTAATGTTGTTGCAGTTAAAAAGCTCGTAGTTGGATTCCTGACCTGGGGTAGCCGGTCCGCCTTGCAAAAGGTGCGCACTGAGCGGCCTCGGTCATCCTTGAGAAGAGCGGTCCTGGCATTCAGTTGTCGGGGTCGGGATTCTCGACGTTTACTGTGAAAAAATCAGAGTGTTCAACGCAGGCTTACGCCTTGAATACATTAGCATGGAATAATGAGATAGGACCTTGGCGGTCTATTTTGTTGGTTTGCACGCCGAGGTAATGATTAAAAGGGACGGTTGGGGTTCTTCGTATTCAATTGTCAGAGGTGAAATTCTTGGATTTATGGAAGACGAACTGCTGCGAAAGCGTCGAACAAGGACGTTCTCATTAATCAAGAACGAAAGT…	0	0	0	5	42	6	0	20	9	0	27	4	51	32	148	8	33	4	10	0	0	0	4	30	151	118	32	2	12	3	37	50
ASV183	228f5e7a1335cabbace765b603e742d6	Eukaryota	TSAR	Alveolata	Dinoflagellata	Dinophyceae	Peridiniales	Protoperidiniaceae	Protoperidinium	Protoperidinium_thulesense	Phagotroph		CAATAGTGTATATTAAAGTTGTTGCGGTTAAAAAGCTCGTAGTTGGATATCTGCCAAGGTTGACTGGTCCACCCTTTGGGTGAGTATCTGGCCCGACCGAAGCATATGCTTGGAGAGCGCGGCTACACTTGACTGTGTGGTGCGATGTTCAAGACTTTTACTTTGAGGAAATTGGAGTGTTTCAGGCAGGCTCGTGCCTTGCACATATTAGCATGGAATAAACACATATGGCCTCGGTTCTATGATGTTGGTTTCTAGAGCTGGGGTAATGGTGGAAAGGGATACTTGGGGGCATACGGATTCAACTGTCAGAGGTGAAATTCTTGGATTTGTTGAAGACGGTCTACTGTGAAAGCATTTGCCAATAATGTTTTCATTGATCAAGAATGAAAGTTAGGG…	86	4	23	7	13	36	47	0	67	0	0	54	10	21	11	14	23	34	38	0	5	127	25	18	6	15	4	40	196	27	9	27
ASV184	c999e818053caa9ee3494c3867eac66a	Eukaryota	TSAR	Rhizaria	Cercozoa	Filosa-Imbricatea	Filosa-Imbricatea_X	Filosa-Imbricatea_XX	Quadricilia	Quadricilia_rotundata	Phagotroph		CAGTAGCGTATACTAATGTTGCTGCAGTTAAAAAGCTCGTAGTTGGATTTCTGGTGGTTGATTTTGGTCCGCTACTTTTGTAGATGAGTATCATTTTTCAACTATCATCCTAATTGGTTTGTCGGGTTCACGCTCGATTGATCAGTTTCTTTTACTTTGAAAAAATTAGAGTGTTTAAAGCAGGCTTGCGCAATGAATACATTAGCATGGAATAATAATATAGGACTACAGGTTCTATTTTGTTGGTTTCTAGACCTGAAGTAATGATTGATAGGGATAGTTGGGGGTGCTAGTATTGAGTGGCCAGAGGTGAAATTCTTGGATTCACTCAAGACTAACTTATGCGAAAGCATTCACCAAGGATGTCTTCTTTAATCAAGAACGAAAGTTGGGGGAT	0	0	0	4	52	12	0	0	21	0	0	17	36	38	17	13	0	42	137	10	16	20	143	17	16	21	44	4	8	12	49	25
ASV185	7e54b56525a346e5275c4b9e41f7ecf4	Eukaryota	TSAR	Alveolata	Ciliophora	Ciliophora_X	Ciliophora_XX	Ciliophora_XXX	Mesodinium	unassigned	Phagotroph		CAGTAGCATATATTAAAATTGTTGCAGTTAAAACGTCCGTAGTCTGTACGTCGTCCCAAACTCACTGCAGTCTTCCGTTTTCTTAATTGAATGCGGTAGTTTCTGCAGTCACTCCCTTGATCAAATTAGGTTGTTCAAGGTAGACCAAGTCTTCATATTTTCACATGGAATTGGGTGAGGGAACTTAAGAGTTTAAGTTTCTCGTCTTAGGATCATCCGGGGTCATTCGTACTCGTCCGCGAGAGGTGAAATTCTTGGACCGGACGAAGACGACCAGCAGCGAAAGCATCTGTCAGGGATGTTTTCTGCGACAAAGGACGAAGGTCAGGGTAT	0	0	0	0	21	17	0	0	0	173	78	0	0	0	0	138	28	70	22	0	0	0	0	102	30	0	0	77	18	95	0	0
ASV186	ea26a96c97036b57304bfbffacc07e78	Eukaryota	TSAR	Alveolata	Ciliophora	Spirotrichea	Oligotrichida	Strombidiidae	Strombidiidae_X	Strombidiidae_X_sp.	Phagotroph		CAATAGCGTATATTAAAGTTGTTGCAGTTAAAAAGCTCGTAGTTGGATTTCTGGGAGGGTGCTAATGTCCGCCGTAGCGCGTGTGCAGCAGCGCCCTTCCATCCTTCTGTTAACGCCTCTTGGCATTTGTTTGCTGGTGGCGGGCTCAGATATTTTACCTTGAGAAAATTAGAGTGTTTCAGGCAGGCTAGGCCGGAATATATTAGCATGGAATAATGGAATAGGACTATGGTCTCTTTGTTGGTTTGAGGGACTGCAGTAATGATTAATAGGGATAGTTGGGGGCATTAGTATTTAATTGTCAGAGGTGGAATTCTCAGATTTGTTAAAGACTAACTTATGCGAAAGCATTTGCCAAGGATGTTTTCATTAATCAAGAACGAAAGTTAGGGGAT	0	0	0	0	0	17	0	0	39	0	0	0	0	0	0	61	482	0	0	24	13	0	0	163	19	50	0	0	40	0	0	0
ASV187	652b74615e65808fe81593272e62c4ca	Eukaryota	TSAR	Alveolata	Dinoflagellata	Syndiniales	Dino-Group-II	Dino-Group-II-Clade-7	Dino-Group-II-Clade-7_X	Dino-Group-II-Clade-7_X_sp.	Parasite		CAATAGCGTATATTAAAGTTGTTGCGGTTAAAAAGCTCGTAGTTGGATTTCTGTCTAGGGTGGCCGGTACCCACTATGTGAAGTATCTGGTTCAGTCTGGGCATCCTCTTGGGGATCGTTCCTGTGCTTGATTGCATGGGGCGGAATTCAAGACTTTTACTTTGAGGAAATTAGAGTGTTCACGGCAAGCTTTCGCTTTGAATACATTAGCATGGAATAATGATATAGGGCATAAGTTCTATTTTGTTGGTTTCTAGAACATATGCAATGATTAATAGGGATAATTGGGGGCACTCGTATTAACGCGTCAGAGGTGGAATTCTTAGATTGCGTTACGACGAACTACTGCGAAAGCATTTGCCAAGGATGTTTTCATTGATCAAGAACGAAAGTATGGGG…	14	31	0	0	0	0	26	117	0	0	0	0	0	0	30	12	59	0	0	26	235	0	0	18	117	166	0	15	0	5	0	0
ASV188	f364d365e99fe5a3f6552a7793cd7a55	Eukaryota	TSAR	Alveolata	Dinoflagellata	Dinophyceae	unassigned	unassigned	unassigned	unassigned	Unknown		CAATAGCGTATATTAAATTTGTTGCGGTTAAAAAGCTCGTAGTTGGATTTCTGCCGAGGACGACCGGTCCGCCCTCCGGGTGAGCATCTGGTTCGGCCTCGACATCTTCTTGGTGAACGTAGCTGCACTTGACTGTGTGGTGCGGTACCCAGGACTTTTACTTTGAGGAAATTAGAGTGTTTCAAGCAGGCATACGCCTTGAATACATTAGCATGGAATAATAAGATAGGACCTTGGTTCTATTTTGTTGGTTTCTAGAACTGAGGTAATGATTAATAGGGATAGTTGGGGGCATTCGTATTTAACTGTCAGAGGTGAAATTCTTGGATTTGTTAAAGACGGACTACTGCGAAAGCATTTGCCAAGGATGTTTTCATTGATCAAGAACGAAAGTTAGGG…	23	0	14	0	0	0	0	0	0	0	0	0	0	0	0	0	0	107	167	109	119	184	144	0	0	0	0	0	0	0	7	0
ASV189	de83aeed250171874e6c9771ee6bd868	Eukaryota	TSAR	Alveolata	Dinoflagellata	Dinophyceae	Gonyaulacales	Ceratiaceae	Tripos	Tripos_fusus	Mixotroph	CM	CAATAGCGTATATTAAAGTTGTTGCGGTTAAAAAGCTCGTAGTTGGATTTCTGCTGAAGCAAACCGGTCCGCCCTCTGGGTGAGCATCTGGCTTTATTTTGGCATATGCTTAGACTTTGCAGCTGCACTTGACTGTGTGGTGTGAAGGCTAAGCCATTTACTTTGAGGAAATCAGAGTGTTTCAAGCAGGCAATTGCCTTGAATACACTAGCATGGAATAATATGATATGACTGTGGTTTTATTTTGTTGGCTTCTAGAATTAGAGTAATGGTTAATAGGGATAGTTGGGGGCATTCATATTTAACTGTCAGAGGTGAAATTCTTGGATTTGTTAAGGATGAACGACTGCGAAAGCATTTGCCAAGGATGCTTTCATTGATCAAGAACGAAAGTTAGGG…	0	0	0	0	0	0	56	0	0	151	12	0	0	0	9	416	117	0	0	0	0	0	4	71	11	16	0	21	27	0	0	0
ASV190	3be775dbcb2ce35eef117dfed816de1b	Eukaryota	TSAR	Rhizaria	Radiolaria	Polycystinea	Spumellaria	Astrosphaeridae	Cladococcus	Cladococcus_scoparius	Phagotroph		CAATAGCGTATACTAAAGTTGTTGCAGTTAAAAAGCTCGTAGTTGGATTTCTGCGGGGGCGGGGCGGCCGACCTCAACTCGAGGTTCGAGCTAGCACTTCCCCTGCATCCTGCCGCGAACCGTGCTACCATTAGTTTGGTGGCGCTGGGGATCGGCTCGTTTACTTTGAGAAAAATAGAGTGTTCAAAGCAGGCCACACGCCTTGAATAAGTTAGCATGGAATAATGATAAAGGACTTCGGTTCTATTTTGTTGGTGTTCGGGACTGAAGTAATGATTGATAGGGACAGTTGGGGCGGTCAGTATTCCAAAGCGAGAGGTGAAATTCTTAGACCTTCGGAAGACTAACAGCTGCGAAAGCGTTCCGCAAGGATGTTCCCTTTGATCAAGAACGAAAGTT…	0	0	0	0	0	0	0	4	0	0	0	0	0	0	175	562	4	0	0	0	0	0	0	0	1	5	22	0	0	15	0	0
ASV191	8bcc6d51da48d620ad917571a8f204ba	Eukaryota	Haptista	Haptophyta	Haptophyta_X	Prymnesiophyceae	Phaeocystales	Phaeocystaceae	Phaeocystis	Phaeocystis_cordata	Phototroph		CAATAGCGTATATTAAAGTTGTTGCAGTTAAAAAGCTCGTAGTCGGATTTCGGGTCGGGCCGAGCGGTCTGCCGATGGGTATGCACTGTTCGGCGCGGCCTTCTTTCCGGAGACCGCGGCTACTCTTAACTGAGCGGGCGTGGGAGACGGATCGTTTACTTTGAAAAAATCAGAGTGTTTCAAGCAGGCAGCTCGCTCTTGCATGGATTAGCATGGGATAATGAAATAGGACTCTGGTGCTATTTTGTTGGTTTCGAACACCGGAGTAATGATTAACAGGGACAGTCAGGGGCACTCGTATTCCGTCGAGAGAGGTGAAATTCTCAGACCAATGGAAGACGAACCACTGCGAAAGCATTTGCCAGGGATGTTTTCACTGATCAAGAACGAAAGTTAGGG…	0	6	10	11	13	5	0	13	0	13	43	8	11	20	110	20	81	0	0	0	0	0	0	76	106	75	34	0	24	15	11	64
ASV192	f854c7a8de97ee0322ffaf7000862fcc	Eukaryota	TSAR	Alveolata	Dinoflagellata	Dinophyceae	unassigned	unassigned	unassigned	unassigned	Unknown		CAATAGCGTATATTAAAGTTGTTGCGGTTAAAAAGCTCGTAGTTGGATTTCTGCCGAGGACGACCGGTCCGCCTTCTGGGTGTGTATCTGGCTCGGCCTGGGCATCTTCTTGGAGAACGTTACTGCACTTGACTGTGTGGTGCGGTATCCAGGACTTTTACTTTGAGGAAATTAGAGTGTTTCAAGCAGGCACACGCCTTGAATACATTAGCATGGAATAATAAGATAGGACTTCGGTTCTATTTTGTTGGTTTCTAGAGCTGAAGTAATGATTAATAGGGATAGTTGGGGGCATTCGTATTTAACTGTCAGAGGTGAAATTCTTGGATTTGTTAAAGACGGACTACTGCGAAAGCATTTGCCAAGGATGTTTTCATTGATCAAGAACGAAAGTTAGGG…	0	25	8	16	12	11	23	69	22	0	0	0	26	13	71	28	72	0	0	11	60	0	0	49	97	86	0	0	20	6	11	38
ASV193	27e89909cf233579ebe64a7011904a7b	Eukaryota	TSAR	Rhizaria	Cercozoa	Filosa-Thecofilosea	Cryomonadida	Cryomonadida_X	Cryomonadida_XX	Cryomonadida_XX_sp.	Phagotroph		CAAGAGCGTATATTAAAGTTGTTGCAGTTAAAAAGCTCGTAGTTGGATTTCTGGTCTAATGCGCCTGGCCCGCTGCCGTTAGGTATGTGAGTGCCGGTGCGCGTTTACCATCCTTCCAGAGAACACTTCTACCATTTATTTGGACGGATGTTGTCTTCTGGATCTTTTACTTTGAAAAAATTAGAGTGTTTAAAGCAGGCCTTTGCTGTGAATACATTAGCATGGAATAATAATCTAGGACTTCGGTTCTATTTTGTTGGTTTCTAGTACTGAAGTAATGATTGATAGGGATAGTTGGGGGTGCTAGTATTGGCCGGCCAGAGGTGAAATTCTTGGATTCGGTCAAGACTAACTTATGCGAAAGCATTCACCAAGGATGTCTTCTTTAATCAAGAACGA…	0	0	0	0	0	0	0	0	0	0	0	0	0	0	0	0	0	84	326	29	66	100	164	0	0	0	0	0	4	0	0	3
ASV194	7023ffec7d342133d3a982cda26fbefe	Eukaryota	TSAR	Alveolata	Dinoflagellata	Dinophyceae	Peridiniales	Protoperidiniaceae	Protoperidinium	Protoperidinium_sp.	Phagotroph		CAATAGTGTATATTAAAGTTGTTGCGGTTAAAAAGCGCGTAGTTGGATTTCTGCCAAGGCCGACCGGTCCGTCCTTTGGGTGAGTATCTGGCTCGACTGGAGCATCTTCTTGGAGAGCGTGGCTGCACTTGACTGTGTGGTGCGAAACCCAAGACTTTTACTTTGAGGAAATTAGAGTGTTTCAAGCAGGCTCACGCCTTGAATACATTAGCATGGAATAATAAGATAGGGCCTTGGTTCTATTTTGTTGGTTTCTAGAACTGAGGTAATGATGAACAGGGATACTTGGGGGCATACGAATTTAACTGTCAGAGGTGAAATTCTTGGATTTGTTAAAGACGGACTACTGTGAATGCATTTGCCAAGAATGTTTTCGTTGATCAAGCACGAAAGTTAGGG…	61	4	5	0	55	20	29	0	37	0	0	29	19	15	77	76	49	16	6	0	0	51	6	55	15	34	87	25	30	10	12	6
ASV195	d40c6f6f8f263314b16f88d8c0cfff0a	Eukaryota	TSAR	Alveolata	Dinoflagellata	Dinophyceae	Gymnodiniales	Gymnodiniaceae	unassigned	unassigned	Unknown		CAATAGCGTATATTAAAGTTGTTGCGGTTAAAAAGCTCGTAGTTGGATTTCTGCTGAGGACGACCGGTCCGCCCTCCGGGTGAGCATCTGGTTCGGCCTTGGCATCTTCTTGGTGAACGTAGCTGCACTTGACTGTGTGGTGCGGTACCCAGGACTTTTACTTTGAGGAAATTAGAGTGTTTCAAGCAGGCATACGCCTTGAATACATTAGCATGGAATAATAAGATAGGACCTCGGTTCTATTTTGTTGGTTTCTAGAGCTGAGGTAATGATTAATAGGGATAGTTGGGGGCATTCGTATTTAACTGTCAGAGGTGAAATTCTTGGATTTGTTAAAGACGGACTACTGCGAAAGCATTTGCCAAGGATGTTTTCATTGATCAAGAACGAAAGTTAGGG…	0	0	0	0	0	0	0	0	0	0	0	0	0	0	30	308	103	0	0	0	0	0	0	89	67	92	0	0	58	0	0	0
ASV196	05ab53e55bb055e43ba4e5e9cf1e75d4	Eukaryota	TSAR	Alveolata	Dinoflagellata	Syndiniales	Dino-Group-II	Dino-Group-II-Clade-1	Dino-Group-II-Clade-1_X	Dino-Group-II-Clade-1_X_sp.	Parasite		CAATAGCGTATATTAAAGTTGTTGCGGTAAAAAAGCTCGTAGTTGGATTTCTGTTGAAGACGTCCGGTCCATACCACGTATGCGCATCTGGCTCGGCTTCGGCATCCTCTCGAAAGACGTTTCTGCGCTTGATTGCGTGGAGCGGATCTCGGGACTTTTACTTTGAGGAAATTAGAGTGTTCACGGCAGGCTATCGCCAGAATACATTAGCATGGAATAATACTATAGGATCTCGGTTCTATTTTGTTGGTTTCTAGAATTGAGATAATGATTAATAGGGACAATTGGGGGCATTCGTATCAACACGTTAGAGGTGAAATTCTTGGATCGTGTTGCGACGAACTACTGCGAAAGCATTTGCCAAGGATGTTTTCATTGATCAAGAACGAAAGTAAGGGG…	12	49	6	14	5	4	13	57	6	0	9	0	16	0	47	26	61	0	0	9	111	0	2	27	92	133	11	0	9	0	5	27
ASV197	be307d3937a235eaf7de941bc92ee29d	Eukaryota	Archaeplastida	Chlorophyta	Chlorophyta_X	Mamiellophyceae	Mamiellales	Mamiellaceae	Micromonas	Micromonas_clade_B3	Phototroph		CAATAGCGTATATTTAAGTTGTTGCAGTTAAAAAGCTCGTAGTTGGATTTCGGTTGAGAACGGCCGGTCCGCCGTTTGGTGTGCACTGGCTGGTTTCAACTTCCTGTAGAGGACGTACTCTGGGTTAACGCTCGGATACGGAGTCTACGTGGTTACTTTGAAAAAATTAGAGTGTTCAAAGCGGGCTTACGCTTGAATATTTCAGCATGGAATAACACTATAGGACTCCTGTCCTATTTCGTTGGTCTCGGGACGGGAGTAATGATTAAGAGGAACAGTTGGGGGCATTCGTATTTCATTGTCAGAGGTGAAATTCTTGGATTTATGAAAGACGAACTTCTGCGAAAGCATTTGCCAAGGATGTTTTCATTAATCAAGAACGAAAGTTGGGGGCT	0	2	0	2	11	6	0	43	7	19	189	5	43	23	42	12	22	3	0	0	0	0	0	15	83	69	27	1	10	8	38	41
ASV198	0eaa567454f7c3f71c7eb4360578c29a	Eukaryota	TSAR	Rhizaria	Cercozoa	Filosa-Imbricatea	Filosa-Imbricatea_X	Novel-clade-2	Novel-clade-2_X	Novel-clade-2_X_sp.	Phagotroph		CAGTAGCGTATATTAATGTTGTTGCAGTTAAAAAGCTCGTAGTTGGATTTCTAGTTGACGTTAGCGGTCCTTTGTACCTAGTACTGAGCGTACCGCGAGTGTCGTCTATCCTATCAGTTTGTCTGGGCTCCGGTCTAGTCATACTGGTTCTTTTACTTTGAAAAAATTAGAGTGTTTAAAGCAGGCTTGCGCAATGAATACATTAGCATGGAATAATAACATAGGACTTCGGTCTCTATTTTGTTGGTTTCTGGAACTGAAGTAATGATTGATAGGGATAGTTGGGGGTGCTAGTATTGAGCGGCCAGAGGTGAAATTCTTGGATTCGCTCAAGACTAACTTATGCGAAAGCATTCACCAAGGATGTCTTCTTTAATCAAGAACGAAAGTTGGGGGAT	172	213	197	152	0	0	0	0	0	0	0	0	0	0	0	0	0	0	0	0	0	0	0	0	0	0	0	0	0	0	0	0
ASV199	41694f9fe4cfc3f9fca09cded92ac56b	Eukaryota	TSAR	Stramenopiles	Gyrista	Bolidophyceae	Parmales	Parmales_env_3	Parmales_env_3B	Parmales_env_3B_sp.	Phototroph		CAATAGCGTATATTAAAGTTGTTGCAGTTAAAAAGCTCGTAGTTGGATTTCTGGTGGGAGCGTTGGGTCGGCCCTAAGGGCTCGTACTCAAATGTTTTCCGCCATCCTTGGAGGGATGTTGTCTGGCATTAAGTTGTCGGGCTTCCGATCTCCATCGTTTACTGTGAAAAAATTAGAGTGTTCAAAGCAGGCTTACGCCGTTGAATACATTAGCATGGAATAATAAGATAGGACCCTGGTACTATTTTGTTGGTTTGCGTACCTAGGTAATGATTAATAGGGACAGTTGGGGGTATTCGTATTCCGTTGTCAGAGGTGAAATTCTTGGATTTACGGAAGACGAACTACTGCGAAAGCATTTACCAAGGATGTTTTCATTAATCAAGAACGAAAGTTAGG…	0	12	0	23	57	11	0	9	21	0	12	7	43	38	85	16	30	0	2	0	30	0	11	17	47	51	34	9	28	12	45	76
ASV200	b2d565c5b7cb5dcac474fa3d3c54accb	Eukaryota	TSAR	Alveolata	Dinoflagellata	Syndiniales	Dino-Group-I	Dino-Group-I-Clade-1	Dino-Group-I-Clade-1_X	Dino-Group-I-Clade-1_X_sp.	Parasite		CAATAGCGTATATTAAAGTTGTTGCGGTTAAAAAGCTCGTAGTTGGAGTTCTGCCAGGTGGCGCTCGTCCGCCCAAGTGGTGTGTACAGGGCGTGCATCTGGCCCTTTCAAGGGGAACGTGTCTGCACTTCATTGTGTGGTGCGAGATCCTTGACTTTTACTTTGAGGAAATAAGAGTGTTCCAAGCAGGCTCTCGTCGTGCATAGCTCAGCATGGAATAATAGCATTGGACTTCGTTTCTACGCTGTTGGTTGCAAGAAGCGAGGTAATGATGAAGAGGGATAGTTGGGGGCATTCGTATTTAACTGTCAGAGGTGAAATTCTTGGATTTGTTAAAGACGGACTACTGCGAAAGCATCTGCCATGGATGTTTTCATTGATCAAGAACGAAAGTTAGGG…	27	124	29	88	0	0	67	86	0	47	170	0	0	0	12	14	0	0	5	18	31	8	9	0	9	27	0	0	0	0	0	5
ASV201	e91001c30ddd3d6c601bfbf08c0a84c3	Eukaryota	TSAR	Stramenopiles	Gyrista	Mediophyceae	Chaetocerotales	Chaetocerotaceae	Chaetoceros	Chaetoceros_lorenzianus_2	Phototroph		CAATAGCGTATATTTTAGTTGTTGCAGTTAAAAAGCTCGTAGTTGAATTTCTGGTGGGAAGATGCGGACGGCCTCATGGCTTGTTCCAAGTCTTCCGGCCATCCTTGGGTGGAGCTCGTCTGGCATTAAGTTGTCGGGCGGGGGATGCCCATCGTTTACTGTGAAAAAATTAAAGTGTTCAAAGCAGACTTATGTCGTTGAATATATTAGCATGGAATAATAAGATAGGACAGCAGTGCTATTTTGTTGGTTTGCGCACCGTTGTAATGATGAATAGGGACAGTTGTGGGTATTTATATTCACTTGTAAGAGGTGAAATTCTTAGATTAAGGGAAGATAAACTACTGCGAAAGCATTTACCAAGGATGTTTTCATTAATCAAGAACGAAAGTGTGGGGAT	0	22	4	22	3	0	2	16	0	8	69	0	2	8	49	11	22	36	110	11	26	46	152	13	39	22	5	0	0	0	11	3
ASV202	1ca783498cc324f9cba535f9469d4e79	Eukaryota	TSAR	Rhizaria	Cercozoa	Filosa-Thecofilosea	Ventricleftida	unassigned	unassigned	unassigned	Phagotroph		CAGTAGCGTATATTAAAGTTGTTGCAGTTAAAAAGCTCGTAGTTGGATTTCTGGCATGCTGCGCCTGGCCCGCCGACGTTAGTCGTGTGAGTGCTGGCGCGCGGTTGCCATCCTTCTAGAGAACGTGCCTACTCTTCACTGAGCCGGGCACGGGATCTAGATCTTTTACTTTGAAAAAATTAGGGTGTTTAAAGCAGGCATTTTTGCTATGAATACATTAGCATGGAATAATAATATAGGACTTCGGTTCTATTTTGTTGGTTTCTAGGACTGAAGTAATGATTGATAGGGATTGTTGGGGGTGCTAGTATTCAGCGGCCAGAGGTGAAATTCTTGGATTCGCTGAAGACTAACTAATGCGAAAGCGTTCACCAAGGATATCTTCTTTAATCAAGAACG…	0	0	0	0	0	0	0	0	0	0	0	0	0	0	0	0	0	122	154	95	62	255	139	0	0	0	0	0	0	0	0	0
ASV203	4e5d2ea4f83f017211bed61e8ec459eb	Eukaryota	TSAR	Rhizaria	Cercozoa	Filosa-Thecofilosea	Cryomonadida	Protaspa-lineage	Protaspa-lineage_X	Protaspa-lineage_X_sp.	Phagotroph		CAAGAGCGTATATTAAAGTTGTTGCAGTTAAAAAGCTCGTAGTTGGATTTCTGGCACAATGCGCCTGGCCCGCGGCGGTTTTCGTTCGTGAGTGCCGGTGCGCGTTTGCCATCCTTCTAGAGAACGTTTCTACCCTTCACTGGGCCGGACTCGCGATCTAGATCTTTTACTTTGAAAAAATTAGAGTGTTTAAAGCAGGCTTTTGCTGTGAATACATTAGCATGGAATAATAATCTAGGACTTCGGTTCTATTTTGTTGGTTTCTAGTACTGAAGTAATGATTGATAGGGATAGTTGGGGGTGCTAGTATTGGCCGGCCAGAGGTGAAATTCTTGGATTCGGTCAAGACTAACTTATGCGAAAGCATTCACCAAGGATGTCTTCTTTAATCAAGAACGA…	0	0	0	0	21	4	0	0	10	0	0	1	9	8	0	0	0	106	169	7	20	74	214	0	0	0	10	5	0	8	22	2
ASV204	08c7ab2fd324e591bd3872c8c0a6eaf7	Eukaryota	TSAR	Alveolata	Ciliophora	Spirotrichea	Oligotrichida	Strombidiidae	Strombidiidae_X	Strombidiidae_X_sp.	Phagotroph		CAATAGCGTATATTAAAGTTGTTGCAGTTAAAAAGCTCGTAGTTGGATTTCTGGGAGGGTGCCAATGTCCGTCGACGTACGTGTTGCAGCGGCGCCCTTCCATCCTTCTGTTAACGGCTCTTGGCATTCATTTGCTGGTGTCGGGCTCAGATATTTTACCTTGAGAAAATTAGAGTGTTTCAGGCAGGCTAGGCCGGAATACATTAGCATGGAATAATGGAATAGGACTACGGTCTCTTTGTTGGTTTGAGGGACTGCAGTAATGATTAATAGGGATAGTTGGGGGCATTAGTATTTAATTGTCAGAGGTGGAATTCTCGGATTTGTTAAAGACTAACTTATGCGAAAGCATTTGCCAAGGATGTTTTCATTAATCAAGAACGAAAGTTAGGGGAT	0	0	0	0	0	1	541	23	0	0	0	0	0	0	9	142	47	0	0	38	75	0	0	35	29	21	0	12	0	0	0	0
ASV205	0e660de66e88f597c2b57dd6bbc8a19d	Eukaryota	Haptista	Haptophyta	Haptophyta_X	Prymnesiophyceae	Phaeocystales	Phaeocystaceae	Phaeocystis	Phaeocystis_sp.	Phototroph		CAATAGCGTATATTAAAGTTGTTGCAGTTAAAAAGCTCGTAGTCGGATTTCGGGGCGGGCCGAGCGGTCTGCCGATGGGTATGCACTGTTCGGCGCGTCCTTCTTTCCGGAGACCGCGCCTACTCTTAGCTGAGCGGGCGCGGGAGACGGATCGTTTACTTTGAAAAAATCAGAGTGTTTCAAGCAGGCAGCTCGCTCTTGCATGGATTAGCATGGGATAATGAAATAGGACTCTGGTGCTATTTTGTTGGTTTCGAACACCGGAGTAATGATTAACAGGGACAGTCAGGGGCACTCGTATTCCGTCGAGAGAGGTGAAATTCTCAGACCAATGGAAGACGAACCACTGCGAAAGCATTTGCCAGGGATGTTTTCACTGATCAAGAACGAAAGTTAGGG…	14	104	43	165	6	0	17	48	0	0	0	0	9	0	31	8	16	0	40	11	71	0	44	7	22	17	0	0	0	0	0	8
ASV206	ee91374266d90a398967d0f6f2d6cd4e	Eukaryota	TSAR	Stramenopiles	Gyrista	Mediophyceae	Chaetocerotales	Chaetocerotaceae	Chaetoceros	unassigned	Phototroph		CAATAGCGTATATTAAAGTTGTTGCAGTTAAAAAGCTCGTAGTTGGATTTCTGTCGGGAGGGATCGATCCTAGCCTTCAAGGTTAGGTATCTGATCCTCTCCTGACATCCTTGGGTGGAGCCAGTTTGGCATTAAGTTGTCGAGCTGGGGATGCCCATCATTTACTGTGAAAAAATTAGAGTGTTCAAAGCAGGCTTATGCCGTTGAATATATTAGCATGGAATAATAAGATAGGACCTTGGTACTATTTTGTTGGTTTGCGCACCAAGGTAATGATCAACAGGGACAGTTGGGGGTATTCGTATTCAGTTGTCAGAGGTGAAATTCTTAGATTTATTGAAGACGAACTACTGCGAAAGCATTTACCAAGGATGTTTTCATTAATCAAGAACGAAAGTA…	0	2	0	0	9	4	0	0	25	0	5	10	17	5	0	0	0	95	249	14	55	156	95	0	0	0	9	0	0	6	4	6
ASV207	f776fd4dcf39d2e3de3654fbebc18be2	Eukaryota	TSAR	Rhizaria	Cercozoa	Filosa-Imbricatea	Filosa-Imbricatea_X	Novel-clade-2	Novel-clade-2_X	Novel-clade-2_X_sp.	Phagotroph		CAGTAGCGTATATTAATGTTGTTGCAGTTAAAAAGCTCGTAGTTGGATTTCTAGTCGACGTTAGCGGTCCTTTGTACCTAGTACTGAGCGTACCGCGAGTGTCGTCTATCCTATCAGTTTGTCTGGGCTCCGGTCTAGTCATACTGGTTCTTTTACTTTGAAAAAATTAGAGTGTTTAAAGCAGGCTTGCGCAATGAATACATTAGCATGGAATAATAACATAGGACTTCGGTCTCTATTTTGTTGGTTTCTGGAACTGAAGTAATGATTGATAGGGATAGTTGGGGGTGCTAGTATTGAGCGGCCAGAGGTGAAATTCTTGGATTCGCTCAAGACTAACTTATGCGAAAGCATTCACCAAGGATGTCTTCTTTAATCAAGAACGAAAGTTGGGAGAT	164	186	219	150	0	0	0	0	0	0	0	0	0	0	0	0	0	0	0	0	0	0	0	0	0	0	0	0	0	0	0	0
ASV208	7fa5c4f719ae1461627ee33a456031ca	Eukaryota	TSAR	Alveolata	Dinoflagellata	Dinophyceae	unassigned	unassigned	unassigned	unassigned	Unknown		CAATAGCGTATATTAAATTTGTTGCGGTTAAAAAGCTCGTAGTTGGATTTCTGCCGAGGACGACCGGTCCGCCCTCCGGGTGAGCATCTGGTTCGGCCTCGACATCTTCTTGGTGAACGTAGCTGCACTTGACTGTGTGGTGCGGTACCCAGGACTTTTACTTTGAGGAAATTAGAGTGTTTCAAGCAGGCATACGCCTTGAATACATTAGCATGGAATAATAAGATAGGACCTTGGTTCTATTTTGTTGGTTTCTAGAACTGAGGTAATGATTAATAGGGATAGTTGGGGGCATTCGTATTTAACTGCCAGAGGTGAAATTCTTGGATTTGTTAAAGACGGACTACTGCGAAAGCATTTGCCAAGGATGTTTTCATTGATCAAGAACGAAAGTTAGGG…	19	0	0	0	0	0	0	0	0	0	0	0	0	0	0	0	0	109	130	105	100	140	108	0	0	0	0	0	0	0	0	0
ASV209	2864cc600d3ca7bc75496ac29dad0e39	Eukaryota	TSAR	Stramenopiles	Gyrista	Pelagophyceae	Pelagomonadales	Pelagomonadales_clade_B	Pelagomonadales_clade_B1	Pelagomonadales_clade_B1_sp.	Phototroph		CAATAGCGTATATTAATGTTGTTGCAGTTAAAAAGCTCGTAGTTGGATTCCTGGCACGGGGTAGCCGGTCCGCCTTGCAAAAGGTGCGCACTGCGCGGCCTCGGCCATCCTTGGGAAGAGCGGTCCTGGCATTAGGTTGTCGGGGTCGGGATTCCCGACGTTTACTGTGAAAAAATCAGAGTGTTCAACGCAGGCTTACGCCTTGAATACATTAGCATGGAATAATGAGATAGGACCTTGGCGGTCTATTTTGTTGGTTTGCACGCCGAGGTAATGATTAAAAGGGACGGTTGGGGTTCTTCGTATTCAATTGTCAGAGGTGAAATTCTTGGATTTATGGAAGACGAACTGCTGCGAAAGCGTCGAACAAGGACGTTCTCATTAATCAAGAACGAAAGT…	0	0	0	0	23	0	0	13	0	0	13	0	29	27	109	0	32	0	0	0	0	0	0	26	133	103	31	0	26	8	28	64
ASV210	cc6f5e53e52f901a660642036e48d15f	Eukaryota	TSAR	Alveolata	Dinoflagellata	Dinophyceae	unassigned	unassigned	unassigned	unassigned	Unknown		CAATAGCGTATATTGAAGTTGTTGCGGTTAAAAAGCTCGTCGTTGGATTTCTGTTGAGGTCGAACAGTGCCGCCCTATGGGTGAGCGTCTGGCTCGGCTTCGGCATCTTCTTGGAGAGCGCATCTGCACTTAACTGTGTGGATCGTACTTCAAGTCAGTTACTTTGAGGAATTGTGAGTGTTTCAAGCAGGCTTACGCCGTTGAATCCGTTAGCATGGAATAATAGAATAGGACCTCGGTTCTATTTTGTTGGTTTTGAGAGCTGGGGCAGCGATTGATAGGGACGGATGGGGGCGTCCGAACTTTACTGTCAGAGGTGAAATTCTTAGATCGGTCAAAGGCGAACTACTGCGAACGCATTCGCCAAGAATGTTTTCTTTAATCAAGAACGAAAGTTAG…	47	46	44	43	13	0	0	8	11	54	43	0	14	6	84	6	19	7	27	0	6	20	31	22	19	51	15	0	0	6	26	29
ASV211	66cc4457a76b6c3d55f704a2f5d16918	Eukaryota	TSAR	Alveolata	Dinoflagellata	Dinophyceae	Peridiniales	Protoperidiniaceae	Protoperidinium	Protoperidinium_denticulatum	Phagotroph		CATCAGTGTACATTAAAATTGTTGCAGTTGAAAAACTCGTAGTTGGATCTATGCCAAGATTAACTGGTCCAGCCTTTGGTTGAGAACCCAAGTTGTTAAAATGCAAACTGTTGAACACTGTGGCTGCACTTAACTGTGTGGTGCCTTGTCCAAGTACACTACCTTAATAAATTTATAGTGCTTCAAGCAGGCAGAAGCCTTGGATATAATAGCATGGAATAGCATGATTATATCTGGTCGTAATTCTGGCTCCCGGACATGGATGATGATGGACAGGGACACTTGAGGGCATACAGACTCAACTTGAAGAGGTGAAATTCTGAGATTTGTTGAAGATGCTCCGCTGTGATAGTATTTGTCAAGAATGTGCCCATTGATCAAGAATGAAAGTTCAGGGTT	0	0	0	0	3	14	0	0	0	0	0	3	0	0	0	0	0	478	147	11	4	152	31	0	0	1	0	0	0	1	0	0
ASV212	b52faecf29dab6232e0b85a82bbe8505	Eukaryota	TSAR	Alveolata	Dinoflagellata	Dinophyceae	Dinophyceae_X	Dinophyceae_XX	Dinophyceae_XXX	Dinophyceae_XXX_sp.	Unknown		CAATAGCGTATATTAAAGTTGTTGCGGTTAAAAAGCTCGTAGTTGGATTTCTGTTGAGGACGACCGGTCCGCCCTCTGGGTGAGCATCTGGCTCGGCCTTGGCATCTTCTTGGTGAACGTAGCTGCACTTGACTGTGTGGTACGGTAACCAGGACTTTTACTTTGAGGAAATTAGAGTGTTTCAAGCAGGCATACGCCTTGAATACATTAGCATGGAATAATAAGATAGGACCTCGGTTCTATTTTGTTGGTTTCTAGAGCTGAGGTAATGATTAATAGGGATAGTTGGGGGCATTCGTATTTAACTGTCAGAGGTGAAATTCTTGGATTTGTTAAAGACGGACTACTGCGAAAGCATTTGCCAAGGATGTTTTCATTGATCAAGAACGAAAGTTAGGG…	12	28	4	3	11	0	18	17	1	0	0	0	15	5	101	38	15	8	20	21	33	0	18	60	41	69	21	4	46	24	13	31
ASV213	651789fc272f51e9034852d2a6330d98	Eukaryota	TSAR	Alveolata	Ciliophora	Spirotrichea	Choreotrichida-Tintinnina	Stenosemellidae	Stenosemella	Stenosemella_pacifica	Phagotroph		CAATAGCGTATATTAAAGTTGTTGCAGTTAAAAAGCTCGTAGTTGGATTTCTGGTAGTGGGTTCGAGCGCACATGCGTGATGTCTCATGCCCGTTGCCATCCTTCTGTTAACCTATCAGGGCATTCATTTGTCAGTTAGGGGCTCAGATATTTTACCTTGAGAAAATTAGAGTGTTTCAGGCAGGCTTGTGCCCGGATACATTAGCATGGAATAATGGAATAGGACTTTAGCCTCTTCTGTTGGTCTGAGGGGTTGAAGTAATGATTAATAGGGATAGTTGGGGGCATTAGTACTTAACTGTCAGAGGTGAAATTCTCGGATTTGTTAAAGACTAACTTATGCGAAAGCATTTGCCAAGGATGTTTTCATTAATCAAGAACGAAAGTTAGGGGAT	0	0	0	0	0	0	1318	3	0	0	0	0	0	0	0	0	0	0	0	0	0	0	0	0	0	0	0	0	0	0	0	0
ASV214	5dac2add429bc1b6aeff2a44fa68befd	Eukaryota	TSAR	Alveolata	Dinoflagellata	Syndiniales	Dino-Group-IV	Dino-Group-IV-Hematodinium-Group	Hematodinium	unassigned	Parasite		CAATAGCGTATATTAAAGTTGTTGCGGTTAAAAAGCTCGTAGTTGGATTTCTGCGTGGAGCTATCGGTCATCCCTTTGGGATTGTATCTGGTGTGCTTTGGGCATCCTCCTGGGGAACGTTCCTGCACTTGACTGTGTGGTGCGGAATCTAGGACTTTTACTTTGAGGAAATTAGAGTGTTCACTGCAGGCATACGCCTTGAATACATTAGCATGGAATAATAAGATAGGACCTCGGTTCTATTTTGTCGGTTTCTAGAGCTGAGGTAATGATTAACAGGGATAGTTGGGGGCATTCGTATTTAACTGTCAGAGGTGAAATTCTTGGATTTGTTAAAGACGAACTACTGCGAAAGCATTTGCCAAGGATGTTTTCATTGATCAAGAACGAAAGTTAGGG…	0	0	759	0	0	0	0	0	0	10	0	0	0	0	0	0	0	0	0	0	0	0	0	0	0	0	0	0	6	0	0	0
ASV215	e4cc950097de44972cfdb996d17f418f	Eukaryota	TSAR	Rhizaria	Cercozoa	Filosa-Thecofilosea	Cryomonadida	Cryothecomonas-lineage	Cryothecomonas-lineage_X	Cryothecomonas-lineage_X_sp.	Phagotroph		CAAGAGCGTATATTAAAGTTGTTGCAGTTAAAAAGCTCGTAGTTGGATTTCTGGTACAACGCGCCTGGCCCGCTTTTGTGAGTGCCGGTGCGCGTTTGCCATCCTTCTAGAAAACGTCTCTACTCGGGCAACTGGGCCGGATTCGCGATCTAGATCTTTTACTTTGAAAAAATTAGAGTGTTTAAAGCAGGCTTTTGCCTTGAATACATTAGCATGGAATAATAATCTAGGACTTCGGTTCTATTTTGTTGGTTCTTAGTACTGAAGTAATGATTGATAGGGATAGTTGGGGGTGCTAGTATTGGCCGGCCAGAGGTGAAATTCTTGGATTCGGTCAAGACTAACTTATGCGAAAGCATTCACCAAGGATGTCTTCTTTAATCAAGAACGAAAGTTGGG…	0	0	0	0	36	0	0	0	0	0	0	0	19	36	0	0	0	94	161	10	21	104	159	0	0	0	23	0	0	0	25	0
ASV216	c342142dd9bc7f4754bacc0b8d10b777	Eukaryota	TSAR	Alveolata	Dinoflagellata	Dinophyceae	Gymnodiniales	Gymnodiniaceae	unassigned	unassigned	Unknown		CAATAGCGTATATTAAAGTTGTTGCGGTTAAAAAGCTCGTAGTTGGATTTCTGCTGAGGACGACCGGTCCGCCCTCTGGGTGAGTATCTGGCTCGGCCTTGGCATCTTCTTGGGGAACGTAACTGCACTTGACTGTGTGGTGCGGTATCCAGGACTTTTACTTTGAGGAAATTAGAGTGTTTCAAGCAGGCTTACGCCTTGAATACATTAGCATGGAATAATAAGATAGGACCTTGGTTCTATTTTGTTGGTTTCTAGAGCTGAGGTAATGATTAATAGGGATAGTTGGGGGCATTCGTATTTAACTGTCAGAGGTGAAATTCTTGGATTTGTTAAAGACGGACTACTGCGAAAGCATTTGCCAAGGATGTTTTCATTGATCAAGAACGAAAGTTAGGG…	0	0	0	0	0	0	41	0	0	709	130	0	0	0	0	0	0	0	0	0	0	0	0	0	0	0	0	0	0	0	0	0
ASV217	60d13413498f5d3d8918aa5492c227c0	Eukaryota	TSAR	Alveolata	Dinoflagellata	Dinophyceae	unassigned	unassigned	unassigned	unassigned	Unknown		CAATAGCGTATATTAAAGTTGTTGCGGTTAAAAAGCTCGTAGTTGGATTTCTGGAAAGGACGACCGGTCCACCCACTGGGTGAGAACATGGTTCGGCTTGACCATTTTCTTGGAGAACGCTGCTGCGCTTTAATGTGTGGGGTGGTAACCAAGACTTTTACTTTGAGGAAATTAGAGTGTTTCAAGCAGGCGCACGCCCTGAACACATTAGCATGGAATAATGAGATAGGACCTTGGCTCTATTTTGTTGGTTTCTAGAGCTGAGGTAATGATTAATAGGGATAGTCGGGGGCATTCGTATTTAACTGTCAGAGGTGAAATTCTTGGATTTGTTAAAGACGGACTACTGCGAAAGCATTTGCCAAGGATGTTTTCATTGATCAAGAACGAAAGTTAGGG…	0	1	0	0	0	10	39	43	15	551	33	0	11	0	0	10	25	0	3	0	0	0	8	11	9	2	0	0	45	2	0	16
ASV218	d67d73801dcfd0f665e8c86e35e33659	Eukaryota	Haptista	Haptophyta	Haptophyta_X	Prymnesiophyceae	Prymnesiophyceae_Clade_F	Prymnesiophyceae_Clade_F_X	Prymnesiophyceae_Clade_F_XX	Prymnesiophyceae_Clade_F_XX_sp.	Phototroph		CAATAGCGTATATTAAAGTTGTTGCAGTTAAAACGCTCGTAGTCGGATTTCGGGGCGGGCCGACCGGTCTGCCGATGGGTATGCACTGGCCGGCGCGTCCTTCCTTCCGGAGACCGTGCCTACTCTTAACTGAGCGGGTTCGGGAGACGGATCGTTTACTTTGAAAAAATCAGAGTGTTTCAAGCAGGCAGCTCGCTCTTGCATGGATTAGCATGGGATAATGAAATAGGACTTTGGTGCTATTTTGTTGGTTTCGAACACCGAAGTAATGATTAACAGGGACAGTCAGGGGCACTCGTATTCCGCCGAGAGAGGTGAAATTCTCAGACCAGCGGAAGACGAACCACTGCGAAAGCATTTGCCAGGGATGTTTTCACTGATCAAGAACGAAAGTTAGGG…	0	79	41	82	9	0	16	31	0	0	24	0	16	17	9	0	8	28	66	0	41	26	73	0	7	10	7	0	11	0	20	25
ASV219	f657908d0cd5eef03d858d87563e8990	Eukaryota	TSAR	Alveolata	Dinoflagellata	Syndiniales	Dino-Group-II	Dino-Group-II-Clade-1	Dino-Group-II-Clade-1_X	Dino-Group-II-Clade-1_X_sp.	Parasite		CAATAGCGTATATTAAAGTTGTTGCGGTAAAAAAGCTCGTAGTTGGATTTCTGTTGAAGACGACCGGTCCATACCACGTATGCGCATCTGGCTCGGCTTCGGCATCCTCTCGCGGCATGTTTCTGCGCTTGATTGCGTGGAGCAAACCTCGGGACTTTTACTTTGAGGAAATTAGAGTGTTCACGGCAGGCTATCGCCCGAATACATTAGCATGGAATAATACTATAGGATTTCGATTCTATTTTGTTGGTTTCTAGAATTGAAATAATGATTAATAGGGACAATTGGGGGCATTCGTATCAACACGTCAGAGGTGGAATTCTTGGATTGTGTTGCGACGAACTACTGCGAAAGCATTTGCCAAGGATGTTTTCATTGATCAAGAACGAAAGTAAGGGG…	0	0	0	0	0	3	0	0	0	0	0	0	0	0	23	78	80	0	0	0	0	0	0	68	161	212	0	6	0	1	0	17
ASV220	67cc7dedb8c84d4ce2b88fc6cf647cd4	Eukaryota	Cryptista	Cryptophyta	Cryptophyta_X	Cryptophyceae	Cryptomonadales	Cryptomonadales_X	Teleaulax	Teleaulax_sp.	Phototroph		TAATAGCGTATATTAAAGTTGTTGCAGTTAAAAAGCTCGTAGTCGGATGTCGGGCTCGGGCAGGCTGTCGGCTTCGGTCGGACGGCAGGCTCGGGTCTTTCTGCCTGAGGATCCATCTCATTCACTTGGGGTGGGGACGCAGGCCGTTTACTTTGAAAAAATTAGAGTGTTCAAAGCAGGCCTACGCTTGAATACATTAGCATGGAATAATGGAATAGGACTTTGGTGCTATTTTGTTGGTTTATGGGACCGAAGTAATGATTAACAGGGACAGTTGGGGCCGTTTATATTTCGTTGTCAGAGGTGAAATTCTTGGATTTACGAAAGATAAACTTCTGCGAAAGCATTCGGCAAGGATGTTTTCATTGATCAAGAACGAAAGTTAGGGGAT	0	9	0	7	0	0	0	20	0	0	52	0	0	0	133	18	71	0	0	0	0	0	0	48	107	122	4	3	0	0	3	4
ASV221	72f2a2fa70b47dc97ac7d59bee628d80	Eukaryota	Archaeplastida	Picozoa	Picozoa_X	Picozoa_XX	Picozoa_XXX	Picozoa_XXXX	Picozoa_XXXXX	Picozoa_XXXXX_sp.	Phagotroph		CAATAGCGTATATTAAAGTTGTTGCAGTTAAAAAGCTCGTAGTCGGATTTTGGCATCACGCCGAACTGTCAGCCGATTGGTTTGTACGGTTTGGCGGGTGCTCTCCTTCCGGAAGCTCGTTCCCTTCTTAGTTGACGGGTTCGATGGTTCCGGGTCTTTTACTTTGAAAAAATTAGAGTGTTCAAAGCAGGCCTATGCTCTGAATAGGTTAGCATGGAATAATAGAATAGGACTTTGGTTCTATTTTGTTGGTTTCTAGGACCGAAGTAATGATTAATAGGGACAGTTGGGGGCATTCATATTCCAATGTCAGAGGTGAAATTCTTGGATTATCGGAAGATGAACTTCTGCGAAAGCATCTGCCAAGGATGTTTTCATTGATCAAGAACGAAAGTTAGG…	0	14	0	0	0	0	0	366	0	20	266	0	0	0	0	0	0	0	0	0	8	0	0	0	8	0	0	0	0	0	0	0
ASV222	02d926fd441b6c1b3abeb4bbbddd28eb	Eukaryota	Haptista	Haptophyta	Haptophyta_X	Prymnesiophyceae	Phaeocystales	Phaeocystaceae	Phaeocystis	Phaeocystis_sp.	Phototroph		CAATAGCGTATATTAAAGTTGTTGCAGTTAAAAAGCTCGTAGTCGGATTTCGGGGCGGGCCGGGCGGTCTGCCGATGGGTATGCACTGTTCGGCGCGTCCTTCTTTCCGGAGACCGCGCCTACTCTTAGCTGAGCGGGCGTGGGAGACGGATCGTTTACTTTGAAAAAATCAGAGTGTTTCAAGCAGGCAGCTCGCTCTTGCATGGATTAGCATGGGATAATGAAATAGGACTCTGGTGCTATTTTGTTGGTTTCGAACACCGGAGTAATGATTAACAGGGACAGTCAGGGGCACTCGTATTCCGTCGAGAGAGGTGAAATTCTCAGACCAATGGAAGACGAACCACTGCGAAAGCATTTGCCAGGGATGTTTTCACTGATCAAGAACGAAAGTTAGGG…	0	0	0	0	18	0	0	17	7	34	133	5	0	25	65	20	34	9	0	0	0	0	0	41	47	48	34	2	12	3	50	50
ASV223	b56818b3f4099e0baf3186c858b89b76	Eukaryota	TSAR	Rhizaria	Radiolaria	Polycystinea	Nassellaria	Lophophaenidae	Lophophaenidae_X	Lophophaenidae_X_sp.	Phagotroph		CAATAGCGTATGCTAATGTTGTTGCAGTTAAAAAGCTCGTAGTTGGATTTTTAAGGGTGTCTGCTTCTAGTGTCCTACGTGACTCTAAAGTTGCAGACTCCCCTTATTTTGCCTCAGTGCTCGGTTGGGATTCATTTCTCGATCGGGCTTCCGGGGCGTGTTTACTTTGAGAAAATTAGAGTGTTCAAAACAGTCTTGTGATTGTATATCATAGCATGGAATAATAACTGATGACGTCGGTCATTTTTTGTTGGTTCGGATGGCTGAAGTAATGATTGATAGAGTTAGTCGGAGGTATTAGTATTTTATCGTTAGAGGTGAAATTCATGGATCGGTAAAAGACTAACAACTGCGAAAGCATTTATCTAGGATTTGCTCTTTGATCAAGAACGAAAGTTG…	0	6	0	0	0	11	24	294	0	0	4	0	0	0	27	9	35	0	0	0	5	0	0	25	89	101	0	3	0	0	0	1
ASV224	44638e33bdd261afd7b78de467bd827b	Eukaryota	TSAR	Stramenopiles	Gyrista	Mediophyceae	Thalassiosirales	Thalassiosiraceae	Thalassiosira	unassigned	Phototroph		CAATAGCGTATATTAAAGTTGTTGCAGTTAAAAAGCTCGTAGTTGGATTTCTGGCAGGAGCGACCGGTCGCACACTATGTGTGTGAACTTGTGTTGTCTCTGGCCATCCTTGGGGAGATCCCGTTTGGCATTAAGTTGTCGGGCGGGGGATACCCATCGTTTACTGTGAAAAAATTAGAGTGTTTAAAGCAGGCTTATGCCGTTGAATATATTAGCATGGAATAATAAGATAGGACTTCGGAACTATTTTGTTGGTTTGCGTTACGAAGTAATGATTAATAGGGACAGTTGGGGGTATTCGTATTTCATTGTCAGAGGTGAAATTCTTGGATTTCTGAAAGACGAACTACTGCGAAAGCATTTACCAAGGATGTTTTCATTAATCAAGAACGAAAGTTA…	0	11	0	0	39	14	0	5	37	0	0	38	26	16	0	8	5	11	40	3	10	11	33	0	0	0	39	70	148	43	20	32
ASV225	db40422dd972d080317eb9a89fbea7d3	Eukaryota	TSAR	Stramenopiles	Gyrista	Coscinodiscophyceae	Corethrales	Corethraceae	Corethron	unassigned	Phototroph		CAATAGCGTATATTAAAGTTGTTGCAGTTAAAAAGCTCGTAGTTGGATTTCTGGCTGGGCATGTGGGTCTGCTCTTTGAGTATGCACCATACGTGTCTGGCCATCCTTTGGGAGAGCCACAGTGGCATTAAGTTGTTGGTGTGGGGATCTCAATCCTTTACTGTGAAGAAATTAGAGTGTTCAAAGCAGGCTTACGCCGTTGAATATATTAGCATGGAATAATGACATAGGACTATTGTACTATTTTGTTGGTTTGCGCGCAATAGTAATGATTAACAGGGACAGTTGGGGGTATTTGTATTCCATTGTCAGAGGTGAAATTCTTGGATTTCTGGAAGACAAACTACTGCGAAAGCATTTACCAAAGATGTTTTCATTAATCAAGAACGAAAGTTAGGG…	22	38	21	43	19	18	0	0	13	0	0	37	27	40	0	0	0	29	18	12	32	27	6	0	0	0	36	13	53	37	34	18
ASV226	9bfb3403b190eb4e9b0b8bda3c6d4ce6	Eukaryota	TSAR	Rhizaria	Radiolaria	Acantharea	Acantharea_C	Acantharea_C3	unassigned	unassigned	Phagotroph		CAATAGCGTATACTAATGTTGTTGCAGTTAAAAAGCTCGTAGTCGGATTTCAGTATTAGGCCCTTCTTCCAATACGGTTGCTAGTGGTCTTTACTTCCTTAACAGAATCTTTCATTTTATTAATTTAAAGTGTTTGGGGCCTGTTTCTTTTACTTTGAGAAAATTAGAGTGTTCAAAGCGGGTTTTCGCCTGGATATTACTCTTGGAATAATAATATAGGACTTTGGTTCTTTTTTGTTGGTGACTTAGAACCGAAGTAATGATTGATAGGGACAGTTGGGGTCATTCGTACTATGAAGCGAGAGGTGAAATTCATGGACCTTTGTATGACGAACTACTGCGAAAGCATTTGACTAAAATGTTCCCGTTGATCAAGAACGAAAGTTGGGGGAT	0	0	0	0	0	0	0	0	0	0	0	0	0	0	0	0	0	0	0	613	0	0	0	0	0	0	0	0	0	0	0	0
ASV227	3eec27899dcef912bf8d019e9f981887	Eukaryota	TSAR	Alveolata	Dinoflagellata	Dinophyceae	Peridiniales	Protoperidiniaceae	Protoperidinium	Protoperidinium_pellucidum	Phagotroph		CAATAGTGTATATTAAAGTTGTTGCGGTTAAAAAGCTCGTAGTTGGATTTCTGCCAAGGCTGGCCGGTCCGCCCTTTGGGTGAGTATCTGGCTTGGCTGGAGCATATTCTTGGAGGGCATTGCTGCACTTGACTGTGTGGTATGCAACCCAAGACTTTTACTTTGAGGAAATTAGAGTGTTTCAAGCAGGCTCGCGCCTTGAATACATTAGCATGGAATAATAAGATAAGGCCTTGGCTGTATTTTGTTGGTTTCTATAGCTGAGGTAATGATGAACAGGGATACTTGGGGGCATACGAATTTAACTGTCAGAGGTGAAATTCTTGGATTTGTTAAAGACGGACTACTGTGAAAGCATTTGCCAAGAATGTTTTCATTGATCAAGAATGAAAGTTAGGG…	0	0	0	0	78	29	0	0	71	7	0	51	30	18	13	30	15	0	0	0	0	0	0	0	0	0	90	75	55	31	19	0
ASV228	f0149cd6785519b15415fc7dcdb49643	Eukaryota	TSAR	Stramenopiles	Gyrista	Bacillariophyceae	Bacillariales	Bacillariaceae	Pseudo-nitzschia	unassigned	Phototroph		CAATAGCGTATATTAAAGTTGTTGCAGTTAAAAAGCTCGTAGTTGGATTTGTGGTGTGTCCAGTCGGCCTTTGCTCTTTGAGTGATTGCGCTGTACTGGTCTGCCATGTTTGGGTGGAATCTGTGTGGCATTAAGTTGTCGTGCAGGGGATGCCCATCGTTTACTGTGAAAAAATTAGAGTGTTCAAAGCAGGCTTATGCCGTTGAATATATTAGCATGGAATAATGATATAGGACCTTGGTACTATTTTGTTGGTTTGCGCACTAAGGTAATGATTAAGAGGGACAGTTGGGGGTATTTGTATTCCATTGTCAGAGGTGAAATTCTTGGATTTTTGGAAGACAAACTACTGCGAAAGCATTTACCAAGGATGTTTTCATTAATCAAGAACGAAAGTTA…	0	0	0	0	0	0	0	4	0	18	16	0	0	0	0	0	0	86	137	18	53	130	154	0	0	0	0	0	14	0	0	0
ASV229	846a53f911247dd03f7d0cc856e516d8	Eukaryota	Haptista	Haptophyta	Haptophyta_X	Prymnesiophyceae	Prymnesiales	Prymnesiaceae	Haptolina	unassigned	Phototroph		CAATAGCGTATATTAAAGTTGTTGCAGTTAAAACGCTCGTAGTCGGATTTCGGGGCCTGCCTGCCGGTCTGCCGATGGGTATGCACTGGCAGGCGCGTCCTTCCTTCCGGAGACTGTCCCTACTCTTAACTGAGCGGGGTCGGGAGACGGATCGTTTACTTTGAAAAAATCAGAGTGTTTCAAGCAGGCAGCTCGCTCTTGCATGGATTAGCATGGGATAATGAAATAGGACTTTGGTGCTATTTTGTTGGTTTCGAACACCGAAGTAATGATTAACAGGGACAGTCAGGGGCACTCGTATTCCGCCGAGAGAGGTGAAATTCTCAGACCAGCGGAAGACGAACCACTGCGAAAGCATTTGCCAGGGATGTTTTCACTGATCAAGAACGAAAGTTAGGG…	1	34	14	49	4	0	0	15	0	0	44	0	5	11	81	17	37	0	10	0	5	6	10	23	73	98	11	0	11	0	18	28
ASV230	e60771ca6934c39e053a9f4fca541f96	Eukaryota	TSAR	Alveolata	Dinoflagellata	Dinophyceae	unassigned	unassigned	unassigned	unassigned	Unknown		CAATAGCGTATATTGAAGTTGTTGCGGTTAAAAAGCTCGTCGTTGGATTTCTGTTGAGGTCGAACAGTGCCGCCCTATGGGTGCGCAACTGGCTCGGCTTCGGCATCTTCTTGGAGAGCGCATCTGCACTTAACTGTGTGGATCGTACTTCAAGTCAGTTACTTTGAGGAATTGTGAGTGTTTCAAGCAGGCTTACGCCGTTGAATCCGTTAGCATGGAATAATAGAATAGGACCTCGGTTCTATTTTGTTGGTTTTGAGAGCTGGGGCAGCGATTGATAGGGACGGATGGGGGCGTCCGAACTTTACTGTCAGAGGTGAAATTCTTAGATCGGTCAAAGGCGAACTACTGCGAACGCATTCGCCAAGAATGTTTTCTTTAATCAAGAACGAAAGTTAG…	58	13	16	12	63	4	0	13	9	93	19	5	21	22	38	0	16	0	14	12	0	10	9	0	19	22	24	27	8	23	19	14
ASV231	6c25fce46ff9f17c80ad841582eda053	Eukaryota	TSAR	Rhizaria	Cercozoa	Filosa-Imbricatea	Filosa-Imbricatea_X	Novel-clade-2	Novel-clade-2_X	Novel-clade-2_X_sp.	Phagotroph		CAGTAGCGTATATTAATGTTGTTGCAGTTAAAAAGCTCGTAGTTGGATTTCTAGTCGACGTTAGCGGTCCTTTGTACCTAGTACTGAGCGTACCGCGAGTGTCGTCTATCCTATCAGTTTGTCTGGGCTCCGGTCTAGTCATACTGGTTCTTTTACTTTGAAAAAATTAGAGTGTTTAAAGCAGGCTTGCGCAATGAATACATTAGCATGGAATAATAACATAGGACTTCGGTCTCTATTTTGTTGGTTTCTGGAACTGAAGTAATGATTGATAGGGATAGTTGGGGGTGCTAGTATTGAGCGGCCAGAGGTGAAATTCTTGGGTTCGCTCAAGACTAACTTATGCGAAAGCATTCACCAAGGATGTCTTCTTTAATCAAGAACGAAAGTTGGGGGAT	132	165	179	121	0	0	0	0	0	0	0	0	0	0	0	0	0	0	0	0	0	0	0	0	0	0	0	0	0	0	0	0
ASV232	38d11e81d3c1a67ddd89b3ab85cb854f	Eukaryota	TSAR	Stramenopiles	Gyrista	Coscinodiscophyceae	Asterolamprales	Asterolampraceae	Asteromphalus	Asteromphalus_sp.	Phototroph		CAATAGCGTATATTAAAGTTGTTGTAGTTAAAAAGCTCGTAGTTTGATGTCTGGTGGGAGCAATCAGTATGGCACTTTGTGTCGTAGCTTGCATTGTCTCTGACCATCCTTGGAAAGAATCAGTCTGGCATTAGGTTGTCGGGCTGAAGATTTCCATCTTTTACTGTGAAAAAATTAGAGTGTTCAAAGCAGGCTTAAGCCGTTGAATATATTAGCATGGAATAATGATATAGGACTTTGGTGCTATTTTGTTGGTTTACGTGCCATAGTAATGATTAACAGGGACAGTTGGGGGTATTTGTATTCCAATGTCAGAGGTGAAATTCTTGGATTTTTGGAAGACAAACTACTGCGAAAGCATTTACCAAGGATGTTTTCATTAATCAAGAACGAAAGTTA…	16	49	17	41	5	0	0	0	0	0	0	2	12	14	86	31	32	0	6	0	7	4	3	42	80	69	11	0	16	2	7	11
ASV233	7e51134342d0153a279cade98b832c8b	Eukaryota	Archaeplastida	Picozoa	Picozoa_X	Picozoa_XX	Picozoa_XXX	Picozoa_XXXX	Picozoa_XXXXX	Picozoa_XXXXX_sp.	Phagotroph		CAATAGCGTATATTAAAGTTGTTGCAGTTAAAAAGCTCGTAGTCGGATTTTGGCACCATGCCGAACTGTCTGCCGATTGGTTTGTACGGTTTGGCGGGTGCTTCCTTCCGGAAGCCCGCGTTCTTCTTCATTGAAGGGCGCGGTGAGTCCGGATCATTTACTTTGAAAAAATTAGAGTGTTCAAAGCAGGCCTATGCTCTGAATAGGTTAGCATGGAATAATAGAATAGGACTTCGGTACTATTTTGTTGGTTTCTAGGACCGAAGTAATGATTAATAGGGACAGTTGGGGGCATTCATATTCCATTGTCAGAGGTGAAATTCTTGGATTAACGGAAGATGAACTACTGCGAAAGCATCTGCCAAGGATGTTTTCATTGATCAAGAACGAAAGTTAGGG…	0	97	16	114	12	0	10	70	0	0	10	0	14	0	29	0	10	0	22	0	31	0	25	11	19	29	0	0	0	0	7	23
ASV234	5d46f0691e6d1abe976799e64e0aa451	Eukaryota	TSAR	Alveolata	Dinoflagellata	Dinophyceae	Gymnodiniales	Gymnodiniaceae	Gyrodinium	Gyrodinium_helveticum	Phagotroph		CAATAGCGTATATTAAAGTTGTTGCGGTTAAAAAGCTCGTAGTTGGATTTCTGCTGAGGATGACCGGTCCGCCCTCCGGGTGAGCATCTGGTTCGGCCTTGGCATCTTCTTGGTGAACGTATCTGCACTTGACTGTGTGGTGCGGTACCCAGGACTTTTACTTTGAGGAAATTAGAGTGTTTCAAGCAGGCATACGCCTTGAATACATTAGCATGGAATAATAAGATAGGACCTCGGTTCTATTTGGTTGGTTTCTAGAGCTGAGGTAATGATTAATAGGGACAGTTGGGGGCATTCGTATTTAACTGTCAGAGGTGAAATTCTTGGATTTGTTAAAGACGGACTACTGCGAAAGCATTTGCCAAGGATGTTTTCATTGATCAAGAACGAAAGTTAGGG…	0	0	0	0	0	0	0	0	0	0	0	0	0	0	0	0	0	145	32	169	161	107	0	0	0	0	0	0	0	0	0	0
ASV235	18310f8337898976a7affbc899477659	Eukaryota	TSAR	Alveolata	Dinoflagellata	Dinophyceae	Prorocentrales	Prorocentraceae	Prorocentrum	Prorocentrum_sp.	Unknown		CAATAGCGTATATTAAAGTTGTTGCGGTTAAAAAGCTCGTAGTTGGATTTCTGCCGAGGACGACCGGTCCGCCCTCTGGGTGAGCATCTGGATCGGCCTGGGCATCTTCTTGGGGAACGTAGCTGCACTTGACTGTGTGGTGCGGTATCCAGGACTTTTACTTTGAGGAAATTAGAGTGTTTCAAGCAGGCGCACGCCTTGAATACATTAGCATGGAATAATAAGATAGGACCTCGGTTCTATTTTGTTGGTTTCTAGAGCTGAGGTAATGATTAATAGGGATAGTTGGGGGCATTCGTATTTAACTGTCAGAGGTGAAATTCTTGGATTTGTTAAAGACGGACTACTGCGAAAGCATTTGCCAAGGATGTTTTCATTGATCAAGAACGAAAGTTAGGG…	22	29	20	13	0	0	34	82	16	0	0	0	30	0	27	11	36	0	11	0	91	0	11	38	44	62	0	0	0	0	0	23
ASV236	689e377993bb1b6607054dd55c0b604b	Eukaryota	TSAR	Alveolata	Dinoflagellata	Dinophyceae	unassigned	unassigned	unassigned	unassigned	Unknown		CAATAGCGTATATTAAAGTTGTTGCGGTTAAAAAGCTCGTAGTTGGATTTCTGCCGAGGACGACCGGTCCGCCCTCTGGGTGAGCATCTGGCTCGGCTTGGGCATCTTCTTGGAGAACGTAGCTGCACTTGACTGTGTGGTGCGGTATCCAGGACTTTTACTTTGAGGAAATTAGAGTGTTTCAAGCAGGCACACGCCTTGAATACGTTAGCATGGAATAATAAGATAGGACCCCAGTTCTATTTTGTTGGTTTCTAGAGCTGAGGTAATGATTAATAGGGATAGTTGGGGGCATTCGTATTTAACTGTCAGAGGTGAAATTCTTGGATTTGTTAAAGACGGACTACTGCGAAAGCATTTGCCAAGGATGTTTTCTTTGATCAAGAACGAAAGTTAGGG…	47	36	36	24	0	7	107	54	0	0	0	0	6	0	26	10	44	10	17	18	29	10	19	35	24	25	0	26	0	0	5	15
ASV237	f739ee9020d731e6f73c579aec142ee9	Eukaryota	TSAR	Alveolata	Dinoflagellata	Dinophyceae	Dinophyceae_X	Dinophyceae_XX	Dinophyceae_XXX	Dinophyceae_XXX_sp.	Unknown		CAATAGCGTATATTAAAGTTGTTGCGGTTAAAAAGCTCGTAGTTGGATTTCTGCTGAGGACGACTGGTCCGCCCCCTGGGTGAGTATCTGGTTCGGCCTGGGCATCTTCTTGGGGAACGTATCTGCACTTGATTGTGTGGTGCGGTATCCAGGACTTTTACTTTGAGGAAATTAGAGTGTTTCAAGCAGGCCCGCGCCTTGAATACATTAGCATGGAATAATAAGATAGGACCTCGGTTCTATTTTGTTGGTTTCTAGAGCTGAGGTAATGATTAATAGGGATAGTTGGGGGCATTCGTATTTAACTGTCAGAGGTGAAATTCTTGGATTTGTTAAAGACGGACTACTGCGAAAGCATTTGCCAAGGATGTTTTCATTGATCAAGAACGAAAGTTAGGG…	38	25	121	66	0	0	54	20	0	0	0	4	0	12	25	0	27	6	0	0	23	0	8	12	42	25	5	17	19	0	9	35
ASV238	6b6d967d091c74a62a671ff5a9a1a43d	Eukaryota	TSAR	Alveolata	Dinoflagellata	Dinophyceae	Gymnodiniales	Gymnodiniaceae	Gyrodinium	Gyrodinium_helveticum	Phagotroph		CAATAGCGTATATTAAAGTTGTTGCGGTTAAAAAGCTCGTAGTTGGATTTCTGCTGAGGACGACCGGTCCGCCCTCCGGGTGAGCATCTGGTTCGGCCTTGGCATCTTCTTGGTGAACGTATCTGCACTTGACTGTGTGGTGCGGTACCCAGGACTTTTACTTTGAGGAAATTAGAGTGTTTCAAGCAGGCATACGCCTTGAATACATTAGCATGGAATAATAAGATAGGACCTCGGTTCTATTTTGTTGGTTTCTAGAGCTGAGGTAATGATTAATAGGGATAGTTGGGGGCATTCGTATTTAACTGTCAGAGGTGAAATTCTTGGGTTTGTTAAAGACGGACTACTGCGAAAGCATTTGCCAAGGATGTTTTCATTGATCAAGAACGAAAGTTAGGG…	3	1	4	4	0	0	11	0	0	0	0	0	0	0	28	96	53	0	29	47	31	0	31	53	40	39	0	42	0	18	0	18
ASV239	65836597c7c91492702c3b857bf4525c	Eukaryota	Archaeplastida	Picozoa	Picozoa_X	Picozoa_XX	Picozoa_XXX	Picozoa_XXXX	Picozoa_XXXXX	Picozoa_XXXXX_sp.	Phagotroph		CAATAGCGTATATTAAAGTTGTTGCAGTTAAAAAGCTCGTAGTCGGATTTTGGTACCAAGCCGAACGGTCTGCCGAACGGTATGCACTGTTTAGCGGGTACTTCCTTCCGGAAGCCCGTGCTCTCCTTAATTGGATGGCACGGTGAGTCCGGATCATTTACTTTGAAAAAATTAGAGTGTTCAAAGCAGGCCTATGCTCTGAATAGCTTAGCATGGAATAATAGAATAGGACTTCGGTACTATTTTGTTGGTTTCTAGGACCGAAGTAATGATTAATAGGGACAGTTGGGGGCATTTATATTCCATTGTCAGAGGTGAAATTCTTGGATTAACGGAAGATAAACTACTGCGAAAGCATCTGCCAAGGATGTTTTCATTGATCAAGAACGAAAGTTAGGG…	0	60	13	87	0	0	12	103	0	6	51	0	0	0	39	0	15	0	19	0	16	0	37	7	32	39	0	0	0	0	6	14
ASV240	516657c23ed983a506f29346085961cf	Eukaryota	TSAR	Stramenopiles	Gyrista	Coscinodiscophyceae	Rhizosoleniales	Rhizosoleniaceae	Rhizosolenia	unassigned	Phototroph		CAATAGCGTATATTAAAGTTGTTGCAGTTAAAAAGCTCGTAGTTGGATTTCTGTTGAGAGTGATCAGTTCGAGGCTTAGCCTTGATACTTGTATCATCTCTTAACATCAATGAGAAAAACCTGTCTGGCATTAAGTTGTCGGGTAGGGGATTCTCATCTTTTACTGTGAAAAAAATAGAGTGTTCAAAGCAGGCTTATGCCGTTGAATATATTAGCATGGAATAATAAGATAGGACTATGGTGCTATTTTGTTGGTTTGTGCGCCATGGTAATGATTAATAGGGACAGTTGGGGGTATTCGTATTCCATTGTCAGAGGTGAAATTCTTGGATTTATGGAAGACGAACTACTGCGAAAGCATTTACCAAGGATGTTTTCATTAATCAAGAACGAAAGTTA…	1	6	3	6	17	10	0	0	37	0	0	11	17	27	20	61	26	42	64	3	2	54	47	0	15	10	19	8	10	18	10	20
ASV241	c46727dd06f7391648daac91d46bf2dd	Eukaryota	TSAR	Alveolata	Dinoflagellata	Dinophyceae	unassigned	unassigned	unassigned	unassigned	Unknown		CAATAGCGTATATTAAAGTTGTTGCGGTTAAAAAGCTCGTAGTTGGATTTCTGCTGAGGACGACCGGTCCGCCCACTGGGTGAGTATCTGGCTCGATCTTGGCATCTTCTTGGAGAACGTATCTGCACTTGACTGTGTGGTGCGGTATCCAGGACTTTTACTTTGAGGAAATTAGAGTGTTTCAAGCAGGCTCATGCCTTGAATACATTAGCATGGAATAATAAGATAGGACCTGGGTTCTATTTTGTTGGTTTCTAGAGCTGAGGTAATGATTAATAGGGATAGTTGGGGGCATTCGTATTTAACTGTCAGAGGTGAAATTCTTGGATTTGTTAAAGACGGACTACTGCGAAAGCATTTGCCAAGGATGTTTTCATTGATCAAGAACGAAAGTTAGGG…	35	7	14	13	0	0	26	5	0	0	0	8	0	0	8	228	33	12	14	0	0	31	15	45	14	12	0	9	50	8	0	13
ASV242	d15fb834ddb16ed0af25b31d978c1374	Eukaryota	TSAR	Alveolata	Dinoflagellata	Dinophyceae	unassigned	unassigned	unassigned	unassigned	Unknown		CAATAGCGTATATTAAAGTTGTTGCGGTTAAAAAGCTCGTAGTTGGATTTCTGTTAAGGACGACCGGTCCGCCCTCTGGGTGAGTATCTGGCTCGGCCTTGGCATCTTCTTGGAGAACGTAACTGCACTTGACTGTGTGGTGCGGTATCCAGGACTTTTACTTTGAGGAAATTAGAGTGTTTCAAGCAGGCGTACGCCTTGAATACATTAGCATGGAATAATGAGATAGGACCTTGGTTCTATTTTGTTGGTTTCTAGAGCTGAGGTAATGATTAATAGGGATAGTTGGGGGCATTCGTATTTAATTGTCAGAGGTGAAATTCTTGGATTTATTAAAGACGGACTACTGCGAAAGCATTTGCCAAGGATGTTTTCATTGATCAAGAACGAAAGTTAGGG…	0	0	0	0	50	0	0	0	0	0	0	0	0	51	0	122	98	0	0	0	0	0	0	83	0	0	0	107	0	70	0	0
ASV243	ee40045e11b490b7551f21ae0aa3c3f8	Eukaryota	TSAR	Alveolata	Dinoflagellata	Syndiniales	Dino-Group-I	Dino-Group-I-Clade-5	Dino-Group-I-Clade-5_X	Dino-Group-I-Clade-5_X_sp.	Parasite		CAATAGCGTATATTAAAGTTGTTGCGGTTAAAAAGCTCGTAGTTGGATTCCTGTATGGAAGGGGCGTCCCCACCCTTTGGATGGGGGTTGCTACCTTCTTTGCATCTTCCGGAGTAGATGTTCCTTACTTAACTGTGAGGACATCGTGCTCGGGTCATTTACTTTGAGGAAAAGAGAGTGCTCCAAGCAGGCAAACGCCTGAATACGTTAGCATGGAATAATAGCATCGGATCATCGTTCAGCTGTTGGTGTCTGGACGAGGATAAAGGTGAACAGGGATTGTTGGGGGCATTCGTATTTAACTGTCAGAGGTGAAATTCTTGGATTTGTTGAAGACGAGCTACTGCGAAAGCATTTGCCAAAGATGTTCTCATTGATCAAGAACGAAAGTTAGGTGAT	7	20	12	8	5	16	12	39	15	0	11	4	22	0	21	13	29	0	1	11	103	0	7	15	55	49	9	5	29	7	12	31
ASV244	5d671aec8105502f2c075bbb4592f744	Eukaryota	TSAR	Stramenopiles	Gyrista	Gyrista_X	Gyrista_XX	MAST-2	MAST-2D	MAST-2D_sp.	Phagotroph		CAATGGCGTATATTAAAGTTGTTGCAGTTAAAAAGCTCGTAGTTGGATTTCTGGCAGGAGCGACCGGTCGGCCCATTGTGGTGTGTACTAGTGTTGCATCTGGCCATATTTGTGGAGAGCGTGTGTGGCATTAATTTGTCGTGCTCGGGACCCGCATCGTTTACTGTGAGAAAATTAGAGTGTTCAAAGCAGGCTTATGCCTTGGATATGTTAGCATGGAATAATAAGATAAGACTTTGGCGGTCTATTTTGTTGGTTTGCACGCCATTGTAATGATTGATAGGGACAGTTGGGGGTATTCATATTTAATTGTCAGAGGTGAAATTCTTGGATTTATGAAAGATGAACTACTGCGAAAGCATTTACCAAGGATGTTTTCATTAATCAAGAACGAAAGTT…	5	31	5	37	18	4	5	12	6	0	26	4	10	17	67	20	31	4	9	0	3	0	7	26	60	49	15	0	15	4	23	43
ASV245	72a09a69f3f4a051d0dd2bc1d502f542	Eukaryota	TSAR	Rhizaria	Cercozoa	Cercozoa_X	Cercozoa_XX	Cercozoa_XXX	Cercozoa_XXXX	Cercozoa_XXXX_sp.	Unknown		CAGTAGCGTATATTAAAGTTGTTGCAGTTAAAAAGCTCGTAGTTGGATTTCTGACTTCAAACACCTGACCCTCCCTCGCTAGAGGTGTGTGTGCCGGAGTGTTTGTATCATCCTTTCAGTGATCGGTTCTACCCTTAACCGGGTCGGAACTGTTAACTGGATCTTTTACTTTGAAGAAATTGGAGTGTTTAAAGCAGGCTTACGCCAGAACATATTAGCATGGAATAATAATTTAGGACTTTTGTTCTATTTTGTTGGTTTCTAGGACGAAAGTAATGATTGATAGGGATAGTTGGGGGTGCTAGTATTCGGCGGCCAGAGGTGAAATTCTTTGATCCGCTGAAGACTAACTTATGCGAAAGCATTCACCAAGGATGTCTTCTTTAATCAAGAACGAAA…	0	0	0	0	6	0	0	2	0	0	0	1	3	4	0	0	0	58	187	6	18	52	163	0	0	0	7	0	0	3	6	5
ASV246	f4b53fd5d2486f10e8f2731196c832aa	Eukaryota	TSAR	Alveolata	Ciliophora	Litostomatea	Haptoria_4	Didiniidae	Didiniidae_X	Didiniidae_X_sp.	Phagotroph		CAATAGCGTATATTAAAGTTGTTGCAGTTAAAAAGCTCGTAGTTGGATTTCTAGATAAGTGGGTACTTGTACTTTGCTTGTCTACCAGTCATAGACTGTTACTGTGAGAAAATTAGAGTGTTTCAAGCAGGCTGTTGCAGGAATACATTAGCATGGAATAACGAATGTGTCTGGAATATTGGTTAATTCTAGATTACGATTAATAGGGACAGTTGGGGGCATTAGTATTTAATTGTCAGAGGTGAAATTCTTGGATTTATTAAAGACTAACGTATGCGAAAGCATTTGCCAAGGATGTTTTCATTAATCAAGAACGAAAGATTGGGGAT	0	0	0	0	0	109	0	0	74	0	0	239	0	38	0	0	0	2	0	0	0	60	8	0	0	0	5	0	0	22	0	0
ASV247	0f710bc7f4a0ee4af2459c07ae981700	Eukaryota	TSAR	Rhizaria	Cercozoa	Filosa-Thecofilosea	Cryomonadida	Protaspa-lineage	Protaspa-lineage_X	Protaspa-lineage_X_sp.	Phagotroph		CAAGAGCGTATATTAAAGTTGTTGCAGTTAAAAAGCTCGTAGTTGGATTTCTGGCACAATGCGCCTGGCCCGCGGCAGTAATGCCTGTGAGTGCCGGTGCGCGTTGTCCATCCTTCTAGAAAACGTCTCTACCGTTAACTCGGCCGGATTCGCGATCTAGATCTTTTACTTTGAAAAAATTAGAGTGTTCAAAGCAGGCTTATGCTGTGAATACATTAGCATGGAATAATAATCTAGGACTTCGGTTCTATTTTGTTGGTTTCTAGAATTGAAGTAATGATTGATAGGGATAGTTGGGGGTGCTAGTATTGGCCGGCCAGAGGTGAAATTCTTGGATTCGGTCAAGACTAACTTATGCGAAAGCATTCACCAAGGATGTCTTCTTTAATCAAGAACGAA…	65	54	42	12	5	0	0	0	15	0	0	3	8	0	0	0	0	30	31	78	81	85	52	0	0	0	0	0	24	7	3	6
ASV248	3d8ce31ba6381f46b7f376127a306fc6	Eukaryota	TSAR	Alveolata	Dinoflagellata	Dinophyceae	unassigned	unassigned	unassigned	unassigned	Unknown		CAATAGCGTATATTAAAGTTGTTGCGGTTAAAAAGCTCGTAGTTGGATTTCTGTTGAGGACGACCGTTCCGCCCTCTGGGTGAGTATCTGGCTCGGCCTCGGCATCTTCTTGGAGAACGTTGCTGCACTTGATTGTGTGGTGCGGTATCCAGGACCTTTACTTTGAGGAAATTAGAGTGTTTCAAGCAGGCGTACGCCTTGAATACATTAGCATGGAATAATAAGATAAGACCTTGGTTCTATTTTGTTGGTTTCTAGGGCTAAGGTAATGATTAATAGGGATAGTTGGGGGCATTCGTATTTAACTGTCAGAGGTGAAATTCTTGGATTTGTTAAAGACGGACTACTGCGAAAGCATTTGCCAAGGATGTTTTCATTGATCAAGAACGAAAGTTAGGG…	175	26	76	22	0	0	99	50	0	0	0	0	0	0	0	0	0	32	27	32	20	0	31	0	0	0	0	0	0	0	0	0
ASV249	56d4cee8bd47b78316524b004e039cff	Eukaryota	TSAR	Stramenopiles	Gyrista	Gyrista_X	Gyrista_XX	MAST-1	MAST-1C	MAST-1C_sp.	Phagotroph		CAATAGCGTATATTAAAGTTGTTGCAGTTAAAAAGCTCGTAGTTGGATTTCTGGCAGGAGCGACCGGTCCGCCGCAAGGTGTGCACTAGGTTGTCTCCAGTCATCTTTGTGGGAACTGCTCTGGCATTAGGTTGTCGGGGTTAGGGAACACATCGTTTACTGTGAAAAAATTAGAGTGTTTAAAGCAGGCTTATGCCGTTGAATACATTAGCATGGAATAATAAGATAGGACTTTGGTGGTCTATTTTGTTGGTTTGCACACCAAGGTAATGATTAATAGGGATAGTTGGGGGTATTCGTATTTAATTGTCAGAGGTGAAATTCTTGGATTTATGAAAGACGAACTACTGCGAAAGCATTTACCAAAGATGTTTTCATTAATCAAGAACGAAAGTTAGG…	0	38	0	40	20	0	0	94	0	28	208	0	0	0	20	0	0	0	26	0	18	0	15	0	10	13	0	0	0	0	0	0
ASV250	41be17cb0a1553023a14c6fb910c3e5e	Eukaryota	Haptista	Haptophyta	Haptophyta_X	Prymnesiophyceae	Prymnesiales	Chrysochromulinaceae	Chrysochromulina	Chrysochromulina_sp.	Phototroph		CAATAGCGTATATTAAAGTTGTTGCAGTTAGAACGCTCGTAGTCGGATTTCGGGGCGGTCCGACCGGTCTGCCGATGGGTACGCACTGGTCGGAGCGTCCTTCCTGCCGGAGACCGTGCCTACTCTTAACTGAGCGGGGGCGGGAGACGGCACTTTTACTTTGAAAAAATCAGAGTGTTTCAAGCAGGCAGCTCGCTCTTGCATGGATTAGCATGGGATAATGAAATAGGACTTTGGTGCTATTTTGTTGGTTTCGAACACCGAAGTAATGATGAGAAGGGACAGTCAGGGGCACTCGTATTCCGCCGAGAGAGGTGAAATTCTCAGACCAGCGGAAGACGAACCACTGCGAAAGCATTTGCCAGGGATGTTTTCACTGATCAAGAACGAAAGTTAGGG…	0	0	0	8	1	0	0	47	0	6	86	0	4	0	80	14	60	0	0	0	0	0	0	41	76	75	3	0	0	0	8	8
ASV251	102b1d8d20079aaa9bd8fae2863f4a17	Eukaryota	TSAR	Stramenopiles	Gyrista	Bolidophyceae	Parmales	Triparmaceae	Triparma	Triparma_laevis_clade	Mixotroph	CM	CAATAGCGTATATTAAAGTTGTTGCAGTTAAAAAGCTCGTAGTTGGATTTCTGGTGGGGACGTTTGGCCGGCCGTAACGGTTTGCGCTGAAATGTTCTTCGCCATCCTTGACGAATACTGGTTCGCCATTAAGTTGTGTGGGCTTGGAGTCGTCATCGTTTACTGTGAAAAAATTAGAGTGTTCAAAGCAGGCTTATGCCGTTGAATACATTAGCATGGAATAATAAGATAGGACCCTGGTACTATTTTGTTGGTTTGCGTACCTAGGTAATGATTAATAGGGACAGTTGGGGGTATTTGTATTCCGTTGTCAGAGGTGAAATTCTTGGATTTACGGAAGACAAACTACTGCGAAAGCATTTACCAAGGATGTTTTCATTAATCAAGAACGAAAGTTAG…	1	18	1	8	26	1	0	0	0	0	12	5	9	13	102	26	35	1	2	3	11	0	0	31	74	60	17	1	11	7	26	17
ASV252	b8dba7bb49f24b466dd92406bd350152	Eukaryota	TSAR	Stramenopiles	Bigyra	Sagenista	Sagenista_X	MAST-7	MAST-7A	MAST-7A_sp.	Phagotroph		CAATAGCGTATATTAAAGTTGTTGCAGTTAAAAAGCTCGTAGTTGGATTTCTGGTGGGAGCACGGGTCGGCCCTCACGGGTTGTACTGTTGTTGCGTCCCGCCGTTTCGGAGGGAATGGTCTCGCTATTAAGTTAGCGTGATCGGGAACTCTGTCGTTTACTGTGAAAAAATTAGAGTGTTCAAAGCAGGCCTTCGCTGTGAATACATTAGCATGGAATAATAAGATAGGACTGTAGTGCTATTTTGTTGGTTTGCGTACTATGGTAATGATTAATAGGGATAGTTGGGGGTATTCATATTCAATTGTCAGAGGTGAAATTCTTGGATTTATGGAAGATGAACTACTGCGAAAGCATTTACCAAGGATGTTTTCATTAATCAAGAACGAAAGTTAGGGG…	10	26	7	29	11	0	5	55	3	6	62	0	14	5	37	2	11	7	46	0	20	6	43	13	35	33	8	0	2	0	5	6
ASV253	4d5272a2813591ed5da3f2afb0e33829	Eukaryota	TSAR	Alveolata	Ciliophora	Spirotrichea	Oligotrichida	Strombidiidae	Strombidiidae_X	Strombidiidae_X_sp.	Phagotroph		CAATAGCGTATATTAAAGTTGTTGCAGTTAAAAAGCTCGTAGTTGGATTTCTGGGAGGGTGCTAATGTCCGCCATAGCGCGTGTGCAGCAGCGCCCTTCCATCCTTCTGTTAACGCCTCTTGGCATTCATTTGCTGGTGGCGGGCTCAGATATTTTACCTTGAGAAAATTAGAGTGTTTCAGGCAGGCTAGGCCGGAATATATTAGCATGGAATAATGGAATAGGACTATGGTCTCTTTGTTGGTTTGAGGGACTGCAGTAATGATTAATAGGGATAGTTGGGGGCATTAGTATTTAATTGTCAGAGGTGGAATTCTCAGATTTGTTAAAGACTAACTTATGCGAAAGCATTTGCCAAGGATGTTTTCATTAATCAAGAACGAAAGTTAGGGGAT	0	0	0	0	0	0	29	11	0	474	152	0	0	0	0	0	0	0	0	0	0	0	0	0	0	0	0	0	0	0	0	0
ASV254	30df9dac1d9ff6ff8a380a9e193811fe	Eukaryota	TSAR	Alveolata	Dinoflagellata	Dinophyceae	Gymnodiniales	Gymnodiniaceae	Gyrodinium	Gyrodinium_helveticum	Phagotroph		CAATAGCGTATATTAAAGTTGTTGCGGTTAAAAAGCTCGTAGTTGGATTTCTGCTGAGGACGACCGGTCCGCCCTCCGGGTGAGCACCTGGTTCGGCCTTGGCATCTTCTTGGTGAACGTATCTGCACTTGACTGTGTGGTGCGGTACCCAGGACTTTTACTTTGAGGAAATTAGAGTGTTTCAAGCAGGCATACGCCTTGAATACATTAGCATGGAATAATAAGATAGGACCTCGGTTCTATTTTGTTGGTTTCTAGAGCTGAGGTAATGATTAATAGGGATAGTTGGGGGCATTTGTATTTAACTGTCAGAGGTGAAATTCTTGGATTTGTTAAAGACGGACTACTGCGAAAGCATTTGCCAAGGATGTTTTCATTGATCAAGAACGAAAGTTAGGG…	0	0	0	0	0	0	0	0	0	0	0	0	0	0	0	0	0	112	53	181	171	80	0	0	0	0	0	0	0	0	0	0
ASV255	83b6dec45db80e9ea2f9944bdb757b1a	Eukaryota	TSAR	Alveolata	Dinoflagellata	Dinophyceae	Dinophyceae_X	Dinophyceae_XX	Dinophyceae_XXX	Dinophyceae_XXX_sp.	Unknown		CAATAGCGTATATTAAAGTTGTTGCGGTTAAAAAGCTCGTAGTTGGATTTCTGCCGAGGACGACCGGTCCGCCCTCCGGGTGAGCATCTGGTTCGGCCTCGACATCTTCTTGGTGAACGTAGCTGCACTTGACTGTGTGGTGCGGTGCCCAGGACTTTTACTTTGAGGAAATTAGAGTGTTTCAAGCAGGCATACGCCTTGAATACATTAGCATGGAATAATAAGATAGGACCTTGGTTCTATTTTGTTGGTTTCTAGAACTGAGGTAATGATTAATAGGGATAGTTGGGGGCATTCGTATTTAACTGTCAGAGGTGAAATTATTGGATTTGTTAAAGACGGACTGCTGCGAAAGCATTTGCCAAGGATGTTTTCATTCATCAAGAACGAACGTTAGGG…	0	0	0	0	0	0	0	0	0	0	0	0	0	0	0	0	0	99	88	101	60	122	98	0	0	0	0	0	0	0	0	0
ASV256	e61610fcc9badd64337ee963229b7bb9	Eukaryota	Cryptista	Cryptophyta	Cryptophyta_X	Cryptophyceae	Pyrenomonadales	Pyrenomonadaceae	Rhodomonas	Rhodomonas_sp.	Phototroph		TAATAGCGTATATTAAAGTTGTTGCAGTTAAAAAGCTCGTAGTCGGATGTCGGGCTCGGGGAGATTGTCGGCCTTTGGTCGGATAGTTTCTCCGGGCCTTTCTGCCTGGGAACCCTATTCTACTTAACTGTAGGGTAGTGGGACGCAGGCCGTTTACTTTGAAAAAATTAGAGTGTTCAAAGCAGGCCTACGCTTGAATACATTAGCATGGAATAATGGAATAGGACTTTGGTCTTATTTGTTGGTTTATGGGACCGAAGTAATGATTAACAGGGACAGTTGGGGCCGTTTATATTTCGTTGTCAGAGGTGAAATTCTTGGATTTACGAAAGATAAACTTCTGCGAAAGCATTCGGCAAGGATGTTTTCATTGATCAAGAACGAAAGTTAGGGGAT	0	31	90	51	0	0	0	0	0	0	13	0	0	0	0	0	0	28	100	0	0	25	136	0	0	0	0	0	0	0	9	6
ASV257	f338d4eec71fc03cff27b18a4d6f29db	Eukaryota	Archaeplastida	Picozoa	Picozoa_X	Picozoa_XX	Picozoa_XXX	Picozoa_XXXX	Picozoa_XXXXX	Picozoa_XXXXX_sp.	Phagotroph		CAATAGCGTATATTAAAGTTGTTGCAGTTAAAAAGCTCGTAGTCGGATTTTGGCACCATGCCGAACTGTCTGCCGATTGGTTTGTACGGTTTGGCGGGTGCTTCCTTCCGGAAGCCCGCGTTTTTCTTCACTGAAGGGCGCGGTGAGTCCGGATCATTTACTTTGAAAAAATTAGAGTGTTCAAAGCAGGCCTATGCTCTGAATAGGTTAGCATGGAATAATAGAATAGGACTTCGGTACTATTTTGTTGGTTTCTAGGACCGAAGTAATGATTAATAGGGACAGTTGGGGGCATTCATATTCCATTGTCAGAGGTGAAATTCTTGGATTAACGGAAGATGAACTACTGCGAAAGCATCTGCCAAGGATGTTTTCATTGATCAAGAACGAAAGTTAGGG…	13	23	0	10	15	3	0	44	5	0	0	0	12	21	25	5	8	10	24	9	112	0	22	0	29	15	22	0	21	1	19	55
ASV258	7efb9a1b4e62a3510ec4480dbca04def	Eukaryota	TSAR	Stramenopiles	Gyrista	Bacillariophyceae	unassigned	unassigned	unassigned	unassigned	Phototroph		CAATAGCGTATATTAAAGTTGTTGCAGTTAAAAAGCTCGTAGTTGGATTTGTGGCGTACGTTCGGCTCCCTTCGCATTTGTGTGTCGGTCTGCCTGGCGTTGCCATCCTTGGGTGGAATCTGTGTGGCATTAGGTTGTCGTGCAGGGGATACCCATCGTTTACTGTGAGAAAATTAGAGTGTTCAAAGCAGGCTTATGCCGTTGAATATATTAGCATGGAATAATAAGATAGGACCTTGGTACTATTTTGTTGGTTTGCGCACCGAGGTAATGATTAATAGGGATGGTTGGGGTTATTCGTATTTCATTGTCAGAGGTGAAATTCTTGGATTTTTGAAAGACGAACTACTGCGAAAGCATTTAACAAGGATGTTTTCATTAATCAAGAACGAAAGTTAG…	60	160	76	188	0	0	0	0	0	7	1	0	0	0	0	0	0	0	2	0	0	7	3	0	0	2	0	0	0	0	0	0
ASV259	1a8d2f1be17f8c82a3fcf1384804a868	Eukaryota	TSAR	Rhizaria	Radiolaria	Polycystinea	Spumellaria	Astrosphaeridae	Cladococcus	unassigned	Phagotroph		CAATAGCGTATACTAAAGTTGTTGCAGTTAAAAAGCTCGTAGTTGGATTTCTGCGGGGGCGGGGCGGCCGGTTGCTTATAGCAACTCGAGCTAGCACTTCCCCCGCATCCTGCCGCGAACCGTGCTACCATTAGTTTGGTGGCGCTGGGGATCGGCTCGTTTACTTTGAGAAAAATAGAGTGTTCAAAGCAGGCCACACGCCTTGAATAAGTTAGCATGGAATAATGATAAAGGACTTCGGTTCTATTTTGTTGGTGTTCGGGACTGAAGTAATGATTGATAGGGACAGTTGGGGCGGTCAGTATTCCAAAGCGAGAGGTGAAATTCTTAGACCTTCGGAAGACTAACAGCTGCGAAAGCGTTCCGCAAGGATGTTCCCTTTGATCAAGAACGAAAGTT…	0	0	0	0	0	0	0	0	0	0	0	0	0	0	128	330	0	0	0	0	0	0	0	0	0	0	14	0	0	20	0	0
ASV260	b53da43cb17f689c6553a83b578bb604	Eukaryota	TSAR	Stramenopiles	Gyrista	Mediophyceae	Chaetocerotales	Chaetocerotaceae	Chaetoceros	Chaetoceros_decipiens	Phototroph		CAATAGCGTATATTTTAGTTGTTGCAGTTAAAAAGCTCGTAGTTGAATTTCTGGTGGGGGAATGCGGTCTGACCCTTAGGGTTAGCACTTGCACTCTCCGGCCATCCTTGGGTGGAGCCATTCTGGCATTAAGTTGTCGGGGTGGGGATGCCCATCGTTTACTGTGAAAAAATTAGAGTGTTCAAAGCAGACTTATGTCGTTGAATATATTAGCATGGAATAATAAGATAGGACAGCAGTGCTATTTTGTTGGTTTGCGCACCGTTGTAATGATGAATAGGGACAGTTGTGGGTATTCGTATTCACTTGTAAGAGGTGAAATTCTTAGATTAAGGGAAGACGAACTACTGCGAAAGCATTTACCAAGGATGTTTTCATTAATCAAGAACGAAAGTGTGG…	3	3	0	0	32	18	0	3	53	0	4	17	27	44	0	0	13	43	44	11	18	51	24	0	0	0	43	4	33	13	31	11
ASV261	9e9604f334b6b7c0dfd2bd177e0c3d75	Eukaryota	TSAR	Alveolata	Dinoflagellata	Syndiniales	Dino-Group-I	Dino-Group-I-Clade-5	Dino-Group-I-Clade-5_X	Dino-Group-I-Clade-5_X_sp.	Parasite		CAATAGCGTATATTAAAGTTGTTGCGGTTAAAAAGCTCGTAGTTGGATTTCTGCATGGAAGGAGCGGTCCACCCTTTGGGTGAGTTACTGCTACCTTTTGTGCATCTTCCTGAGAAGGCGTTCTTCACTTCATTGTGAGGCCGCATGACTCAGGACGTTTACTTTGAGGAAATGAGAGTGTTTCAAGCAGGCAAATGCCTTGAATACGTTAGCATGGAATAATAGCATCGGACCATCGTCCAGCTGTTGGTGTCTGGGCGAAGGTAAAGGTGAATAGGGATTGTTGGGGGCATTCGTATTTAACTGTCAGAGGTGAAATTCTTGGATTTGTTGAAGACGGACTACTGCGAAAGCATCTGCCAAAGATGTTCTCATTGATCAAGAACGAAAGTTAGGTGAT	0	0	0	0	6	0	45	199	18	20	92	0	9	7	0	8	20	0	0	0	0	0	0	0	43	58	0	0	0	4	0	19
ASV262	5328da1f0597ec8c9732ed3130656c24	Eukaryota	TSAR	Rhizaria	Cercozoa	Filosa-Thecofilosea	Ventricleftida	CCW10-lineage	CCW10-lineage_X	CCW10-lineage_X_sp.	Phagotroph		CAGTAGCGTATATTAAAGTTGTTGCAGTTAAAAAGCTCGTAGTTGGATTTCTGGTACGCTGCGCCTGGCCCGCCCACGTTAGTGGTGTGAGTGTCGGTGCGCGGTTGCCATCCTTCTAGAGAACGTGTCTACCTTTAATTAGGCCGGGCTACGGGATCTAGATCATTTACTTTGAAAAAATTAGAGTGTTTAAAGCAGGCTTTTGCTATGAATACATTAGCATGGAATAATAATATAGGACTTTGGTTCTATTTTGTTGGTTTCTAGGACTAAAGTAATGATTGATAGGGATAGTTGGGGGTGCTAGTATTCAGCGGCCAGAGGTGAAATTCTTGGATTCGCTGAAGACTAACTTATGCGAAAGCATTCACCAAGGATGTCTTCTTTAATCAAGAACGA…	0	15	0	14	62	13	0	0	23	0	0	22	52	54	5	0	0	0	0	0	9	0	0	1	0	2	36	3	16	23	47	64
ASV263	1a2e68137e985b504be73486206e18e2	Eukaryota	TSAR	Alveolata	Dinoflagellata	Dinophyceae	Gymnodiniales	Gymnodiniaceae	Gymnodinium	Gymnodinium_sp.	Unknown		CAATAGCGTATATTAAAGTTGTTGCGGTTAAAAAGCTCGTAGTTGGATTTCTGCTGAGGACGACCGGTCCGCCCTCTGGGTGAGCATCTGGCTCGGCCTTGGCATCTTCTTGGGGAACGTTACTGCACTTGATTGTGTGGTGCGGTATCCAGGACTTTTACTTTGAGGAAATTAGAGTGTTTCAAGCAGGCGCACGCCTTGAATACATTAGCATGGAATAATAAGATAGGACGTTGGTTCTATTTTGTTGGTTTCTAGAGCTGACGTAATGATTAATAGGGATAGTTGGGGGCATTCGTATTTAATTGTCAGAGGTGAAATTCTTGGATTTGTTAAAGACGGACTACTGCGAAAGCATTTGCCAAGGATGTTTTCATTGATCAAGAACGAAAGTTAGGG…	0	0	0	0	0	0	0	0	0	0	0	0	0	0	0	0	0	122	127	0	0	144	164	0	0	0	0	0	0	0	0	0
ASV264	75500012c22df3125146347beffe0246	Eukaryota	TSAR	Alveolata	Dinoflagellata	Dinophyceae	Peridiniales	Protoperidiniaceae	Protoperidinium	Protoperidinium_bipes	Phagotroph		CAATAGTGTATATTAAAGTTGTTGCGGTTAAAAAGCTCGTAGTTGGATTTCTGCCAAGGCTGACCGGTCCGCCCTTTGGGTGAGTATCTGGCTTGGCTGGAGCATTTTCTTGGAGGGCATGGCTGCACTTAACTGTGTGGTATGCAACCCAAGACTTTTACTTTGAGGAAATTAGAGTGTCTCAAGCAGGCTCGCGCCTTGAATACATTAGCATGGAATAATAAGATAAGGCCTTGGTTGTATTTTGTTGGTTTCTACAGCTGAGGTAATGATGAACAGGGATACTTGGGGGCATACGAATTTAACTGTCAGAGGTGAAATTCTTGGATTTGTTAAAGACGGACTACTGTGAAAGCATTTGCCAAGAATGTTTTCATTGATCAAGAATGAAAGTTAGGG…	9	11	18	18	27	0	0	0	11	0	8	0	14	14	90	0	35	0	3	0	0	0	0	52	39	49	26	13	19	0	15	24
ASV265	a9085d21e850a404ec5e8ed63edcb571	Eukaryota	TSAR	Alveolata	Dinoflagellata	Syndiniales	Dino-Group-I	Dino-Group-I-Clade-5	Dino-Group-I-Clade-5_X	Dino-Group-I-Clade-5_X_sp.	Parasite		CAATAGCGTATATTAAAGTTGTTGCGGTTAAAAAGCTCGTAGTTGGATTTCTGCAAGGAAGGAGCGGTCCACCCATTGGGCGCGTACGGCTACCTTTGTTGCATCTTTCTGAGGACGTGTTCTTCACTTAATTGTGAGGGCGCAGGACTCAGGACATTTACTTTGAGGAAATGAGAGTGTTTCAAGCAGGCAAATGCCTTGAATACGTTAGCATGGAATAATAGCATCGGACCATCGTCCAGCTGTTGGTGTCTGGGCGAAGGTAAAGGTGAATAGGGATTGTTGGGGGCATTCGTATTTAACTGTCAGAGGTGAAATTCTTGGATTTGTTGAAGACGGACCACTGCGAAAGCATCTGCCAAAGATGTTCTCATTGATCAAGAACGAAAGTTAGGTGAT	3	26	6	22	0	11	6	55	0	7	25	3	0	0	14	0	25	1	4	5	74	0	9	32	61	60	3	0	11	0	12	30
ASV266	aaa97c8a1bd1d1c806038190f2f1cc9a	Eukaryota	TSAR	Alveolata	Dinoflagellata	Syndiniales	Dino-Group-I	Dino-Group-I-Clade-5	Dino-Group-I-Clade-5_X	Dino-Group-I-Clade-5_X_sp.	Parasite		CAATAGCGTATATTAAAGTTGTTGCGGTTAAAAAGCTCGTAGTTGGATTTCTGCATGGAAGAAGCGGTCCACCCTTTGGGTGAGTTACTGCTACCTTTTGTGCATCTTTCTGAGAAGGCGTTCTTCTCTTCATTGAGAGGCCGCATGACTCAGAACGTTTACTTTGAGGAAATGAGAGTGTTTCAAGCAGGCAAATGCCTTGAATACGTTAGCATGGAATAATAGCATCGGACCATCGTCCAGCTGTTGGTGTCTGGGCGAAGGTAAAGGTGAATAGGGATTGTTGGGGGCATTCGTATTTAACTGTCAGAGGTGAAATTCTTGGATTTGTTGAAGACGGACTACTGCGAAAGCATCTGCCAAAGATGTTCTCATTGATCAAGAACGAAAGTTAGGTGAT	0	0	0	0	0	0	37	202	0	47	234	0	0	0	0	2	0	0	0	0	0	0	0	0	6	4	0	0	0	0	0	0
ASV267	84fa78ac47732055ddb8678f5a13a64f	Eukaryota	TSAR	Stramenopiles	Gyrista	Bolidophyceae	Parmales	Triparmaceae	Triparma	Triparma_pacifica	Phototroph		CAATAGCGTATATTAAAGTTGTTGCAGTTAAAAAGCTCGTAGTTGGATTTCTGGTGAGTTCGTTTGGCCGGCCGTAAAGGTCTGTGCCGAAATGTTATTCGCCATCCTTGGTGTAATCTTGTCCGCCATTAAGTTGTGTGGGCTTGAGGATGCCATCGTTTACTGTGAAAAAATTAGAGTGTTCAAAGCAGGCTTATGCCGTTGAATACATTAGCATGGAATAATAAGATAGGACCCTGGTACTATTTTGTTGGTTTGCGTACCTAGGTAATGATTAATAGGGACAGTTGGGGGTATTTGTATTCCGTTGTCAGAGGTGAAATTCTTGGATTTACGGAAGACAAACTACTGCGAAAGCATTTACCAAGGATGTTTTCATTAATCAAGAACGAAAGTTAG…	0	9	1	11	22	5	0	0	0	0	8	3	18	10	111	16	34	5	3	5	7	0	0	19	70	69	10	3	11	2	15	23
ASV268	f59f649926598feeb4fc9c7d86f8f76c	Eukaryota	Haptista	Haptophyta	Haptophyta_X	Rappephyceae	Pavlomulinales	Pavlomulinaceae	Pavlomulina	Pavlomulina_ranunculiformis	Phototroph		CAATAGCGTATATTAAAGTTGTTGCAGTTAAAAAGCTCGTAGTCGGATTTCAGGGCGGGGCGACCGGTCTGCCGATGGGTATGCACTGGTCGGCGCGTCCTTCCTTCTGGAGACCGTGCCTACTCTTAACTGAGCGGGGACGGGAAACAGATCGTTTACTTTGAAAAAATCAGAGTGTTTAAAGCAGGCCAAGATTGCTCTTGCATGGATTAGCATGGGATAATGAAATAGGACTTTGGTGCTATTTTGTTGGTTTCGAACACCGAAGTAATGATTAATAGGGATAGTCAGGGGCACTCGTATTCCGTCGAGAGAGGTGAAATTCTCAGACCAATGGAAGACGAACTACTGCGAAAGCATTTGCCAGGGATGTTTTCACTGATCAAGAACGAAAGTTAG…	8	25	21	25	5	0	2	9	5	3	20	3	12	6	56	6	48	0	2	0	0	0	0	31	57	45	9	4	8	3	7	45
ASV269	3b9f4f9e61de59bd03c1da89f81f7a38	Eukaryota	TSAR	Alveolata	Ciliophora	Litostomatea	Haptoria_5	Pleurostomatida	Pleurostomatida_X	Pleurostomatida_X_sp.	Phagotroph		CAATAGTGTATATTAAAGTTGTTGCAGTTAAAAAGCTCGTAGTTGGATTTCAAGAAACGCATCTGGGTCACCAGTATGCTTTCTACCAGTCTCTGACTGTTACTGTGAGAAAATTAGAGTGTTTCAAGCAGGCAATTGCAGGAATACATTAGCATGGAATAACGAATGGGTCTACAATTTGGTTGATTGTAGATTGCGATTAATAGGGACAGTTGGGGGCATTAGTATTTAATTGTCAGAGGTGAAATTCTTGGATTAGTTAAAGACTAACGTATGCGAAAGCATTTGCCAAGGATGTTTTCATTAATCAAGAACGAAAGATTGGGGAT	19	16	13	17	10	7	0	17	0	0	0	0	0	6	15	0	20	14	35	55	102	48	46	0	22	15	0	0	0	0	18	18
ASV270	747dc3760757e8d8b41a00f41020723c	Eukaryota	TSAR	Stramenopiles	Gyrista	Mediophyceae	Probosciales	Probosciaceae	Proboscia	Proboscia_alata	Phototroph		TGCTAGCGTATATTAAAGTTGTTGCAGTTAAAAAGCTCGTAGTTGAACTTCTGGTAGGAGTAATTGGTCCATCACTATGTGTTGGTACCTGATTGTCTCCGGCCATCCTTGGGAAAAGCTCACATGGCATTAGGTTGTCGAGTAAGTTGTTCCCATCGTTTACTGTGAAAAAATTAGAGTGTTCAAAGCAGGCTTATGCCATTGAATATATTAGCATGGAATAATAAGATAGGACCTTGGTACTATTTTGTTGGTTTGCGCACCAGGGTAATGATTAATAGGGACAGTTGGGGGTATTCGTATTCAATTGTCAGAGGTGAAATTCTTGGATTTATGGAAGACGAACTACTGCGAAAGCATTTACCAAGGATGTTTTCATTAATCAAGAACGAAAGTTAG…	46	64	42	71	6	3	0	5	0	0	0	2	6	0	10	0	0	58	38	0	7	45	35	0	1	7	4	0	7	4	6	5
ASV271	793ed288d165b1c837418c4cb41dd3d0	Eukaryota	TSAR	Alveolata	Dinoflagellata	Dinophyceae	unassigned	unassigned	unassigned	unassigned	Unknown		CAATAGCGTATATTAAAGTTGTTGCGGTTAAAAAGCTCGTAGTTGGATTTCTGTTGAGGACGACCGGTCCGCCCTCTGGGTGAGTATCTGGCTCGGCCTTGGCATCTTCTTGGAGAACGTAACTGCACTTGACTGTGTGGTGCGGTATCCAGGACTTTTACTTTGAGGAAATTAGAGTGTTTCAAGCAGGCGTACGCCTTGAATACATTAGCATGGAATAATGAGATAGGACCTTGGTTCTATTTTGTTGGTTTCTAGAGCTGAGGTAATGATTAATAGGGATAGTTGGGGGCATTCGTATTTAATTGTCAGAGGTGAAATTCTTGGATTTATTAAAGACGGACTACTGCGAAAGCATTTGCCAAGGATGTTTTCATTGATCAAGAACGAAAGTTAGGA…	0	0	0	0	36	0	0	0	0	0	0	0	0	0	0	97	99	0	0	0	0	0	0	83	0	0	0	86	0	53	0	0
ASV272	373cd8326435c0a4655b5675693209f4	Eukaryota	TSAR	Alveolata	Dinoflagellata	Dinophyceae	Gymnodiniales	Gymnodiniaceae	Gyrodinium	Gyrodinium_heterogrammum	Phagotroph		CAATAGCGTATATTAAAGTTGTTGCGGTTAAAAAGCTCGTAGTTGGATTTCTGCTGAGGACGACCGGTCCGCCCTCTGGGTGAGTATCTGGCTCGGCCTTGGCATCTTCTTGGTGAACGTATCTGCACTTGACTGTGTGGTGCGGTGGCCAGGACTTTTACTTTGAGGAAATTAGAGTGTTTCAAGCAGGCATACGCCTTGAATACATTAGCATGGAATAATAAGATAGGACCTCGGTTCTATTTTGTTGGTTTCTAGGGCTGAGGTAATGATTAATAGGGATAGTTGGGGGCATTCGTATTTAACTGTCAGAGGTGAAATTCTTGGATTTGTTAAAGACGGACTACTGCGAAAGCATTTGCCAAGGATGTTTTCATTGATCAAGAACGAAAGTTAGGG…	110	0	0	0	0	0	111	0	0	0	0	34	0	0	0	72	0	71	0	0	0	121	0	108	0	0	0	0	0	0	0	0
ASV273	68ba7f2a039ac9bdbf59bd25a50a437c	Eukaryota	TSAR	Alveolata	Dinoflagellata	Dinophyceae	Gymnodiniales	Gymnodiniaceae	Gymnodinium	Gymnodinium_sp.	Unknown		CAATAGCGTATATTAAAGTTGTTGCGGTTAAAAAGCTCGTAGTTGGATTTCTGCTGAGGACGACCGGTCCGCCCTCTGGGTGAGCATCTGGCTCGGCCTTGGCATCTTCTTGGGGAACGTTACTGCACTTGATTGTGTGGTGCGGTATCCAGGACTTTTACTTTGAGGAAATTAGAGTGTTTCAAGCAGGCGCACGCCTTGAATACATTAGCATGGAATAATAAGATAGGACGTTGGTTCTATTTTGTTGGTTTCTAGAGCTGACGTAATGATTAATAGGGATAGTTGGGGGCATTCGTATTTAACTGTCAGAGGTGAAATTCTTGGATTTGTTAAAGACGGACTACTGCGAAAGCATTTGCCAAGGATGTTTTCATTGATCAAGAACGAAAGTTAGGA…	0	0	0	0	0	0	0	0	0	0	0	0	0	0	0	0	0	97	114	50	0	120	138	0	0	0	0	0	0	0	0	0
ASV274	c583a0615c6e40029fad1e29158909d0	Eukaryota	Haptista	Haptophyta	Haptophyta_X	Prymnesiophyceae	Phaeocystales	Phaeocystaceae	Phaeocystis	Phaeocystis_sp.	Phototroph		CAATAGCGTATATTAAAGTTGTTGCAGTTAAAAAGCTCGTAGTCGGATTTCGGGGCCTGCCGAGCGGTCTGCCGATGGGTATGCACTGTTCGGCGCGTCCTTCTTTCCGGAGACTAATTCTACTCTTAACTGAGCGGAATTGGGAGACGGATCGTTTACTTTGAAAAAATCAGAGTGTTTCAAGCAGGCAGCTCGCTCTTGCATGGATTAGCATGGGATAATGAAATAGGACTCTGGTGCTATTTTGTTGGTTTCGAACACCGGAGTAATGATTAACAGGGACAGTCAGGGGCACTCGTATTCCGTCGAGAGAGGTGAAATTCTCAGACCAATGGAAGACGAACCACTGCGAAAGCATTTGCCAGGGATGTTTTCACTGATCAAGAACGAAAGTTAGGG…	0	0	0	0	14	3	0	5	6	5	45	3	3	10	85	11	34	0	1	0	0	0	0	28	70	52	21	3	16	5	14	36
ASV275	68986a381e3c6fcb2de8dd24f20531c9	Eukaryota	Cryptista	Cryptophyta	Cryptophyta_X	Cryptophyceae	Cryptomonadales	Cryptomonadales_X	Teleaulax	Teleaulax_acuta	Mixotroph	pSNCM	TAATAGCGTATATTAAAGTTGTTGCAGTTAAAAAGCTCGTAGTCGGATGTCGGGCTCGGGCAGGCTGTCGGCTTCGGTCGGACGGCAGGCTCGGGTCTTTCTGCCTGAGGAACCCGTGGCACTTAACTGTGCGGCGTGGGGACGCAGGCCGTTTACTTTGAAAAAATTAGAGTGTTCAAAGCAGGCCTACGCTTGAATACATTAGCATGGAATAATGGAATAGGACTTTGGTGCTATTTTGTTGGTTTATGGGACCGAAGTAATGATTAACAGGGACAGTTGGGGCCGTTTATATTTCGTTGTCAGAGGTGAAATTCTTGGATTTACGAAAGATAAACTTCTGCGAAAGCATTCGGCAAGGATGTTTTCATTGATCAAGAACGAAAGTTAGGGGAT	12	6	0	7	0	0	0	3	0	33	43	0	0	0	90	23	54	5	18	0	0	0	8	41	88	39	4	0	0	0	7	6
ASV276	a9adcb6fe7885047308d16d4bf8d41af	Eukaryota	TSAR	Alveolata	Ciliophora	Spirotrichea	Oligotrichida	Strombidiidae	unassigned	unassigned	Phagotroph		CAATAGCGTATATTAAAGTTGTTGCAGTTAAAAAGCTCGTAGTTGGATTTCTGGGAGGGTGCCAATGTCCGCCGACGTGCGTGCGCAGCGGCGCCCTTCCATCCTTCTGTTAACGCCTCTTGGCATTCATTTGCTGGTGGCGGGCTCAGATATTTTACCTTGAGAAAATTAGAGTGTTTCAGGCAGGCTAGGCCGGAATACATTAGCATGGAATAATGGAATAGGACTACGGTCTCTTTGTTGGTTTGAGGGACTGCAGTAATGATTAATAGGGATAGTTGGGGGCATTAGTATTTAATTGTCAGAGGTGGAATTCTCGGATTTGTTAAAGACTAACTTATGCGAAAGCATTTGCCAAGGATGTTTTCATTAATCAAGAACGAAAGTTAGGGGAT	23	12	0	3	17	23	58	47	5	62	0	0	0	10	0	32	7	124	30	0	0	58	41	6	0	0	0	0	0	10	0	0
ASV277	6e03c44c8de303b2acda2600cf879ad0	Eukaryota	TSAR	Alveolata	Dinoflagellata	Dinophyceae	Gymnodiniales	Gymnodiniaceae	Gyrodinium	unassigned	Unknown		CAATAGCGTATATTAAAGTTGTTGCGGTTAAAAAGCTCGTAGTTGGATTTCTGCTGAGGACGACCGGTCCGCCCTCTGGGTGAGTATCTGGCTTGGCCTTGGCATCCTCTTGGAGAACGTAGCTGCACTTGACTGTGTGGTGCGGTATCCAGGACTTTTACTTTGAGGAAATTAGAGTGTTTCAAGCAGGCACACGCCTTGAATACATTAGCATGGAATAATAAGATAGGACCTTGGTTCTATTTTGTTGGTTTCTAGAGCTGAGGTAATGATTAATAGGGATAGTTGGGGGCATTCGTATTTAACTGTCAGAGGTGAAATTCTTGGATTTGTTAAAGACGGACTACTGCGAAAGCATTTGCCAAGGATGTTTTCATTGATCAAGAACGAAAGTTAGGG…	0	0	0	0	28	0	71	0	131	0	0	0	63	0	49	42	34	0	0	0	0	73	0	39	0	0	0	0	45	0	0	0
ASV278	521478618bda34de75156147651501be	Eukaryota	TSAR	Alveolata	Dinoflagellata	Syndiniales	Dino-Group-II	Dino-Group-II-Clade-10-and-11	Dino-Group-II-Clade-10-and-11_X	Dino-Group-II-Clade-10-and-11_X_sp.	Parasite		CAATAGCGTATATTAAAGTTGTTGCGGTTAAAAAGCTCGTAGTTGGATTTCTGTTGGAGACCGCCGGTCCGTTCTTTGAACGTGTATCTGGTTCGACTCCGACATCTTTGTGGAGTGCGTAGCTGTGCTTGATTGCATGGTGCGAAATTCACAACATTTACTTTGAGGAAATTAGAGTGTTCACGGCAGGCATACGCCTTGTATATATTAGCATGGAATAATACTTTAGGACTTTAGTTCTATTTTATTGGTTTCTAGAACTGTAGTAATGTTAAATAGGGATAGTTGGGGGCATTTGTATTAACGCGTCAGAGGTGGAATTCTTGGATTGCGTTACGACAACCTAATGCGAAAGCATTTGCCAAGGATGTTTTCATTGATCAAGAACGAAAGTATGGG…	0	0	0	0	0	0	32	304	0	34	137	0	0	0	0	0	0	0	0	0	0	0	0	0	0	0	0	0	0	0	0	0
ASV279	bf7586b6aea3a791bd3a48f1be565f22	Eukaryota	TSAR	Alveolata	Dinoflagellata	Dinophyceae	unassigned	unassigned	unassigned	unassigned	Unknown		CAATAGCGTATATTAAAGTTGTTGCGGTTAAAAAGCTCGTAGTTGGATTTCTGCCGAGGACGTCCGGTCCGCCCTCTGGGTGAGTACATGGCACGGCCTGGGCATCTTCTTGGGGAACGTATCTGCACTTGACTGTGTGGTGCGGTATCCAGGACTTTTACTTTGAGGAAATTAGAGTGTTTCAAGCAGGCACACGCCTTGAATACATTAGCATGGAATAATAAGATAGGACCTCGGTTCTATTTTGTTGGTTTCTAGAGCTGAGGTAATGATTAATAGGGATAGTTGGGGGCATTCGTATTTAACTGTCAGAGGTGAAATTCTTGGATTTGTTAAAGACGGACTACTGCGAAAGCATTTGCCAAGGATGTTTTCATTGATCAAGAACGAAAGTTAGGG…	26	7	7	0	0	9	24	20	4	18	6	0	0	0	6	20	15	11	26	32	105	13	54	11	20	12	3	14	8	4	3	9
ASV280	f7ee46bb37ac8bbf38db63ed997904d8	Eukaryota	TSAR	Alveolata	Ciliophora	Spirotrichea	Oligotrichida	unassigned	unassigned	unassigned	Phagotroph		CAATAGCGTATATTAAAGTTGTTGCAGTTAAAAAGCTCGTAGTTGGATTTCTGGGAGAGTGCCAATGTCCGCCGAAGTGCGTGCGCAGCGGCGCTCTTTCATCCTTCTGTTAACGGCTCTCGGCATTCATTTGCTGGTGTCGGGCTCAGATATTTTACCTTGAGAAAATTAGAGTGTTTCAGGCAGGCTAGGCCGGAATACATTAGCATGGAATAATGGAATAGGACTACGGTCTCTTTGTTGGTTTGAGGGACTGCAGTAATGATTAATAGGGATAGTTGGGGGCATTAGTATTTAATTGTCAGAGGTGGAATTCTCGGATTTGTTAAAGACTAACTTATGCGAAAGCATTTGTCAAGGATGTTTTCATTAATCAAGAACGAAAGTTAGGGGAT	7	0	0	0	0	64	0	0	0	0	0	0	0	0	0	0	0	142	8	183	23	88	7	0	0	0	0	18	0	0	0	0
ASV281	e3dd1867d9c85a0da5554faff72a2b94	Eukaryota	Cryptista	Cryptophyta	Cryptophyta_X	Cryptophyceae	unassigned	unassigned	unassigned	unassigned	Phototroph		TAATAGCGTATATTAAAGTTGTTGCAGTTAAAAAGCTCGTAGTCGGATTTCGGGCTCGGGCAGGCTGTCGGCCTCGGTCGGACGGCAGGCTCGGGCCTTTCTGCCTGGGGACTCCGTCACACTTAACTGTGGGGCGGTTGGACGCAGGCCGTTTACTTTGAAAAAATTAGAGTGTTCAAAGCAGGCCTACGCTTGAATACATTAGCATGGAATAATGGAATAGGACTTTGGTGCTATTTTGTTGGTTTATGGGACCGAAGTAATGATTAACAGGGACAGTTGGGGCCGTTTATATTTCGTTGTCAGAGGTGAAATTCTTGGATTTACGAAAGATAAACTTCTGCGAAAGCATTCGGCAAGGATGTTTTCATTGATCAAGAACGAAAGTTAGGGGAT	2	1	6	11	16	0	0	0	15	0	7	2	14	20	55	0	12	0	0	6	13	0	1	11	48	43	37	7	45	6	40	34
ASV282	746a744fdbc7f3b75cdb02117c6a2ba3	Eukaryota	TSAR	Alveolata	Dinoflagellata	Syndiniales	Dino-Group-I	Dino-Group-I-Clade-2	Dino-Group-I-Clade-2_X	Dino-Group-I-Clade-2_X_sp.	Parasite		CAATAGCGTATATTAAAGTTGTTGCGGTTAAAACGCTCGTAGTTGGTTTTCTGTCGGGGGTGACTGGTCGTCCCAAGTGGATGGTACTTGTTCTGCTCCTGGCATCTTCTGAGGGAACACGTTTGCACTTAACTGTGTGGCGTGAGAGCTCAGACTTTTACTTTGAGGAAATGAGAGTGCTTCAAGCGGGTAATTGCCACGAATACGTTAGCATGGAATAATAACATTGGACCTCGGGCCAAAGCTGTTGGTTGCTGGAACGAGGGGAGGATAAACAGGGACAGTTGGGGGTATTCGTATTTAACTGTCAGAGGTGAAATTCTTGGATTTGTTAAAGACGGACTACTGCGAAAGCATTTGCCAAGGATGTTTTCATTGATCAAGAACGAAAGTTAGGGG…	0	0	0	0	0	3	10	69	0	0	0	0	1	0	11	15	24	0	1	28	212	0	0	12	43	41	0	7	0	0	0	0
ASV283	b3f0b42c454adea736ccca596e76aec9	Eukaryota	TSAR	Stramenopiles	Gyrista	Mediophyceae	Thalassiosirales	Thalassiosiraceae	Thalassiosira	unassigned	Phototroph		CAATAGCGTATATTAAAGTTGTTGCAGTTAAAAAGCTCGTAGTTGGATTTCTGGCAGGAGCGACCGGTCACACACTCTGTGTGTGAACTTGTGTTGTCTCTGGCCATCCTTGGGGAGATCCTGTTTGGCATTAAGTTGTCGGGCAGGGGACATCCATCGTTTACTGTGAAAAAATTAGAGTGTTTAAAGCAGGCTTATGCCGTTGAATATATTAGCATGGAATAATAAGATAGGACTTCGGAACTATTTTGTTGGTTTGCGTTACGAAGTAATGATTAATAGGGACAGTTGGGGGTATTCGTATTTCGTTGTCAGAGGTGAAATTCTTGGATTTCCGAAAGACGAACTACTGCGAAAGCATTTACCAAGGATGTTTTCATTAATCAAGAACGAAAGTTA…	0	15	0	20	0	0	0	15	0	5	29	0	0	0	98	9	33	0	9	0	0	0	6	32	66	93	0	0	0	0	0	6
ASV284	784adb0a5e378c7e10f885094adca736	Eukaryota	TSAR	Alveolata	Dinoflagellata	Syndiniales	Dino-Group-III	Dino-Group-III_X	Dino-Group-III_XX	Dino-Group-III_XX_sp.	Parasite		CAATAGCGTATATTAAAGTTGTTGCGGTTAAAAAGCTCGTAGTTGGATTTCTGCTTGGGACAACCGGTCCGCCCTCTGGGTGAGTATCTGGTCTGGCCCGGGCATCTTCTTGGGGAACGTTACTGCACTTGACTGTGTGGTGCGGAGCCCAGGACCTTTACTTTGAGGAAATTAGAGTGTTTCAAGCAGGCATTTGCCTTGAATACATTAGCATGGAATAATAAGATAGGACCTCGTCCCTACCTTGTTGGTTCGTATGGATGAGGTAATGATTAATAGGGATAGTCGGGGGCATTCGTACTTAACTGTCAGAGGTGAAATTCTTGGATTTGTTAAAGACGGACTACTGCGAAAGCATTTGCCAAGGATGTTTTCATTGATCAAGAACGAAAGTTAGGG…	12	28	34	22	0	0	0	46	0	0	0	0	0	0	9	0	29	15	25	7	19	16	34	0	33	38	0	0	45	0	0	52
ASV285	75936fca7dfbbdcd1007dc26fbcba09e	Eukaryota	TSAR	Stramenopiles	Gyrista	Bacillariophyceae	Naviculales	Naviculaceae	Navicula	Navicula_sp.	Phototroph		CAATAGCGTATATTAAAGTTGTTGCAGTTAAAAAGCTCGTAGTTGGATTTGTGGCGTACGGTGGGTTCCGGGCACTTGTTGTCTGAGTAACTTGCTGTTGCCATCCTTGGGTGGAACCTGTGTGGCATTAGGTTGTCGTGCAGGGGATGCCCATCATTTACTGTGAAAAAATTAGAGTGTTCAAAGCAGGCTTATGCCGTTGAATATATTAGCATGGAATAATGAGATAGGACTTTTTTGCTATTTTGTTGGTTTGCGCAAAGAGGTAATGATTAATAGGGACAGTTGGGGGTATTCGTATTCCATTGTCAGAGGTGAAATTCTTGGATTTCTGGAAGACGAACTACTGCGAAAGCATTTACCAAGGATGTTTTCATTAATCAAGAACGAAAGTTAGGG…	0	10	2	0	41	0	0	9	0	0	0	0	0	0	0	0	0	36	142	0	51	53	120	0	0	0	0	0	0	0	0	0
ASV286	da0ed1fb0074f545b5ecb9a4f3693c39	Eukaryota	Cryptista	Cryptophyta	Cryptophyta_X	Cryptophyceae	Cryptomonadales	Hemiselmidaceae	Hemiselmis	Hemiselmis_cryptochromatica	Phototroph		TAATAGCGTATATTAAAGTTGTTGCAGTTAAAAAGCTCGTAGTCGGATGTCGGGCTCGGGCAGGCTGTCGGCCTCTGGTCGGATGGCAGGCTCGGGTCTTCTTGCCTGGGGGCACCGTCACACTTAACTGTGGGGCGGCTGGTCGCAGGCCGTTTACTTTGAAAAAATTAGAGTGTTCAAAGCAGGCCTACGCTTGAATACATTAGCATGGAATAATGGAATAGGACTTTGGTGCTATTTTGTTGGTTTATGGTACCGAAGTAATGATTAATAGGGACAGTTGGGGCCGTTTATATTTCGTTGTCAGAGGTGAAATTCTTGGATTTACGAAAGATAAACTTCTGCGAAAGCATTCGGCAAGGATGTTTTCATTGATCAAGAACGAAAGTTAGGGGAT	0	10	0	23	9	0	0	10	0	20	52	0	22	14	49	0	16	0	0	0	0	0	0	33	41	42	17	0	26	8	20	29
ASV287	8e6c64f744055b4c4c1c14a75455506b	Eukaryota	Cryptista	Cryptophyta	Cryptophyta_X	Cryptophyceae	Cryptomonadales	Cryptomonadales_X	unassigned	unassigned	Phototroph		CAATAGCGTATACTAAAGTTGTTGCAGTTAAAAAGCTCGTAGTCGAATGAAGGTTCTTTTGTTACGTGAACTCGTAGGTGTAACTTATGTAGTTTGTGTACAAAGACCTCCCTCGTATGAAACGATTTTTCTGATTTTCAGGAAGATACGGTCATACGCATTACTGTGAACAAAATAGAGTGTTCATGGCAGGCCAATTAGGCTTGAATACCTCAGCATGGAATAATAGAATAGGACTTCCGGTTCTATTTTGTTGGTTTTTGGAGCCGAAGTAATGATTAATAGGGATAGTTGGGGGCACTCGTACTCCGTTGTCAGAGGTGAAATTCTTGGATTGACGGAAGACGAACAACTGCGAAAGCATCTGCCAAGGATGTTTTCATTGATCAAGAACGAAAG…	0	0	0	0	7	4	0	0	0	16	20	9	16	17	35	3	27	0	11	0	0	0	0	25	44	35	16	16	31	17	82	26
ASV288	6ec62e509f928658b17db25a4852120c	Eukaryota	TSAR	Alveolata	Dinoflagellata	Dinophyceae	Gymnodiniales	Gymnodiniaceae	Gymnodinium	Gymnodinium_sp.	Unknown		CAATAGCGTATATTAAAGTTGTTGCGGTTAAAAAGCTCGTAGTTGGATTTCTGCTAAGGACGACCGGTCCGCCCTCTGGGTGAGCATCTGGCTCGGCCTTGGCATCTTCTTGGGGAACGTTACTGCACTTGATTGTGTGGTGCGGTATCCAGGACTTTTACTTTGAGGAAATTAGAGTGTTTCAAGCAGGCGCACGCCTTGAATACATTAGCATGGAATAATAAGATAGGACGTTGGTTCTATTTTGTTGGTTTCTAGAGCTGACGTAATGATTAATAGGGATAGTTGGGGGCATTCGTATTTAACTGTCAGAGGTGAAATTCTTGGATTTGTTAAAGACGGACTACTGCGAAAGCATTTGCCAAGGATGTTTTCATTGATCAAGAACGAAAGTTAGGG…	0	0	0	0	0	0	0	0	0	0	0	0	0	0	0	0	0	97	121	0	0	126	168	0	0	0	0	0	0	0	0	0
ASV289	28bb02ddd0a788fadf6c7dcb6a50277c	Eukaryota	TSAR	Alveolata	Dinoflagellata	Dinophyceae	Peridiniales	unassigned	unassigned	unassigned	Unknown		CAATAGCGTATATTAAAGTTGTTGCGGTTAAAAAGCTCGTAGTTGGATTTCTGCCGAGGACGACCGGTCCGCCCTCTGGGTGAGTATCTGGCTCGGCCTGGGCATCTTCTTGGAGAACGTATTGCACTTGATTGTGTAGTGCGGTATCCAGGACCTTTACTTTGAGGAAATTAGAGTGTTTCAAGCAGGCATACGCCTTGAATACATTAGCATGGAATAATAAGATAGGACCTCGGTTCTATTTTGTTGGTTTCTAGAGCTGAGGTAATGATTAATAGGGATAGTTGGGGGCATTCGTATTTAACTGTCAGAGGTGAAATTCTTGGATTTGTTAAAGACGGACTACTGCGAAAGCATTTGCCAAGGATGTTTTCATTGATCAAGAACGAAAGTTAGGGG…	103	78	188	88	0	0	12	0	0	0	0	0	0	0	0	0	0	0	0	0	0	0	0	0	0	0	0	0	0	0	0	0
ASV290	3a94c5035f8fbbea607f3d1ec6ebbac1	Eukaryota	TSAR	Alveolata	Dinoflagellata	Dinophyceae	Gymnodiniales	Gymnodiniaceae	Gyrodinium	unassigned	Unknown		CAATAGCGTATATTAAAGTTGTTGCGGTTAAAAAGCTCGTAGTTGGATTTCTGCCGAGGACGACCGGTCCGCCCTCTGGGTGAGTATCTGGCTTGGCCTTGGCATCTTCTTGGAGAACGTAGCTGCACTTGACTGTGTGGTGCGGTATCCAGGACTTTTACTTTGAGGAAATTAGAGTGTTTCAAGCAGGCATACGCCTTGAATACATTAGCATGGAATAATAAGATAGGACCTCGGTTCTATTTTGTTGGTTTCTAGAGCTGAGGTAATGATTAATAGGGATAGTTGGGGGCATTCGTATTTAACTGTCAGAGGTGAAATTCTTGGATTTGTTAAAGACGGACTACTGCGAAAGCATTTGCCAAGGATGTTTTCATTGATCAAGAACGAAAGTTAGGG…	0	55	83	76	0	0	43	46	25	0	0	0	23	0	0	0	0	0	0	10	48	0	0	0	0	22	0	0	0	0	0	14
ASV291	a177fb5f971aa7865cc4458e40756f1a	Eukaryota	Obazoa	Opisthokonta	Choanoflagellata	Choanoflagellatea	Acanthoecida	Stephanoecidae_Group_D	Stephanoecidae_Group_D_X	Stephanoecidae_Group_D_X_sp.	Phagotroph		CAATAGCGTATATTATAGTTGTTGCAGTTAAAAAGCTCGTAGTTGGACTTCTGATGTTGGGATTCGGTCCACCGCAAGGTGAGCACTGATGTCCTGATGTCTTCCTCTCGTAGTTGTTTGGCGCACTTGATTGGGTGCCGAATGAATATGGGACCTTTACTTTGAAAAAATTAGAGTGTTCAAAGCAGGCGATCGCTTGAATACATTAGCATGGAATAATAGAATAGGACTTTGGTTCTATTTTGTTGGTTTCTAGGACCGAAGTAATGATTAATAGGGACAGTTGGGGGCATTAGTATTTAATTGTCAGAGGTGAAATTCTTGGATTTATGAAAGACTAACTACTGCGAAAGCATTTGCCAAGGATGTTTTCATTAATCAAGAACGAAAGTTAGGGGAT	0	0	0	0	15	0	0	39	13	0	0	12	31	16	26	0	28	0	0	0	130	0	0	0	28	40	13	0	0	0	9	31
ASV292	5396a0c0ce42c04b48d000fd40551b36	Eukaryota	TSAR	Telonemia	Telonemia_X	Telonemia_XX	Telonemia_XXX	Telonemia-Group-2	Telonemia-Group-2_X	Telonemia-Group-2_X_sp.	Phagotroph		CAATAGCGTATATTAAAGTTGTTGCAGTTAAAAAGCTCGTAGTTGGAGTTCAGGGTGAGCTCAGCCGGTCGGCGTCATGCGTCAGAACTGGTCGACTCTCCCTTGTTTGTGGATCCCGCCCGGAGTTAACTCTTCGGGATGTGGAGTTCACATCGTTTACCTTGAAAAAATTAGAGTGTTCAAAGCAGGCGTTTGCTTGAATATATTAGCATGGAATAATGGAATAGGACCCTGGTTCTATTTTGTTGGTTTTGAGAACCAGAGTAATGATTAATAGGGATAGTTGGGGGCATTCATATTTCATTGTCAGAGGTGAAATTCTTGGATTTATGAAAGATGAACTTCTGCGAAAGCATTTGCCAAGGATGTTTTCATTAATCAAGAACGAAAGTTAGGGGAT	10	35	7	64	11	0	0	0	5	0	2	0	10	12	37	11	6	0	0	0	0	0	4	8	20	30	13	0	29	0	22	80
ASV293	3a912d0bd4c2fe6466a3451de2b44123	Eukaryota	TSAR	Alveolata	Alveolata_X	Ellobiopsidae	Ellobiopsidae_X	Ellobiopsidae_XX	Thalassomyces	Thalassomyces_fagei	Parasite		CAATAGCGTATATTAAATTTGTTGCAGTTAAAAAGCTCGTAGTTGTATACCTACATAGTGCTTCGATATAGTTACGAACTAAACGATGTACTGGTATTTGAGCACGGGGTCGTCTTACGATTAATTGTCATATGATGCTCAACGTGTATTTTACTTTGAGGAAATTAGAGTGTTCCAAGCAAACATGGTTGTGAATATAATAGCATGGGATAATATTTTTGGCCTGAACTTCTTTTTTAAAGAAGTTCATGGTAATTTCGAAAGGGATATCTGGGGGCATTCGTATTAAGCTGTCAGAGGTGAAATTCTTAGATTTTCTTAAGACGAACAAATGCGAAAGCATCTGCCAAAGATGTTTTCATTGATCAAGAACGAGAGTTAAGGGAT	8	70	1	1	0	0	10	305	0	0	20	0	0	0	0	0	0	0	0	5	37	0	0	0	3	6	0	0	0	0	0	0
ASV294	e68b97b819f8841c3ef570dd23882bc8	Eukaryota	TSAR	Alveolata	Dinoflagellata	Dinophyceae	Gonyaulacales	Ceratiaceae	Tripos	unassigned	Mixotroph	CM	CAATAGCGTATATTAAAGTTGTTGCGGTTAAAAAGCTCGTAGTTGGATTTCTGCTGAAGCAAACCGGTCCGCCCTCTGGGTGAGTATCTGGTTTTGCTTTGGCATATGCTTAGAATTTGCAGCTGCACTTGACTGTGTGGTGTAAAGGCTGAGCCTTTTACTTTGAGGAAATCAGAGTGTTTCAAGCAGGCCATCGCCTTGAATACACTAGCATGGAATAATATGATATGACTGTGGTTTTATTTTGTTGGCTTTTAGAATTAGAGTAATGGTTAATAGGGATAGTTGGGGGCATTCATATTTAACTGTCAGAGGTGAAATTCTTGGATTTGTTAAGGATGAACGACTGCGAAAGCATTTGCCAAGGATGCTTTCATTGATCAAGAACGAAAGTTAGGG…	0	8	2	14	19	9	17	11	46	64	28	3	38	13	12	0	4	12	21	2	0	0	4	0	0	11	8	42	7	19	7	20
ASV295	5fc6ae50c0ba1a5b8a9531f650670c17	Eukaryota	TSAR	Alveolata	Ciliophora	Spirotrichea	Oligotrichida	Strombidiidae	Strombidiidae_X	Strombidiidae_X_sp.	Phagotroph		CAATAGCGTATATTAAAGTTGTTGCAGTTAAAAAGCTCGTAGTTGGATTTCTGGCGGGGACCCAAGTACCCCTGGTGGGTGTGCTCGGGCCCGGCCATCCTTCTGTAAACTTTCGCGCGTCCTTCACCGGTCGGCAAAGGGATCAGATAATTTACCTTGAGAAAATTAGAGTGTTTCAGGCAGGCTTAGCCGGAATACATTAGCATGGAATAATGGAATAGGACTGAGGTCTCGTTGTTGGTTACGCGGACTACAGTAATGATTAATAGGGACAGTTGGGGGCATTAGTATTTAATAGCTAGAGGTGGAATTCTCTAATTTGTTAAAGACTAACTTATGCGAAAGCATTTGCCAAGGATGTTTTCATTAATCAAGAACGAAAGTTAGGGGAT	5	9	34	11	5	4	13	0	0	55	54	4	3	4	6	12	6	12	15	5	0	0	54	32	36	10	9	15	0	4	5	6
ASV296	b956613bea25764e8c80e7cc8c017dc0	Eukaryota	TSAR	Alveolata	Ciliophora	Spirotrichea	Choreotrichida-Tintinnina	Tintinnidae	Salpingacantha	Salpingacantha_undata	Phagotroph		CAATAGCGTATATTAAAGTTGTTGCAGTTAAAAAGCTCGTAGTTGGATTTCTGGCAGGGGACAAGAGACCGCTTGCAGCGTGTGCTCGCTGCCCCCTACCATCCTTCTGTTAACGTGCCAGGACATTCGCTTGTCGGGCACGGGCTCAGATAATTTACCTTGAGAAAATTAGAGTGTTTCAGGCAGGCTGACGCCGGGATACATTAGCATGGAATAATGGAATAGGACTTTCGCCTCTTCTGTTGGTCTGAGGGGAGATTGTAATGATTAATAGGGATAGTTGGGGGCATTAGTACTTAACTGTCAGAGGTGAAATTCTCGGATTTGTTAAAGACTAACTTATGCGAAAGCATTTGCCAAGGATGTTTTCATTAATCAAGAACGAAAGTTAGGGGAT	18	0	0	0	0	6	27	0	158	0	0	0	0	0	0	130	12	0	0	102	13	0	0	0	0	0	0	13	0	0	0	0
ASV297	a0e2f368340f581925c1843362736400	Eukaryota	TSAR	Alveolata	Dinoflagellata	Dinophyceae	Gymnodiniales	Gymnodiniaceae	Gyrodinium	Gyrodinium_helveticum	Phagotroph		CAATAGCGTATATTAAAGTTGTTGCGGTTAAAAAGCTCGTAGTTGGATTTCTGCTGAGGACGACCGGTCCGCCCTCCGGGTGAGCATCTGGTTCGGCCTTGGCATCTTCTTGGTGAACGTATCTGCACTTGACTGTGTGGTGCGGTACCCAGGACTTTTACTTTGAGGAAATTAGAGTGTTTCAAGCAGGCATACGCCTTGAATACATTAGCATGGAATAATAAGATAGGACCTCGGTTCTATTTTGTTGGTTTCTAGAGCTGAGGTAACGATTAATAGGGATAGTTGGGGGCATTCGTATTTAACTGTCAGAGGTGAAATTCTTGGATTTGTTAAAGACGGACAATTGCGAAAGCATTTGCCAAGGATGTTTTCATTGATCAAGAACGAAAGTTAGGG…	0	0	0	0	0	0	0	0	0	0	0	7	0	0	0	0	0	25	18	183	102	28	0	10	5	3	17	16	31	14	10	0
ASV298	35e2f97ea5a5e97abb1d30d0c9aeff64	Eukaryota	Haptista	Haptophyta	Haptophyta_X	Prymnesiophyceae	Prymnesiales	Chrysochromulinaceae	Chrysochromulina	Chrysochromulina_sp.	Phototroph		CAATAGCGTATATTAAAGTTGTTGCAGTTAGAACGCTCGTAGTCGGATTTCGGGGCGGGTCGACCGGTCTGCCGATGGGTACGCACTGGCCGACGCGTCCTTCCTTCCGGAGACCGTCTCACTCTTAACTGAGCGGAGGCGGGAGACGGAACGTTTACTTTGAAAAAATCAGAGTGTTTCAAGCAGGCAGCTCGCTCTTGCATGGATTAGCATGGGATAATGAAATAGGACTTTGGTGCTATTTTGTTGGTTTCGAACACCGAAGTAATGATGAGCAGGGACAGTCAGGGGCACTCGTATTCCGCCGAGAGAGGTGAAATTCTCAGACCAGCGGAAGACGAACTACTGCGAAAGCATTTGCCAGGGATGTTTTCACTGATCAAGAACGAAAGTTAGGGG…	0	8	0	0	9	0	0	28	4	0	33	0	11	8	63	11	42	0	0	0	0	0	0	26	56	75	13	0	10	0	11	37
ASV299	6b9a28896305228a897d47ad84ed9eea	Eukaryota	TSAR	Alveolata	Dinoflagellata	Syndiniales	Dino-Group-II	Dino-Group-II-Clade-7	Dino-Group-II-Clade-7_X	Dino-Group-II-Clade-7_X_sp.	Parasite		CAATAGCGTATATTAAAGTTGTTGCGGTTAAAAAGCTCGTAGTTGGATTTCTGTTGATAACGGCCGGTCCGCACTATGTGCGTGTATCAGGTTCGGTGTCGGCATCCTCGTGGGGATCGTTTCTGTGCTTGATTGCATGGGGCGGAATTCACGACTTTTACTTTGAGGAAATTAGAGTGTTCACGGCAAGCTATCGCTTTGAATACATTAGCATGGAATAATGATATAGGGCGTAAGTTCTATTTTGTTGGTTTCTAGGACGTACGCAATGATTAATAGGGATAATTGGGGGCATTCGTATTAACGCGTCAGAGGTGGAATTCTTAGATTGCGTTACGACGAACTACTGCGAAAGCATTTGCCAAGGATGTTTTCATTGATCAAGAACGAAAGTATGGG…	0	5	0	0	1	0	8	73	0	0	0	0	0	0	22	9	37	0	0	2	22	0	0	26	86	121	0	6	0	0	1	0
ASV300	d90de2a0a30d5c87b398d08e2e94cf00	Eukaryota	TSAR	Stramenopiles	Gyrista	Raphidophyceae	Raphidophyceae_X	Raphidophyceae_XX	Haramonas	unassigned	Phototroph		CAATAGCGTATATTAAAGTTGTTGCAGTTAAAAAGCTCGTAGTTGGATTTCTGGTGGGAGCGACCGGTCCGCTCCGCAAGGAGTGTGCACTGGCGTCGTCTCCGGCCATCCTTGGGAAGAGCTGCTCTGGCATTAAATTATCGGAGTAGGGATTCCCATCGTTTACTGTGAGAAAATTAGAGTGTTCAACGCAGGCTTACGCCTTGAATATATTAGCATGGAATAATGAGATAGGACCTTGGTTTCTATTTTGTTGGTTTGCGGGCCAAGGTAATGATTAATAGGGATAGTTGGGGGTATTCGTATTCAATTGTCAGAGGTGAAATTCTTGGATTTATGGAAGACGAACTACTGCGAAAGCATTTACCAAGGATGTTTTCATTAATCAAGAACGAAAGT…	0	4	0	5	7	2	0	10	5	0	15	0	8	6	64	4	13	0	2	0	0	0	2	13	93	82	9	2	4	2	12	26
ASV301	c13e4e6b421691f1393ac68274f9e981	Eukaryota	TSAR	Alveolata	Dinoflagellata	Dinophyceae	unassigned	unassigned	unassigned	unassigned	Unknown		CAATAGCGTATATTAAAGTTGTTGCGGTTAAAAAGCTCGTAGTTGGATTTCTGCCGAGGAAGACCGGTCCGCCCTCTGGGTGAGTATCTGGCTCTGCCTGGGCATCTTCTTGGAGAACGTAGCTGCACTTGACTGTGTGGTGCGGTATCCAGGACTTTTACTTTGAGGAAATTAGAGTGTTTCAAGCAGGCATACGCCTTGAATACATTAGCATGGAATAATAAGATAGGACCTCGGTTCTATTTTGTTGGTTTCTAGAGCTGAGGTAATGATTAATAGGGATAGTTGGGGGCATTCGTATTTAACTGTCAGAGGTGAAATTCTTGGATTTGTTAAAGACGGACTACTGCGAAAGCATTTGCCAAGGATGTTTTCATTGATCAAGAACGAAAGTTAGGG…	31	53	26	50	0	0	98	61	0	0	0	0	0	0	9	0	0	10	3	0	33	0	14	9	6	8	0	0	0	0	3	8
ASV302	58a64d18fb76f58b72285ca2f458fba8	Eukaryota	TSAR	Alveolata	Dinoflagellata	Dinophyceae	Gymnodiniales	Kareniaceae	unassigned	unassigned	Unknown		CAATAGCGTATATTAAAGTTGTTGCGGTTAAAAAGCTCGTAGTTGGATTTCTGCCGAGGACGACCGGTCCGCCCTCTGGGTGCGTATCTGGTTCGGCCTGGGCATCTTCTTGGAGAACGTATCTGCACTTGACTGTGTGGTGCGGTATCCAGGACTTTTACTTTGAGGAAATTAGAGTGTTTCAAGCAGGCACACGCCTTGAATACATTAGCATGGAATAATAAGATAGGACCTCGGTTCTATTTTGTTGGTTTCTAGAGCTGAGGTAATGATTAATAGGGATAGTTGGGGGCATTCGTATTTAACTGTCAGAGGTGAAATTCTTGGATTTGTTAAAGACGGACTACTGCGAAAGCATTTGCCAAGGATGTTTTCATTGATCAAGAACGAAAGTTAGGG…	0	0	0	0	0	0	688	91	0	0	0	0	0	0	0	0	0	0	0	0	0	0	0	0	0	0	0	0	0	0	0	0
ASV303	a748ead88629e4b94c9505fa5832ce39	Eukaryota	TSAR	Rhizaria	Radiolaria	RAD-B	RAD-B_X	RAD-B_X_Group-IV_X	RAD-B_X_Group-IV_XX	RAD-B_X_Group-IV_XX_sp.	Phagotroph		CAATAGCGTATACTAACGTTGTTGCAGTTAAAAAGCTCGTAGTTGGATTTCTGTGTTGGTGAGGCGGCCGGCCACTCGTGGTTGTAGCTAGTTATCACCGGCGCATCTTGTCACAAGCCACGCTGGCCTTAACTGGTTGGCGCTGGGGACTGACTCGTTTACTTTGAGAAAATTAGAGTGTTCAAAGCAGGCTATCGCCTTGAATATGTTAGCATGGAATAATGATATAGGACTTTGGTTCTATTTTGTTGGTTGTTCGAGAACCGAAGTAATGATTGATAGGGACAGTTGGGGGCATCAGTATTCTGAAGCGAGAGGTGAAATTCTTGGACCTTCGGAAGACTAACAACTGCGAAAGCATTTGCCTAGGATGTTCTCTTTAATCAAGAACGAAAGTTG…	0	3	0	0	4	17	0	11	0	0	0	2	0	0	38	33	44	0	0	2	27	0	0	21	28	66	6	75	6	17	13	2
ASV304	a15e8719a7f016cb0d14c242192a9e6b	Eukaryota	TSAR	Stramenopiles	Gyrista	Mediophyceae	Thalassiosirales	Thalassiosiraceae	Thalassiosira	unassigned	Phototroph		CAATAGCGTATATTAAAGTTGTTGCAGTTAAAAAGCTCGTAGTTGGATTTCTGGCAGGAGGGACCGGTCACGCACTCTGTGTGTGAACTTGGCTCCCTCTGGCCATCCTTGGGGAGATCGTGTTTGGCATTAAGTTGTCGGGCATGGGATACCCATCGTTTACTGTGAAAAAATTAGAGTGTTTAAAGCAGGCTTATGCCGTTGAATATATTAGCATGGAATAATAAGATAGGACTTTGGAACTATTTTGTTGGTTTGCGTTACAAAGTAATGATTAATAGGGACAGTTGGGGGTATTCGTATTTCGTTGTCAGAGGTGAAATTCTTGGATTTCCGAAAGACGAACTACTGCGAAAGCATTTACCAAGGATGTTTTCATTAATCAAGAACGAAAGTTAG…	0	0	0	0	48	19	0	0	26	0	0	28	32	11	0	0	0	0	29	0	25	0	21	0	0	0	26	24	57	24	23	24
ASV305	1a568d1fdf613b6da34dbc3e8d6620a3	Eukaryota	TSAR	Rhizaria	Cercozoa	Filosa-Thecofilosea	Cryomonadida	Protaspa-lineage	Protaspa-lineage_X	Protaspa-lineage_X_sp.	Phagotroph		CAAGAGCATATATTAAAGTTGTTGCAGTTAAAAAGCTCGTAGTTGGATTTCTGGTACAATGCGCCTGGCCCGCCACAGTTTATGTGTGTGAGTGCCGGTGCGCGTTTGCCATCTTTCTAGAAAACGTTTCTACCCTTTACTGGGCCGGATTCGCGATCTAGATCGTTTACTTTGAAAAAATTAGAGTGCTCAAAGCAGGCTTATGCTATGAATACATTAGCATGGAATAATAATCTAGGACTTCGGTTCTATTTTGTTGGTTTCTAGACCTGAAGTAATGATTGATAGGGACAGTTGGGGGTGCTAGTATTGGCCGGCCAGAGGTGAAATTCTTGGATTCGGTCAAGACTAACTTATGCGAAAGCATTCACCAAGGATGTCTTCTTTAATCAAGAACGA…	0	4	0	0	39	13	0	0	35	0	0	15	45	34	0	0	0	0	9	0	30	0	10	0	0	0	31	0	39	23	31	46
ASV306	b981309fb605475fae0b27bc5220e7a0	Eukaryota	TSAR	Alveolata	Dinoflagellata	Syndiniales	Dino-Group-I	Dino-Group-I-Clade-4	Dino-Group-I-Clade-4_X	Dino-Group-I-Clade-4_X_sp.	Parasite		CAATAGCGTATATTAAAATTGTTGCGGTTAAAACGCTCGTAGTTGGATATCTGTGAGCGGGTTCCGGTCCTTCCCAGTGAAGATTACACGGAACTCTGCTCGCATTTGTTCAGGGAGGGTGGATGCACTTCACTGTGTGACCACATGATCTGAATTTTTACTTTGAGGAAATGAGAGTGTTCCAAGCAGGCAATCGCCGTGAATATGATAGCATGGAATAATAGCACAGGACTCTGGGTTCAATGCTGTTGGTTGATTGAACTCGAGTAATCATAATAAGGATAGTTGGGGGTATTCGTATTTAACTGTCAGAGGTGAAATTCTTGGATTTTTTAAAGACGAACAATTGCGAAGGCATCTACCCAGGATGTTTTTGTTGATCAAGAACGAAAGTTAGGG…	3	29	3	12	0	0	0	26	0	0	0	0	5	0	98	16	40	0	0	13	24	0	1	27	56	72	0	0	0	0	0	0
ASV307	7b2417545108d18a073dccfd29876b2d	Eukaryota	TSAR	Alveolata	Dinoflagellata	Dinophyceae	Peridiniales	Thoracosphaeraceae	unassigned	unassigned	Unknown		CAATAGCGTATATTAAAGTTGTTGCGGTTAAAAAGCTCGTAGTTGGATTTCTGCTGAGGACGACCGGTCCGCCCTCTGGGTGAGTATCTGGTTCGGCCTGGGCATCTTCTTGGAGAGCGTAGCTGCACTTGACTGTGTGGTGCGGTATCCAGGACTTTTACTTTGAGGAAATTAGAGTGTTTCAAGCAGGCACACGCCTTGAATACATTAGCATGGAATAATAAGATAGGACCTTGGTTCTATTTTGTTGGTTTCTAGAGCTGAGGTAATGATTAATAGGGATAGTTGGGGGCATTCGTATTTAACTGTCAGAGGTGAAATTCTTGGATTTGTTAAAGACGGACTACTGCGAAAGCATTTGCCAAGGATGTTTTCATTGATCAAGAACGAAAGTTAGGG…	45	9	45	13	0	10	0	0	59	24	0	11	0	0	0	43	46	31	0	10	0	69	0	0	0	0	0	0	97	9	0	0
ASV308	407e9c68a0d738c45fdc2861aeeb7439	Eukaryota	Archaeplastida	Chlorophyta	Chlorophyta_X	Trebouxiophyceae	Chlorellales	Chlorellales_X	Picochlorum	Picochlorum_sp.	Phototroph		CAATAGCGTATATTTAAGTTGCTGCAGTTAAAAAGCTCGTAGTTGGATTTCGGGTGGGAATGGCCGGTCCGCCGTTTCGGTGTGCACTTGCTACGCCCACCTTGCTGCCGGGGACGTGCTCTTGAGTTCACGCTCGGGACACGGAGTCGGCGAGGTTACTTTGAGTAAATTAGAGTGTTCAAAGCAGGCCTACGCTCTGAATACATTAGCATGGAATAACACGATAGGACTCTGGCCTATCTTGTTGGTCTGTAGGACCGGAGTAATGATTAAGAGGGACAGTCGGGGGCATTCGTATTTCATTGTCAGAGGTGAAATTCTTGGATTTATGAAAGACGAACTACTGCGAAAGCATTTGCCAAGGATGTTTTCATTAATCAAGAACGAAAGTTGGGGGCT	0	0	0	0	0	0	125	148	0	63	136	0	0	0	10	0	0	0	0	0	0	0	0	3	9	7	0	0	0	0	0	0
ASV309	16faeba1595cd571591334742ab01cdf	Eukaryota	Haptista	Haptophyta	Haptophyta_X	Prymnesiophyceae	Prymnesiales	Prymnesiophyceae_Clade_B3	Prymnesiophyceae_Clade_B3_X	Prymnesiophyceae_Clade_B3_X_sp.	Phototroph		CAATAGCGTATATTAAAGTTGTTGCAGTTAGAACGCTCGTAGTCGGATTTCGGGGCGGGCCTGCCGGTCTGCCGTTGGGTATGCACTGGTGGGCGCGTCCTTCCTTCCGGAGACCGTGGCTACTCTTAACTGAGCGGTTGCGGGAGACGGATCGTTTACTTTGAAAAAATCAGAGTGTTTCAAGCAGACTCGCGTCTTTGCATGGATTAGCATGGGATAATGAAATAGGACTTTGGTGCTATTTTGTTGGTTTCGAACACCGAAGTAATGATTAAAAGGGACAGTCAGGGGCACTCGTATTCCGTCGAGAGAGGTGAAATTCTCAGACCAACGGAAGACGAACTACTGCGAAAGCATTTGCCAGGGATGTTTTCACTGATCAAGAACGAAAGTTAGGGG…	0	2	0	0	15	3	0	0	4	0	1	2	26	23	61	2	45	0	0	0	0	0	0	14	46	37	16	1	14	4	25	37
ASV310	4536d41b4ef14c59d4abc64b3cbce93e	Eukaryota	Obazoa	Opisthokonta	Choanoflagellata	Choanoflagellatea	Acanthoecida	Stephanoecidae_Group_H	unassigned	unassigned	Phagotroph		CAATAGCGTATATTAAAGTTGTTGCAGTTAAAAAGCTCGTAGTTGGATTTCTGTTCTTGGGGAGCGGTCCGCCGCAAGGTGAGCACTGCTGCTCTGGGGACATCCTCTCGAAGGCGGGTGGTGCACTTAATTGTGTGCTGCTTGGATTCGGGACCTTTACTTTGAAAAAATTAGAGTGTTCAAAGCAGGCGTCGGCTTGAATACATTAGCATGGAATAATGGAATAGGACTTTGGTTCTATTTTGTTGGTTTCTAGGACCGAAGTAATGATTAATAGGGACAGTTGGGGGCATTAGTATTTAATTGTCAGAGGTGAAATTCTTGGATTTATGAAAGACTAACTACTGCGAAAGCATTTGCCAAGGATGTTTTCATTAATCAAGAACGAAAGTTAGGGGAT	87	63	80	27	0	0	3	53	0	0	6	0	0	0	8	0	0	4	4	12	45	2	2	0	11	6	0	0	0	0	0	0
ASV311	978468e6a5b32169d61f783d725cfb8f	Eukaryota	TSAR	Alveolata	Ciliophora	Spirotrichea	Choreotrichida-Tintinnina	Xystonellidae	unassigned	unassigned	Phagotroph		CAATAGCGTATATTAAAGTTGTTGCAGTTAAAAAGCTCGTAGTTGGATTTCTGGTAGGAGGTTAGGGCGCACTGTCGTGATGCCCGCGTCTTCTGCCATCCTTCTGTTAACCCTTCAGGGCGTTCGTTCGTCGGTTGGGGGCTCAGATATTTTACCTTGAGAAAATTAGAGTGTTTCAGGCAGGCTTGTGCCCGGATACATTAGCATGGAATAATGGAATAGGACTTTAGCCTCTTCTGTTGGTCTGAGGGGTTGAAGTAATGATTAATAGGGATAGTTGGGGGCATTAGTACTTAACTGTCAGAGGTGAAATTCTCGGATTTGTTAAAGACTAACTTATGCGAAAGCATTTGCCAAGGATGTTTTCATTAATCAAGAACGAAAGTTAGGGGAT	0	0	0	0	0	6	25	6	2	0	0	15	6	0	8	14	24	3	5	0	0	14	0	78	3	6	4	112	45	48	3	0
ASV312	38b1c5a45ea328261c4f42362703d9dd	Eukaryota	TSAR	Alveolata	Ciliophora	Spirotrichea	Oligotrichida	Strombidiidae	Strombidiidae_X	Strombidiidae_X_sp.	Phagotroph		CAATAGCGTATATTAAAGTTGTTGCAGTTAAAAAGCTCGTAGTTGGATTTCTGGGAGGGTGCTAATGTCCGCCGTAGTGCGTGTGCAGCCGCGCCCTTCCATCCTTCTGTTAACGCCTCTTGGCATTTGTTTGCTGGTGGCGGGCTCAGATATTTTACCTTGAGAAAATTAGAGTGTTTCAGGCAGGCTAGGCCGGAATATATTAGCATGGAATAATGGAATAGGACTATGGTCTCTTTGTTGGTTTGAGGGACTGCAGTAATGATTAATAGGGATAGTTGGGGGCATTAGTATTTAATTGTCAGAGGTGGAATTCTCAGATTTGTTAAAGACTAACTTATGCGAAAGCATTTGCCAAGGATGTTTTCATTAATCAAGAACGAAAGTTAGGGGAT	0	0	0	0	0	0	0	0	0	0	0	0	0	0	0	38	89	0	0	133	85	0	0	39	0	0	0	0	0	0	8	0
ASV313	71f879a231081017b8be76bd2f75708d	Eukaryota	TSAR	Rhizaria	Cercozoa	Filosa-Imbricatea	Filosa-Imbricatea_X	Novel-clade-2	Novel-clade-2_X	Novel-clade-2_X_sp.	Phagotroph		CAGTAGCGTATATTAATGTTGTTGCAGTTAAAAAGCTCGTAGTTGGATTTCTAGTCGACGTTAGCGGTCCTTTGTACCTAGTACTGAGCGTACCGCGAGTGTCGTCTATCCTATCAGTTTGTCTGGGCTCCGGTCTAGTCATACTGGTTCTTTTACTTTGAAAAAATTAGAGTGTTTAAAGCAGGCTTGCGCAATGAATACATTAGCATGGAATAATAACATAGGACTTCGGTCTCTATTTTGTTGGTTTCTGGAACTGAAGTAATGATTGATAGGGATAGTTGGGGGTGCTAGTATTGAGCGGCCAGAGGTGAAATTCTTGGATTCGCTCAAGACTAACTTATGCGAAAGCATTCACCAAGGATGTCTTCTTTAATCAAGAACGAAAGTTGGGGGCT	86	84	118	85	0	0	0	0	0	0	0	0	0	0	0	0	0	0	0	0	0	0	0	0	0	0	0	0	0	0	0	0
ASV314	41f8a97ddb03500c3aad8d74dd3d0c1f	Eukaryota	TSAR	Stramenopiles	Gyrista	Mediophyceae	Thalassiosirales	Thalassiosiraceae	Minidiscus	unassigned	Phototroph		CAATAGCGTATATTAAAGTTGTTGCAGTTAAAAAGCTCGTAGTTGGATTTCTGGCAGGAGCGACCGGTCACACACTCTGTGTGTGAACTTGTGTTGTCTCTGGCCATCCTTGGGAAGATCCTGTTTGGCATTAAGTTGTCGGGCAGGGGATAACCATCGTTTACTGTGAAAAAATTAGAGTGTTTAAAGCAGGCTTATGCCGTTGAATATATTAGCATGGAATAATAAGATAGGACTTCGGAACTATTTTGTTGGTTTGCGTTACGAAGTAATGATTAATAGGGACAGTTGGGGGTATTCGTATTTCGTTGTCAGAGGTGAAATTCTTGGATTTCCGAAAGACGAACTACTGCGAAAGCATTTACCAAGGATGTTTTCATTAATCAAGAACGAAAGTTA…	0	0	0	0	17	0	0	0	0	0	33	0	0	0	117	17	26	0	0	0	0	0	0	35	39	57	17	0	0	0	0	17
ASV315	903fbf5bf8d8b159c25b5887ada6426f	Eukaryota	TSAR	Rhizaria	Cercozoa	Filosa-Imbricatea	Marimonadida	Marimonadida_X	Marimonadida_XX	Marimonadida_XX_sp.	Phagotroph		CAGTAGCGTATATTAAAGTTGTTGCAGTTAAAAAGCTCGTAGTTGGATTTCTGGCAAGGCAGAGCTGACCTGGTACTATGTATCGTGTGTTGGACTCGGTCTGCCATCCTTCCAGAAACGCACTGTACCTTTCATTAGGCCGTGGTGTTGATCTGGAACTTTTACTTTGAAAAAATTAGAGTGTTCAAAGCAGGCGTTACGCTATGAATACATTAGCATGGAATAATAATCTAGGACTTCAGTTCTATTTTGTTGGTTTCTAGGACCGAAGTAATGATTGATAGGGATAGTTGGGGGTGCTAGTATTCAGCGGCCAGAGGTGAAATTCTTGGATTCGCTGAAGACTAACTTATGCGAAAGCATTCACCAAGGATGTCTTCTTTAATCAAGAACGAAAGT…	0	0	0	0	53	11	0	0	23	0	0	21	48	39	0	0	4	0	0	0	14	0	0	0	0	0	32	6	25	11	31	41
ASV316	7b88cb4c23254f70e5c19a56ddec93b2	Eukaryota	TSAR	Alveolata	Dinoflagellata	Dinophyceae	unassigned	unassigned	unassigned	unassigned	Unknown		CAATAGCGTATATTAAAGTTGTTGCGGTTAAAAAGCTCGTAGTTGGATTTCTGTTGAGGACGACCGGTCCGCCCTCTGGGTGAGTATCTGGCTCGGCCTTGGCATCTTCTTGGAGAACGTAACTGCACTTGACTGTGTGGTGCGGTATCCAGGACTTTTACTTTGAGGAAATTAGAGTGTTTCAAGCAGGCGTACGCCTTGAATACATTAGCATGGAATAATGAGATAGGACCTTGGTTCTATTTTGTTGGTTTCTAGAGCTGAGGTAATGATTAATAGGGATAGTTGGGGGCATTCGTATTTAATTGTCAGAGGTGAAATTCTTGGGTTTATTAAAGACGGACTACTGCGAAAGCATTTGCCAAGGATGTTTTCATTGATCAAGAACGAAAGTTAGGG…	0	0	0	0	0	0	0	0	0	0	0	0	0	0	0	79	76	0	0	0	0	0	0	63	0	0	0	96	0	47	0	0
ASV317	795de2a347cb990da26310d6e9011b0c	Eukaryota	TSAR	Alveolata	Dinoflagellata	Syndiniales	Dino-Group-I	Dino-Group-I-Clade-5	Dino-Group-I-Clade-5_X	Dino-Group-I-Clade-5_X_sp.	Parasite		CAATAGCGTATATTAAAGTTGTTGCGGTTAAAAAGCTCGTAGTTGGATTTCTGTCAGTGAGTGGTGCTCCGCCCCTTGTGGTGAGTAGTCATCATGCCGCTGGCATCTTCTTGGGGAGCATGTCTGCACTTCACTGTGTGGTATGCAAGCCAGGACTTTTACTTTGAGGAAATGAGAGTGTTTCAAGCAGGCGTGCGCCGTGAATACGTTAGCATGGAATAATAGCATCGGACCTCGCTCCAAAGCTGTTGGTTTCTTGGGTCGAGGTAAAGGTGAATAGGGATTGTTGGGGGCATTCGTATTTAACTGTCAGAGGTGAAATTCTTGGATTTGTTGAAGACGGACTACTGCGAAAGCATCTGCCAAAGATGTTCTCATTGATCAAGAACGAAAGTTAGG…	0	0	0	0	0	0	15	100	0	0	12	0	0	0	31	11	24	0	0	0	23	0	0	22	77	85	0	0	0	0	2	0
ASV318	241220fe02b045ea566a54bdc31e57c8	Eukaryota	TSAR	Alveolata	Dinoflagellata	Dinophyceae	Peridiniales	Thoracosphaeraceae	Thoracosphaeraceae_X	Thoracosphaeraceae_X_sp.	Unknown		CAATAGCGTATATTAAAGTTGTTGCGGTTAAAAAGCTCGTAGTTGGATTTCTGCAGAGGACGACCGGTCCGCCCACTGGGTGTGCATCTGGCTCGGCCTGTGCATCTTCTTGGAGAACGTATCTGCACTTCACTGTGTGGTGCGGTATCCAGGACTTTTACTTTGAGGAAATTAGAGTGTTTCAAGCAGGCACACGCCTTGAATACATTAGCATGGAATAATAAGATAGGACCTTGGTTCTATTTTGTTGGTTTCTAGAACTGAGGTAATGATTAATAGGGATAGTTGGGGGCATTCGTATTTAACTGTCAGAGGTGAAATTCTTGGATTTGTTAAAGACGGACTACTGCGAAAGCATTTGCCAAGGATGTTTTCATTGATCAAGAACGAAAGTTAGGG…	86	0	101	0	0	0	0	0	24	0	0	28	0	0	0	0	0	41	22	0	0	68	79	0	0	0	0	0	0	0	0	0
ASV319	33424726bb649f83f5d808ab1934c621	Eukaryota	TSAR	Alveolata	Dinoflagellata	Syndiniales	Dino-Group-I	Dino-Group-I-Clade-1	Dino-Group-I-Clade-1_X	Dino-Group-I-Clade-1_X_sp.	Parasite		CAATAGCGTATATTAAAGTTGTTGCGGTTAAAAAGCTCGTAGTTGGAGTTCTGCCAGGTGTCGCTTGTCCGCCCAAGTGGTGTGTACAGGGGTACATCTGGCCCTTTCAAGGGGAACGTATCCCCACTTAATTGTGAGGTGCGAGATCCTTGACTTTTACTTTGAGGAAATAAGAGTGTTCCAAGCAGGCTCTCGTCGTGCATAGCTCAGCATGGAATAATAGCATTGGACCTCGTCTCTACGCTGTTGGTTGCAAGAAACGAGGTAATGATAAAGAGGGATAGTTGGGGGCATTCGTATTTAACTGTCAGAGGTGAAATTCTTGGATTTGTTAAAGACGGACTACTGCGAAAGCATTTGCCATGGATGTTTTCATTGATCAAGAACGAAAGTTAGGGG…	0	0	0	0	0	4	0	6	0	0	0	0	4	0	48	11	34	0	0	0	10	0	0	25	101	121	0	0	0	0	2	4
ASV320	1179b24ac317b90cc28f77c879531742	Eukaryota	TSAR	Alveolata	Ciliophora	Spirotrichea	Oligotrichida	Oligotrichida_X	Oligotrichida_XX	Oligotrichida_XX_sp.	Phagotroph		CAATAGCGTATATTAAAGTTGTTGCAGTTAAAAAGCTCGTAGTTGGATTTCTGGGAGGGTGCCAATGTCCGTCAACGTGCGTGTGCAGCGGCGCCCTTCCATCCTTCTGTTAACGCCTCTGGGCATTTATTTGCTGGTGGCGGGCTCAGATATTTTACCTTGAGAAAATTAGAGTGTTTCAGGCAGGCTAGGCCGGAATACATTAGCATGGAATAATAGAATAGGACTATGGTCTCTTTGTTGGTTTGAGGGACTATGGTAATGATTAATAGGGATAGTTGGGGGCATTAGTATTTAATTGTCAGAGGTGGAATTCTCAGATTTGTTAAAGACTAACTTATGCGAAAGCATTTGCCAAGGATGTTTTCATTAATCAAGAACGAAAGTTAGGGGAT	0	0	0	0	37	11	0	0	0	56	19	16	4	33	0	0	0	5	34	0	0	0	0	21	55	14	0	0	0	17	30	0
ASV321	cb16322802f5b853ebbb526f5de5681b	Eukaryota	TSAR	Alveolata	Ciliophora	Spirotrichea	Choreotrichida	Choreotrichida_X	Choreotrichida_XX	Choreotrichida_XX_sp.	Phagotroph		CAATAGCGTATATTAAAGTTGTTGCAGTTAAAAAGCTCGTAGTTGGATTTCTGGCAGTGTGACTCCGGCCGGCGTGATGCCGGCTCGAGCGCGCTACCATCCTTCTGTCAACCTTCGCGGGTTTTACCGCCCGCCCTGGGGCTCAGATATTTTACCTTGAGAAAATTAGAGTGTTTCAGGCAGGCTATCGCCGGAATACATTAGCATGGAATAATGGAAAAGGACTTCAACCTCTTCTGTTGGTCTGAGAGGCTGTAGTAATGATTAATAGGGATAGTTGGGGGCATTAGTACTTGACTGTCAGAGGTGAAATTCTCCGATTTGTTAAAGACTAACTTATGCGAAAGCATTTGCCAAGGATGTTTTCATTAATCAAGAACGAAAGTTAGGGGAT	0	0	0	0	0	0	0	0	0	0	0	0	0	0	59	29	68	0	0	0	5	0	0	61	88	50	0	0	0	0	0	0
ASV322	ff4b0d867595b97d2b2392a8c234f0f1	Eukaryota	TSAR	Alveolata	Ciliophora	Spirotrichea	Choreotrichida-Tintinnina	TIN_09	Tintinnopsis_09	Tintinnopsis_urnula	Phagotroph		CAATAGCGTATATTAAAGTTGTTGCAGTTAAAAAGCTCGTAGTTGGATTTCTGGTAGAAGGTTAGGGCGCACCTGTGTGAGGCCCGCGTCTTCTGCCATCCTTCTGTTAACCTTTCTCGACATTGATTTGTCGGTTTGGGGCTCAGATATTTTACCTTGAGAAAATTAGAGTGTTTCAGGCAGGCTTGTGCCCGGATACATTAGCATGGAATAATAGAATAGGACTTTAACCTCTTCTGTTGGTCTGAGGGGTTGGAGTAATGATTAATAGGGATAGTTGGGGGCATTAGTACTTAACTGTCAGAGGTGAAATTCTCGGATTTGTTAAAGACTAACTTATGCGAAAGCATTTGCCAAGGATGTTTTCATTAATCAAGAACGAAAGTTAGGGGAT	0	0	0	0	0	27	0	0	0	0	0	0	0	0	0	0	0	102	30	20	0	0	0	0	0	0	13	131	0	35	16	0
ASV323	042aefbb9de56be6d65ba74d4af5c2b1	Eukaryota	TSAR	Stramenopiles	Gyrista	Bacillariophyceae	Bacillariales	Bacillariaceae	Fragilariopsis	Fragilariopsis_cylindrus	Phototroph		CAATAGCGTATATTAAAGTTGTTGCAGTTAAAAAGCTCGTAGTTGGATTTGTGGTGTGTCCAGTTGGCCTTTGCTCTTTGAGTGATAGTGCTTTACTGGTCTGCCATGTTTGGGTGGAATCTGTGTGGCATTAAGTTGTCGTGCAGGGGATGCCCATCGTTTACTGTGAAAAAATTAGAGTGTTCAAAGCAGGCTTATGCCTCTGAATATATTAGCATGGAATAATGATATAGGACCTTGGTACTATTTTGTTGGTTTGCGCACTGAGGTAATGATTAAGAGGGACAGTTGGGGGTATTTGTATTCCATTGTCAGAGGTGAAATTCTTGGATTTTTGGAAGACAAACTACTGCGAAAGCATTTACCAAGGATGTTTTCATTAATCAAGAACGAAAGTTA…	0	6	0	0	45	9	0	5	15	0	0	17	26	21	23	7	14	0	5	0	0	0	0	5	0	8	28	19	35	25	21	23
ASV324	be49f07388c7d9c5131a424be2e618a1	Eukaryota	TSAR	Stramenopiles	Gyrista	Gyrista_X	Gyrista_XX	MAST-1	MAST-1C	MAST-1C_sp.	Phagotroph		CAATAGCGTATATTAAAGTTGTTGCAGTTAAAAAGCTCGTAGTTGGATTTCTGGCAGGAGCGACCGGTCCGCCGCAAGGTGTGCACTAGGTTGTCTCCAGTCATCTTTGTGGGAACTGCTCTGGCATTAGTTTGTCGGGGTTAGGGAACACATCGTTTACTGTGAAAAAATTAGAGTGTTTAAAGCAGGCTTATGCCGTTGAATACATTAGCATGGAATAATAAGATAGGACTTTGGTGGTCTATTTTGTTGGTTTGCACACCAAGGTAATGATTAATAGGGATAGTTGGGGGTATTCGTATTTAATTGTCAGAGGTGAAATTCTTGGATTTATGAAAGACGAACTACTGCGAAAGCATTTACCAAAGATGTTTTCATTAATCAAGAACGAAAGTTAGG…	0	27	0	33	0	0	0	24	0	0	32	0	17	14	22	5	17	0	0	0	37	0	16	7	15	17	17	0	12	4	14	25
ASV325	69873d72b8409a3f7828d46eb3276861	Eukaryota	TSAR	Alveolata	Dinoflagellata	Syndiniales	Dino-Group-II	Dino-Group-II-Clade-1	Dino-Group-II-Clade-1_X	Dino-Group-II-Clade-1_X_sp.	Parasite		CAATAGCGTATATTAAAGTTGTTGCGGTAAAAAAGCTCGTAGTTGGATTTCTGTTGAGGACGACCGGTCCGTACCATGTACGCGCATCTGGTTCGGCCTCGGCATCCTCTCGATAGACGTTTCTGCGCTTGATTGCGTGGAGCGGATTTCGGGACTTTTACTTTGAGGAAATTAGAGTGTTCACGGCAGGCTATCGCCAGAATACATTAGCATGGAATAATACTATAGGATCTCGGTTCTATTTTGTTGGTTTCTAGACCCGGGGTAATGATTAATAGGGACAATTGGGGGCATTTGTATCAACACGTCAGAGGTGGAATTCTTGGATTGTGTTGCGACAAACTACTGCGAAAGCATTTGCCAAGGATGTTTTCATTGATCAAGAACGAAAGTAAGGGG…	24	0	0	0	0	4	47	60	0	3	0	0	0	0	11	31	18	0	0	14	61	0	0	10	48	49	0	0	0	0	0	7
ASV326	55b7cf6e0739c896c29f5559912973e3	Eukaryota	TSAR	Alveolata	Dinoflagellata	Syndiniales	Dino-Group-I	Dino-Group-I-Clade-5	Dino-Group-I-Clade-5_X	Dino-Group-I-Clade-5_X_sp.	Parasite		CAATAGCGTATATTAAAGTTGTTGCGGTTAAAAAGCTCGTAGTTGGATTTCTGTCAGCGAGTGGCGCTCCGCCCCTTGTGGTGAGTAGCCGTCATGCCGCCGGCATCTTTCTGGGGAGCGTGTCTGCACTTCATTGTGTGGTGCGCAAGCCAGAACTTTTACTTTGAGGAAATGAGAGTGTTTCAAGCAGGCAATCGCCGTGAATACGTTAGCATGGAATAATAGCATCGGACCTCGTCCCAAAGCTGTTGGTTCCTTGGGTGCGAGGTAAAGGTGAATAGGGATTGTTGGGGGCATTCGTATTACACTGTCAGAGGTGAAATTCTTGGATTTGTGTAAGACGGACTACTGCGAAAGCATCTGCCAAAGATGTTCTCATTGATCAAGAACGAAAGTTGG…	5	7	2	5	4	3	9	28	0	0	9	0	0	0	30	14	35	0	1	4	25	0	0	18	62	87	0	3	0	0	0	5
ASV327	4204c8889c42a9f508107e30b4d11ccb	Eukaryota	TSAR	Alveolata	Dinoflagellata	Dinophyceae	unassigned	unassigned	unassigned	unassigned	Unknown		CAATAGCGTATATTAAAGTTGTTGCGGTTAAAAAGCTCGTAGTTGGATTTCTGCTGAGGATGACCGGTCCGCCCTCTGGGTGAGTATCTGGTTCAGCCTGGGCATCTTCTTGGAGAACGTAGCTGCACTTGATTGTGTGGTGCGGTATTCAAGACTTTTACTTTGAGGAAATTAGAGTGTTTCAAGCAGGCCCACGCCTTGAATACATTAGCATGGAATAATAAGATAGGACCTTGGTTCTATTTTGTTGGTTTCTAGAGCTGAGGTAATGATTAATAGGGATAGTTGGGGGCATTCGTATTTAACTGTCAGAGGTGAAATTCTTGGATTTGTTAAAGACGGACTACTGCGAAAGCATTTGCCAAGGATGTTTTCATTGATCAAGAACGAAAGTTAGGG…	36	0	57	42	0	0	0	0	0	0	0	0	0	0	0	0	33	0	44	0	0	0	0	43	0	0	0	19	51	0	0	65
ASV328	f48c03cad3facaac219afad39bfaf404	Eukaryota	TSAR	Alveolata	Ciliophora	Spirotrichea	Choreotrichida	Strombidinopsidae	Strombidinopsis	Strombidinopsis_sp.	Phagotroph		CAATAGCGTATATTAAAGTTGTTGCAGTTAAAAAGCTCGTAGTTTGATTTCTGGACGGGCGCCAACACCCGCTTGTTAGTGAGGAGGCGGTGCCCGCCCATCCTTCTGTTAACGCCGCCGGCATTTGTTTGCTGGTGGCGGGCTTAGATATTTTACCTTGAGAAAATTAGAGTGTTTCAGGCAGGCTTGCGCCTAGATACATTAGCATGGAATAATAGAATAGGACTTTGACCTCTTCTGTTGGTCTGAGGGGTGAGAGTAATGATTAATAGGGATAGTTGGGGGCATTAGTACTTAACTGCTAGAGGTGAAATTCTCAGATTTGTTAAAGACTAACTTATGCGAAAGCATTTGCCAAGGATGTTTTCATTAATCAAGAACGAAAGTTAGGGGAT	0	0	0	0	0	265	0	0	0	0	0	38	0	0	0	0	0	0	0	0	0	0	0	0	0	0	0	68	0	0	0	0
ASV329	6b28138d99299825a1ff132ad04bf07b	Eukaryota	TSAR	Telonemia	Telonemia_X	Telonemia_XX	Telonemia_XXX	Telonemia-Group-2	Telonemia-Group-2_X	Telonemia-Group-2_X_sp.	Phagotroph		CAATAGCGTATATTAAAGTTGTTGCAGTTAAAAAGCTCGTAGTTGGAGTTCAGAGTGAGCTCAGCCGGTCGGCCTTATGGGTCAGAACTGGTTGACTCTCTCTTGTTTGTGGATCCCTTCGGAGTTAATTCTTCGGATGTGGAGTCCACATCGTTTACCTTGAAAAAATTAGAGTGTTCAAAGCAGGCGTTTGCTTGAATATATTAGCATGGAATAATGGAATAGGACGCTGGTTCTATTTTGTTGGTTTTGAGAACCAGAGTAATGATTAATAGGGACAGTTGGGGGCATTCATATTTCATTGTCAGAGGTGAAATTCTTGGATTTATGAAAGATGAACTTCTGCGAAAGCATTTGCCAAGGATGTTTTCATTAATCAAGAACGAAAGTTAGGGGAT	0	6	0	12	11	0	0	21	0	0	0	0	0	0	69	12	0	0	0	0	27	0	0	11	51	52	6	0	20	8	13	39
ASV330	78df6103dafbe835620c978a6ea77f51	Eukaryota	TSAR	Alveolata	Dinoflagellata	Dinophyceae	Gymnodiniales	Gymnodiniaceae	Gymnodinium	unassigned	Unknown		CAATAGCGTATATTAAAGTTGTTGCGGTTAAAAAGCTCGTAGTTGGATTTCTGCTGAGGACGACCGGTCCGCCCTCTGGGTGAGTATCTGGCTCGGCCTTGGCATCTTCTTGGAGAACGTAACTGCACTTGACTGTGTGGTACGGTATCCAGGACTTTTACTTTGAGGAAATTAGAGTGTTTCAAGCAGGCGCACGCCTTGAATACATTAGCATGGAATAATAAGATAGGACCTTGGTTCTATTTTGTTGGTTTCTAGAGCTGAGGTAATGATTAATAGGGATAGTTGGGGGCATTCGTATTTAACTGTCAGAGGTGAAATTCTTGGATTTGTTAAAGACGGACTACTGCGAAAGCATTTGCCAAGGATGTTTTCATTGATCAAGAACGAAAGTTAGGG…	28	34	18	16	8	0	11	17	19	0	0	8	15	0	17	0	18	0	8	19	56	0	10	11	0	14	0	9	12	0	0	13
ASV331	fd5031e4fbc68f433e338acf43cd1707	Eukaryota	TSAR	Rhizaria	Cercozoa	Filosa-Thecofilosea	Cryomonadida	Protaspa-lineage	Protaspa-lineage_X	Protaspa-lineage_X_sp.	Phagotroph		CAAGAGCGTATATTAAAGTTGTTGCAGTTAAAAAGCTCGTAGTTGGATTTCTGGTACAATGCGCCTGGCCCGCGGCGGTTACGTCTGTGAGTGCCGGTGCGCGTTTGCCATCCTTCTAGAAAACGTTTCTACCCTTCACTGGGCCGGACTCGCGATCTAGATCTTTTACTTTGAAAAAATTAGAGTGTTTAAAGCAGGCTTTTGCTGTGAATACATTAGCATGGAATAATAATCTAGGACTTCGGTTCTATTTTGTTGGTTTCTAGTACTGAAGTAATGATTGATAGGGATAGTTGGGGGTGCTAGTATTGGCCGGCCAGAGGTGAAATTCTTGGATTCGGTCAAGACTAACTTATGCGAAAGCATTCACCAAGGATGTCTTCTTTAATCAAGAACGAA…	0	0	0	0	13	0	0	0	19	0	11	14	14	9	0	0	0	28	59	13	0	37	87	0	0	0	6	0	34	9	4	12
ASV332	67ee88e4bf593e82502e1ad83f8c2bd9	Eukaryota	TSAR	Alveolata	Ciliophora	Spirotrichea	Choreotrichida	Strombidinopsidae	Strombidinopsis	Strombidinopsis_sp.	Phagotroph		CAATAGCGTATATTAAAGTTGTTGCAGTTAAAAAGCTCGTAGTTTGATTTCTGGATGGGCGCCAACACCCGCTTGTTAGTGAGGAGGCGGTGCCCGCCCATCCTTCTGTTAACGCCGCCGGCATTTGTTTGCTGGTGGCGGGCTCAGATATTTTACCTTGAGAAAATTAGAGTGTTTCAGGCAGGCTTGCGCCTAGATACATTAGCATGGAATAATAGAATAGGACTTTGACCTCTTCTGTTGGTCTGAGGGGTGAGAGTAATGATTAATAGGGATAGTTGGGGGCATTAGTACTTAACTGCTAGAGGTGAAATTCTCAGATTTGTTAAAGACTAACTTATGCGAAAGCATTTGCCAAGGATGTTTTCATTAATCAAGAACGAAAGTTAGGGGAT	0	0	0	0	0	229	0	0	0	0	0	0	0	0	0	0	0	0	0	0	0	0	0	0	0	0	0	52	0	32	0	0
ASV333	dca2759bf8453d506a387cdbb98b064a	Eukaryota	Cryptista	Cryptophyta	Cryptophyta_X	Cryptophyceae	Cryptomonadales	Cryptomonadales_X	unassigned	unassigned	Phototroph		TAATAGCGTATATTAAAGTTGTTGCAGTTAAAAAGCTCGTAGTCGGATGTCGGGCTCGGGCAGGCTGTCGGCTTCGGTCGGACGGCAGGCTCGGGTCTTTCTGCCTGAGGATCCCGTGCACTTTATTGTGGGCGGGGGACGCAGGCCGTTTACTTTGAAAAAATTAGAGTGTTCAAAGCAGGCCTACGCTTGAATACATTAGCATGGAATAATGGAATAGGACTTTGGTGCTATTTTGTTGGTTTATGGGACCGAAGTAATGATTAACAGGGACAGTTGGGGCCGTTTATATTTCGTTGTCAGAGGTGAAATTCTTGGATTTACGAAAGATAAACTTCTGCGAAAGCATTCGGCAAGGATGTTTTCATTGATCAAGAACGAAAGTTAGGGGAT	0	0	0	0	0	0	0	0	0	0	0	0	0	0	90	0	77	0	0	0	0	0	0	40	71	84	0	0	0	0	0	0
ASV334	7240f2539c5bd61f2b582cee4fb1d130	Eukaryota	TSAR	Alveolata	Dinoflagellata	Syndiniales	Dino-Group-II	Dino-Group-II-Clade-27	Dino-Group-II-Clade-27_X	Dino-Group-II-Clade-27_X_sp.	Parasite		CAATAGCGTATATTAAAGTTGTTGCGGTTAAAAAGCTCGTAGTTGGATTTCTGCGGGGGACGAACGGTCCACCTTATGGGTGAGTATCTGTCAGGCCCTTGCATCCTCGTGGGGAACGTCGCTGCGCTTTATTGCGTGGTACGGAATCCACGACTTTTACTTTGAGGAAATTAGAGTGTTCACGGCAGGCAAACGCCCTGAATATGTTAGCATGGAATAATAATATAGGACTTTGGTTTTATTTTGTTGGTTTCTAGAACTAAAGTAATGATAAATAGGGACAGTTGGGGGTATTTGTATTAATGCGTCAGAGGTGGAATTCTTGGATTGCATTACGACAAACTACTGCGAAAGCATTTACCAAGGATGTTTTCATTGATCAAGAACGAAAGTATGGGG…	24	103	19	62	0	0	0	56	0	5	6	0	0	0	0	0	0	2	5	0	23	0	12	2	2	4	0	0	0	1	0	1
ASV335	2ba049ba8d6644decb1d43d5d0d0689b	Eukaryota	TSAR	Alveolata	Ciliophora	Spirotrichea	Oligotrichida	Strombidiidae	Strombidiidae_X	Strombidiidae_X_sp.	Phagotroph		CAATAGCGTATATTAAAGTTGTTGCAGTTAAAAAGCTCGTAGTTGGATTTCTGGGTGGGTGCCAATGTCCGTCGTCGTACGTGTTGCAGCGGCGCCCTTCCATCCTTCTGTTAACGACTTTGGGCATTCATTTGCCGGAGTCGGGCTCAGATATTTTACCTTGAGAAAATTAGAGTGTTTCAGGCAGGCTAGGCCGGAATACATTAGCATGGAATAATGGAATAGGACTACGGTCTCTTTGTTGGTTTGAGGGACTGCAGTAATGATTAATAGGGATAGTTGGGGGCATTAGTATTTAATTGTCAGAGGTGGAATTCTCGGATTTGTTAAAGACTAACTTATGCGAAAGCATTTGCCAAGGATGTTTTCATTAATCAAGAACGAAAGTTAGGGGAT	0	0	0	0	0	71	0	0	0	68	0	0	0	0	0	82	66	0	0	0	0	0	0	0	27	0	0	63	0	0	0	0
ASV336	e95c0c6300645e87aebc6ce88559ec21	Eukaryota	TSAR	Alveolata	Ciliophora	Spirotrichea	Oligotrichida	Strombidiidae	unassigned	unassigned	Phagotroph		CAATAGCGTATATTAAAGTTGTTGCAGTTAAAAAGCTCGTAGTTGGATTTCTGGGAGGGTGCCAATGTCCGCCGACGTGCGTGCGCAGCGGCGCCCTCTCATCCTTCTGTTAACGTCTCTCAGCATTTATTTGCCGGTGGCGGGCTCAGATATTTTACCTTGAGAAAATTAGAGTGTTTCAGGCAGGCTAGGCCGGAATACATTAGCATGGAATAATGGAATAGGACTTCGGTCTCTTTGTTGGTTTGAGGGACTGCAGTAATGATTAATAGGGATAGTTGGGGGCATTAGTATTTAATTGTCAGAGGTGGAATTCTCGGATTTGTTAAAGACTAACTTATGCGAAAGCATTTGCCAAGGATGTTTTCATTAATCAAGAACGAAAGTTAGGGGAT	0	0	0	0	0	0	0	1	0	0	0	0	5	0	22	24	41	0	14	0	0	0	51	32	37	45	0	0	36	0	0	18
ASV337	adc1664ab5dbf515a363c593ceb06aab	Eukaryota	TSAR	Alveolata	Dinoflagellata	Dinophyceae	Gymnodiniales	Gymnodiniaceae	Gymnodinium	Gymnodinium_sp.	Unknown		CAATAGCGTATATTAAAGTTGTTGCGGTTAAAAAGCTCGTAGTTGGATTTCTGCTGAGGACGACCGGTCCGCCCTCTGGGTGAGCATCTGGCTCGGCCTTGGCATCTTCTTGGGGAACGTTACTGCACTTGATTGTGTGGTGCGGTATCCAGGACTTTTACTTTGAGGAAATTAAAGTGTTTCAAGCAGGCGCACGCCTTGAATACATTAGCATGGAATAATAAGATAGGACGTTGGTTCTATTTTGTTGGTTTCTAGAGCTGACGTAATGATTAATAGGGATAGTTGGGGGCATTCGTATTTAACTGTCAGAGGTGAAATTCTTGGATTTGTTAAAGACGGACTACTGCGAAAGCATTTGCCAAGGATGTTTTCATTGATCAAGAACGAAAGTTAGGG…	0	0	0	0	0	0	0	0	0	0	0	0	0	0	0	0	0	69	93	42	0	82	93	0	0	0	0	0	0	0	0	0
ASV338	027009a1da2924782a3a23ca8318c0a1	Eukaryota	Archaeplastida	Picozoa	Picozoa_X	Picozoa_XX	Picozoa_XXX	Picozoa_XXXX	Picozoa_XXXXX	Picozoa_XXXXX_sp.	Phagotroph		CAATAGCGTATATTAAAGTTGTTGCAGTTAAAAAGCTCGTAGTCGGATTTTGGCACCAAGCCGAACTGTCTGCCAATGGTATGTACGGTTTGGCGGGTGCTTCCTTCCGGAAGCCCGCGTCTTTCTTCATTGACTGGTGCGGTGAGTCCGGATCATTTACTTTGAAAAAATTAGAGTGTTCAAAGCAGGCCTATGCTCTGAATAGGTTAGCATGGAATAATAGAATAGGACTTCGGTACTATTTTGTTGGTTTCTAGGACCGAAGTAATGATTAATAGGGACAGTTGGGGGCATTCATATTCCATTGTCAGAGGTGAAATTCTTGGATTAACGGAAGATGAACTACTGCGAAAGCATCTGCCAAGGATGTTTTCATTGATCAAGAACGAAAGTTAGGGG…	4	29	7	41	3	0	2	21	0	2	18	0	7	0	14	0	6	0	41	1	17	0	42	3	14	18	3	0	0	0	4	15
ASV339	51429f18fd605632a456e9cacaaaabe2	Eukaryota	Obazoa	Opisthokonta	Choanoflagellata	Choanoflagellatea	Acanthoecida	Acanthoecidae_Group_G	Calliacantha	Calliacantha_longicaudata	Phagotroph		CAATAGCGTATATTAAAGTTGTTGCAGTTAAAAAGCTCGTAGTTGGACTTCTGACGTGGGACTGCGCCCCGTTCCTTTTGGGACGTTGGGTGCGGACTTGTGTCTTCCTCTCGTAGTTGGTTGGTGCACTTAACTGGGTGCCTTCTGAATATGGGACCTTTACTTTGAAAAAATTAGAGTGTTCAAAGCAGGCATTGGCTTGAATACATTAGCATGGAATAATAGAATAGGACTTTGGTTCTATTTTGTTGGTTTCTAGGACCGAAGTAATGATTAATAGGGACAGTTGGGGGCATTAGTATTTAATTGTCAGAGGTGAAATTCTTGGATTTATGAAAGACTAACTACTGCGAAAGCATTTGCCAAGGATGTTTTCATTAATCAAGAACGAAAGTTAGG…	0	0	0	0	4	0	0	76	0	0	15	0	0	0	61	10	36	0	8	0	11	0	10	13	31	62	6	0	0	0	0	18
ASV340	13b26f9a4c175004f25725cbdc85f425	Eukaryota	TSAR	Rhizaria	Cercozoa	Filosa-Thecofilosea	Filosa-Thecofilosea_X	Mataza-lineage	Mataza-lineage_X	Mataza-lineage_X_sp.	Phagotroph		CAATAGCATATATTAAAGTTGTTGCAGTTAAAAAGCTCGTAGTTGGATTTCTGGCATGATGCGCCTGGCCCGCCGTGATTACGCGTGTGTGTGCTAGTGCGCGTCTGCCATCCATTGGCAGAATATGTCTACCCTTAATTGGGCCGGATATGTGATGTCAATCTTTTACTTTGAAAAAATTAGAGTGTTTAAAGCAGGCATTTGCTATGAATACATTAGCATGGAATAATAATCTAGGACTTCGGTTCTATTTTGTTGGTTTCTAGATCTGGAGTAATGATTGATAGGGATAGTTGGGGGTGCTAGTATTAAGGGGCCAGAGGTGAAATTCTTGGATTCTCTTAAGACTAACTTATGCGAAAGCATTCACCAAGGATGTCTTCTTTAATCAAGAACGAA…	0	51	16	71	0	0	0	22	0	3	21	0	0	0	0	0	0	8	44	2	30	0	52	0	0	0	0	0	0	0	0	7
ASV341	e0ab430b14a37a3c951790b48a5afc0a	Eukaryota	TSAR	Rhizaria	Cercozoa	Filosa-Thecofilosea	Filosa-Thecofilosea_X	Filosa-Thecofilosea_XX	Filosa-Thecofilosea_XXX	Filosa-Thecofilosea_XXX_sp.	Phagotroph		CAGTAGCGTATATTAAAGTTGTTGCAGTTAAAAAGCTCGTAGTTGGATTTCTGGCTTGAGAACGCTGGCCCGCCGGGGTTACCCGTGTGAGTGCCGGCCGTTCTCTGCCATCCTTCTAGAAAACGCGTCTACCCTTTACTGGGTCGGGCGCGCCATCTAGATCATTTACTTTGAGAAAATTAGAGTGTTTAAAGCAGGCTTGCGCTATGAATACATTAGCATGGAATAATAATATAGGGCTTCGGTTCTATTTTGTTGGTTTCTAGGACTGAAGTAATGATTGATAGGGATAGTTGGGGGTGCTAGTATTCAGCGGCCAGAGGTGAAATTCTTGGATTCGCTGAAGACTAACTTATGCGAAAGCATTCACCAAGGATGTCTTCTTTAATCAAGAACGAA…	0	0	0	0	0	0	0	2	0	0	0	0	0	0	0	0	0	27	89	21	44	50	108	0	0	0	0	0	0	0	0	0
ASV342	b3d93722a3d46da541953621217469c9	Eukaryota	TSAR	Alveolata	Dinoflagellata	Syndiniales	Dino-Group-IV	Dino-Group-IV-Syndinium-Group	Syndinium	unassigned	Parasite		CAATAGCGTATATTAAAGTTGTTGCGGTTAAAAAGCTCGTAGTTGGATTTCTGTCTGGGACGACCGGTCTACTCTCTGAGTAAGCATCTGGTCCGTTTCGGGCATCCTCGTGGGGAACGTATCCTGCTTAACTGTGGGGTGCGGAATCTGCGACTTTTACTTTGAGGAAATTAGAGTGTTCACTGCAGGCAATCGCCTTGAATACATTAGCATGGAATAATAAGATAGGACCTTAGTTCTATTTTGTCGGTTTCTAGAGCTGAGGTAATGATTAACAGGGATAGTTGGGGGCATTCGTATTTAACTGTCAGAGGTGAAATTCTTGGATTTGTTAAAGACGAACTACTGCGAAAGCATTTGCCAAGGATGTTTTCATTGATCAAGAACGAAAGTTAGGGG…	0	0	0	0	0	0	0	0	0	0	0	0	0	0	0	0	0	0	0	308	3	0	0	0	0	0	0	0	0	0	0	0
ASV343	4b21fec4eacd7a376cb669c56a3f0653	Eukaryota	Cryptista	Kathablepharidacea	Kathablepharida	Kathablepharidea	Kathablepharidida	Kathablepharidida_X	Kathablepharidida_XX	Kathablepharidida_XX_sp.	Phagotroph		TAATAGCGTATATTAATGTTGTTGCAGTTAAAAAGCTCGTAGTTGGATTTTGGTGTTTGACAAACGGTCGGCCTTACGGTTGGTACTGTTTGTTGGCACTTCTTTTCTGGGGAACTCACTGTTCTTAATTGAAGGGTGTTGTAACGCAGATCGTTTACTTTGAAAAAATTAGAGTGTTCAAAGCAGGCCGTCGCATTGAATACATTAGCATGGAATAATGGAATAGGACTTTGGTCTTATTTTGTTGGTTTCTAAGGCCGAGGTAATGATTAATAGGGATAGTTGGGGGCGTTTATATTCCGTTGTCAGAGGTGAAATTCTTGGATTTACGGAAGATAAACTACTGCGAAAGCATTCGCCAAGGATGTTTTCATTAATCAAGAACGAAAGTTAGGGGAT	0	22	0	24	20	0	0	9	8	0	15	0	14	18	25	0	6	0	8	0	8	0	8	7	24	26	14	0	0	0	22	43
ASV344	085062f516e41ea17a86199a8a0a7ebe	Eukaryota	TSAR	Alveolata	Dinoflagellata	Dinophyceae	Gymnodiniales	Gymnodiniaceae	Gyrodinium	unassigned	Unknown		CAATAGCGTATATTAAAGTTGTTGCGGTTAAAAAGCTCGTAGTTGGATTTCTGCTGAGGACGACCGGTCCGCCCTCTGGGTGAGTATCTGGCTCGGCCTTGGCATCTTCTTGGTGAACGTATCTGCACTTGACTGTGTGGTGCGGTGGCCAGGACTTTTACTTTGAGGAAATTAGAGTGTTTCAAGCAGGCATACGCCTTGAATACATTAGCATGGAATAATAAGATAGGACCTCGGTTCTATTTTGTTGGTTTCTAGAGCTGAGGTAATGATTAATAGGGATAGTTGGGGGCATTCGTATTTAACTGTCAGAGGTGAAATTCTTGGATTTGTTAAAGACGGACTACTGCGAAAGCATTTGCCAAGGATGTTTTCATTGATCAAGAACGAAAGTTAGGG…	20	15	0	0	8	21	11	12	7	24	0	4	7	0	4	17	11	10	15	26	17	19	8	21	4	15	6	7	0	20	0	5
ASV345	f2e64a1f9aff03009a8ccc6a5ed1e70b	Eukaryota	Archaeplastida	Picozoa	Picozoa_X	Picozoa_XX	Picozoa_XXX	Picozoa_XXXX	Picozoa_XXXXX	Picozoa_XXXXX_sp.	Phagotroph		CAATAGCGTATATTAATGTTGTTGCAGTTAAAAAGCTCGTAGTCGGATTTTTGTGTCATGTCGAACTGTCTGCCGATTGGTTTGTACGGTTTGACGGGCATATTCCTTCCAGAGGCTCCGTGAGGCCTTCATTGGTTTCGCGGTTGAATCTGGGTCTTTTACTTTGAAAAAATTAGAGTGTTCAAAGCAGGCCTATGCTCGAATAGGTTAGCATGGAATAATAGAATAGGACTTCGGTCTTATTTTGTTGGTTTCTAGGACCGAAGTAATGATTAACAGGGACAGTTGGGGGCATTCATATTCCATTGTCAGAGGTGAAATTCTTGGATTAACGGAAGATGAACTTCTGCGAAAGCATCTGCCAAGGATGTTTTCATTGATCAAGAACGAAAGTTAGGG…	0	17	0	21	0	0	0	56	0	5	53	0	7	0	22	0	8	0	14	0	29	0	27	0	16	25	5	0	0	0	8	10
ASV346	4c76c8353c910054a1455cec6971a2d3	Eukaryota	TSAR	Stramenopiles	Gyrista	Pelagophyceae	Pelagomonadales	Pelagomonadales_clade_B	unassigned	unassigned	Phototroph		CAATAGCGTATATTAATGTTGTTGCAGTTAAAAAGCTCGTAGTTGGATTCCTGGCACGGGGTAGCCGGTCCGCCTTGCAAAAGGTGCGCACTGAGCGGCCTCGGCCATCCTTGGGAAGAGCGGTCCTGGCATTTAGTTGTCGGGGCCGGGATTCCCGACGTTTACTGTGAAAAAATCAGAGTGTTCAACGCAGGCTTACGCCTTGAATACATTAGCATGGAATAATGAGATAGGACCTTGGCGGTCTATTTTGTTGGTTTGCACGCCGAGGTAATGATTAAAAGGGACGGTTGGGGTTCTTCGTATTCAATTGTCAGAGGTGAAATTCTTGGATTTATGGAAGACGAACTGCTGCGAAAGCGTCGAACAAGGACGTTCTCATTAATCAAGAACGAAAGT…	0	0	0	0	0	0	0	9	0	0	0	0	3	0	89	12	30	0	0	0	0	0	0	16	94	55	0	0	0	0	0	6
ASV347	ca71e6bf4ba4eb5b0886de59be2624d2	Eukaryota	TSAR	Alveolata	Ciliophora	Spirotrichea	Choreotrichida	Choreotrichida_X	Choreotrichida_XX	Choreotrichida_XX_sp.	Phagotroph		CAATAGCGTATATTAAAGTTGTTGCAGTTAAAAAGCTCGTAGTTGGATTTCTGGCAGCGTGACTCCGGCCGGCATGACGTCGGGTCCAGAGCGCGCTACCATCCTTCTGTCAACCTTCGCGGGATTTGTTTCCCGCCCTGGGGCTCAGATATTTTACCTTGAGAAAATTAGAGTGTTTCAGGCAGGCTTTCGCCGGAATACATTAGCATGGAATAATAGAAAAGGACTTCAACCTCTTCTGTTGGTCTGAGAGGCTGTAGTAATGATTAATAGGGATAGTTGGGGGCATTAGTACTTGACTGTCAGAGGTGAAATTCTCCGATTTGTTAAAGACTAACTTATGCGAAAGCATTTGCCAAGGATGTTTTCATTAATCAAGAACGAAAGTTAGGGGAT	36	28	33	35	0	0	25	0	0	0	0	0	0	0	18	0	23	0	0	0	39	0	13	33	16	0	0	0	60	0	0	10
ASV348	c78313fe3f40a2de54a36d80759a5c0e	Eukaryota	Obazoa	Opisthokonta	Choanoflagellata	Choanoflagellatea	Acanthoecida	Stephanoecidae_Group_D	Stephanoecidae_Group_D_X	Stephanoecidae_Group_D_X_sp.	Phagotroph		CAATAGCGTATATTAAAGTTGTTGCAGTTAAAAAGCTCGTAGTTGGACTTCTGATGTGAAAGATCGGTCCACCGCAAGGTGAGCACTGATTCTTCGCGTCTTCCTCTCGTAGTTGTTTCGCGCACTTAGTTGGGTGCGAGATGAATATGGGACCTTTACTTTGAAAAAATTAGAGTGTTCAAAGCAGGCAATCGCTTGAATACATTAGCATGGAATAATAGAATAGGACTTTGGTTCTATTTTGTTGGTTTCTAGGACCGAGGTAATGATTAATAGGGACAGTTGGGGGCATTAGTATTTAATTGTCAGAGGTGAAATTCTTGGATTTATGAAAGACTAACTACTGCGAAAGCATTTGCCAAGGATGTTTTCATTAATCAAGAACGAAAGTTAGGGGAT	0	10	0	9	0	0	0	92	0	0	13	0	0	0	21	9	13	0	0	0	86	0	0	7	19	27	0	0	0	0	0	1
ASV349	c1f5e215eef22bb5e9ddb688c1ac3d81	Eukaryota	TSAR	Alveolata	Ciliophora	Ciliophora_X	Ciliophora_XX	Ciliophora_XXX	Mesodinium	Mesodinium_rubrum	Mixotroph	pSNCM	CAGTAGCATATATTAAACTTGTTGCAGTTAAAACGTCCGTAGTCTGTACGTCGTCCCAAACTCACTGCAGTCTTCCGTTTTCTTCATTGAATGCGGTAGTTTCTGCAGTCACTCCCTTGATCAAATTAGGTTGTTCAAGGTAGACCAAGTCTTCATATTTTCACATGGAATTGGGTGAGGGAACTTAAGAGTTTAAGTTTCTCGTCTTAGGATCATCCGGGGTCATTCGTACTCGTCCGCGAGAGGTGAAATTCTTGGACCGGACGAAGACGACCAGCAGCGAAAGCATCTGTCAGGGATGTTTTCTGCGACAAAGGACGAAGGTCAGGGTAT	0	0	0	0	0	0	0	0	0	0	44	0	0	0	23	0	0	0	47	0	0	0	0	0	38	0	0	20	0	22	100	0
ASV350	8f3bbde3705087407ad532d11052c9af	Eukaryota	TSAR	Alveolata	Ciliophora	Spirotrichea	Choreotrichida-Tintinnina	Tintinnidae	Tintinnidae_X	Tintinnidae_X_sp.	Phagotroph		CAATAGCGTATATTAAAGTTGTTGCAGTTAAAAAGCTCGTAGTTGGATTTCTGGCAGGGGGTAGCAGCCCGCTTGCAGCGTGGCCTTGCAATCCCCTACCATCCTTCTGTTAACGCGCCAGGGCATTCACTTGTCGGGCGCGGGCTCAGATAATTTACCTTGAGAAAATTAGAGTGTTTCAGGCAGGCTCGCGCCGGGATACATTAGCATGGAATAATGGAATAGGACTTTCGCCTCTTCTGTTGGTCTGAGGGGTGATCGTAATGATTAATAGGGATAGTTGGGGGCATTAGTACTTAACTGTCAGAGGTGAAATTCTCGGATTTGTTAAAGACTAACTTATGCGAAAGCATTTGCCAAGGATGTTTTCATTAATCAAGAACGAAAGTTAGGGGAT	0	0	0	0	0	21	112	0	0	0	0	0	0	0	4	23	15	0	0	56	37	0	0	24	15	17	0	17	37	0	0	0
ASV351	481111699cf856493e94e7286d0fc52a	Eukaryota	TSAR	Alveolata	Dinoflagellata	Dinophyceae	Peridiniales	Thoracosphaeraceae	unassigned	unassigned	Unknown		CAATAGCGTATATTAAAGTTGTTGCGGTTAAAAAGCTCGTAGTTGGATTTCTGCTGAGGACGACCGGTCCGCCCTCTGGGTGAGTATCTGGCTCGGCCTGGGCATCTTCTTGGAGAGCGTAGCTGCACTTGACTGTGTGGTGCGGTATCCAGGACTTTTACTTTGAGGAAATTAGAGTGTTTCAAGCAGGCACACGCCTTGAATACATTAGCATGGAATAATAAGATAGGACCTTGGTTCTATTTTGTTGGTTTCTAGAGCTGAGGTAATGATTAATAGGGATAGTTGGGGGCATTCGTATTTAACTGTCAGAGGTGAAATTCTTGGATTTGTTAAAGACGGACTACTGCGAAAGCATTTGCCAAGGATGTTTTCATTGATCAAGAACGAAAGTTAGGG…	0	0	0	0	0	0	0	11	0	0	0	0	16	0	0	158	32	0	0	13	0	0	0	95	0	0	0	16	0	0	0	0
ASV352	47b01030701329df2349b89137205c5d	Eukaryota	TSAR	Rhizaria	Cercozoa	Filosa-Thecofilosea	Cryomonadida	Cryothecomonas-lineage	Cryothecomonas	Cryothecomonas_sp.	Phagotroph		CAAGAGCGTATATTAAAGTTGTTGCAGTTAAAAAGCTCGTAGTTGGATTTCTGGTACAACGCGCCTGGCCCGCTTTTATGTGAGTGCCGGTGCACGTTTGCCATCCTTCTAGAAACCGTTTCTACCCGGGCAACTGGGCCGGACTCGTGATCTAGATCTTTTACTTTGAAAAAATTAGAGTGTTTAAAGCAGGCTTTTGCTGTGAATACATTAGCATGGAATAATAATCTAGGACTTCGGTTCTATTTTGTTGGTTTCTAGTACTGAAGTAATGATTGATAGGGATAGTTGGGGGTGCTAGTATTGGCCGGCCAGAGGTGAAATTCTTGGATTCGGTCAAGACTAACTTATGCGAAAGCATTCACCAAGGATGTCTTCTTTAATCAAGAACGAAAGTTG…	0	0	0	0	0	0	0	11	0	0	0	0	0	0	0	0	0	27	88	3	11	34	136	0	0	0	0	0	0	0	0	0
ASV353	e1b68b8ac09d1474ae92e43b84175b70	Eukaryota	TSAR	Alveolata	Dinoflagellata	Syndiniales	Dino-Group-I	Dino-Group-I-Clade-5	Dino-Group-I-Clade-5_X	Dino-Group-I-Clade-5_X_sp.	Parasite		CAATAGCGTATATTAAAGTTGTTGCGGTTAAAAAGCTCGTAGTTGGATTTCTGTCGGTGAGTGTCAGTCCGCTCACAGTGGTTGGTACTTGACGCGCCACCGGCATCTTCCTGGGGATTGTGTCTGCCCTTTGTTGGGTGGCGCATAATCCAGGACTTTTACTTTGAAGAAATGAGAGTGTTTCAAGCAGGCCATCGCCGTGAATACGTTAGCATGGAATAATAGCATCGGACCTCGTTCCAAAGCTGTTGGTTTCTTGGACCGAGGTAAAGGTGAATAGGGATTGTTGGGGGCATTCGTATTTAACTGTCAGAGGTGAAATTCTTGGATTTGTTGAAGACGGACTACTGCGAAAGCATCTGCCAAAGATGTTCTCATTGATCAAGAACGAAAGTTAGG…	0	0	0	0	0	0	7	38	0	0	0	0	0	0	24	13	38	0	0	0	15	0	0	17	79	77	0	14	0	0	0	0
ASV354	f62b6f37004c58e73d33d4a9cf45588f	Eukaryota	TSAR	Telonemia	Telonemia_X	Telonemia_XX	Telonemia_XXX	Telonemia-Group-2	Telonemia-Group-2_X	Telonemia-Group-2_X_sp.	Phagotroph		CAATAGCGTATATTAAAGTTGTTGCAGTTAAAAAGCTCGTAGTTGGAGTTCAGAGTGAGCTCAGCCGGTCCGCCTCATGGGTGAGTACTGGTCGACTCTCTCTTGTTTGTGAATCCCGCCCGGAGTTAATTCTTCGGGATGTGGAGTTCACATCGTTTACCTTGAAAAAATTAGAGTGTTCAAAGCAGGCGTTTGCTTGAATATATTAGCATGGAATAATGGAATAGGACCCTGGTTCTATTTTGTTGGTTTTGAGAACCAGAGTAATGATTAATAGGGATAGTTGGGGGCATTCATATTTCATTGTCAGAGGTGAAATTCTTGGATTTATGAAAGATGAACTTCTGCGAAAGCATTTGCCAAGGATGTTTTCATTAATCAAGAACGAAAGTTAGGGGAT	0	8	13	28	4	0	0	23	15	34	86	0	9	1	9	1	7	0	0	0	0	0	0	7	8	15	1	0	16	0	1	26
ASV355	02dd646f2fd40a53a9fad6b8d686f3a4	Eukaryota	TSAR	Alveolata	Dinoflagellata	Dinophyceae	Prorocentrales	Prorocentraceae	Prorocentrum	unassigned	Unknown		CAATAGCGTATATTAAAGTTGTTGCGGTTAAAAAGCTCGTAGTTGGATTTCTGCCGAGGACGACCGGTCCGCCCTCTGGGTGAGTATCTGGCTCGGCCTGGGCATCTTCTTGGAGAACGTAGCTGCACTTGACTGTGTGGTGCGGTACCCAGGACTTTTACTTTGAGGAAATTAGAGTGTTTCAAGCAGGCTTACGCCTTGAATACTTTAGCATGGAATGATAAGATAGGACCTCGGTTCTATTTTGTTGGTTTCTAGAGCTGAGGTAATGATTAATAGGGATAGTTGGGGGCATTTGTATTTAACTGTCAGAGGTGAAATTCTTGGATTTGTTAAAGACGGACTACTGCGAAAGCATTTGCCAAGGATGTTTTCATTAATCAAGAACGAAAGTTAGGG…	53	18	39	60	0	0	0	14	0	5	8	0	0	0	0	0	16	0	23	0	0	0	36	4	15	8	0	1	0	0	0	7
ASV356	f8af6d1d0dfdcaf5f2348f9a8128c023	Eukaryota	TSAR	Alveolata	Dinoflagellata	Dinophyceae	unassigned	unassigned	unassigned	unassigned	Unknown		CAATAGCGTATATTAAAGTTGTTGCGGTTAAAAAGCTCGTAGTTGGATTTCTGCCGAGGACGACCGGTCCGCCCTCCGGGTGAGCATCTGGTTCGGCCTCGACATCTTCTTGGTGAACGTAGCTGCACTTGACTGTGTGGTGCGGTACCCAGGACTTTTACTTTGAGGAAATTAGAGTGTTTCAAGCAGGCATACGCCTTGAATACATTAGCATGGAATAATAAGATAGGACCTTGGTTCTATTTTGTTGGTTTCTAGAGCTGAGGTAATGATTAATAGGGATAGTTGGGGGCATTCGTATTTAACTGTCAGAGGTGAAATTCTTGGATTTGTTAAAGACGGACTACTGCGAAAGCATTTGCCAAGGATGTTTTCATTGATCAAGAACGAAAGTTAGGG…	8	1	6	0	8	9	0	0	0	0	0	0	0	1	14	0	0	34	31	41	50	59	35	0	8	16	6	0	0	5	0	4
ASV357	1b1698693e30ce63ef42a7b36435e47e	Eukaryota	TSAR	Alveolata	Ciliophora	Spirotrichea	Oligotrichida	unassigned	unassigned	unassigned	Phagotroph		CAATAGCGTATATTAAAGTTGTTGCAGTTAAAAAGCTCGTAGTTGGATTTCTGGGAGAGTGCCAATGTCCGCCGACGTGCGTGCGCAGCGGCGCTCTTTCATCCTTCTGTTAACGGCTCTTGGCATTCATTTGCTGGTGTCGGGCTCAGATATTTTACCTTGAGAAAATTAGAGTGTTTCAGGCAGGCTAGGCCGGAATACATTAGCATGGAATAATGGAATAGGACTACGGTCTCTTTGTTGGTTTGAGGGACTGCAGTAATGATTAATAGGGATAGTTGGGGGCATTAGTATTTAATTGTCAGAGGTGGAATTCTCGGATTTGTTAAAGACTAACTTATGCGAAAGCATTTGTCAAGGATGTTTTCATTAATCAAGAACGAAAGTTAGGGGAT	99	29	45	26	0	0	0	0	0	0	0	0	0	0	0	0	0	54	22	0	0	70	25	0	0	0	0	10	0	0	0	0
ASV358	d05645ea9839a2969637ca030182ae75	Eukaryota	TSAR	Alveolata	Dinoflagellata	Dinophyceae	Gymnodiniales	Gymnodiniaceae	Gyrodinium	unassigned	Unknown		CAATAGCGTATATTAAAGTTGTTGCGGTTAAAAAGCTCGTAGTTGGATTTCTGCTGAGGACGACCGGTCCGCCCTCTGGGTGAGTATCTGGCTTGGCCTTGGCATCTTCTTGGAGAACGTATCTGCACTTGACTGTGTGGTGCGGTATCCAGGACTTTTACTTTGAGGAAATTAGAGTGTTTCAAGCAGGCACACGCCTTGAATACATTAGCATGGAATAATAAGATAGGACCTTGGTTCTATTTTGTTGGTTTCTAGAGCTGAGGTAATGATTAATAGGGATAGTTGGGGGCATTCGTATTTAACTGTCAGAGGTGAAATTCTTGGATTTGTTAAAGACGGACTACTGCGAAAGCATTTGCCAAGGATGTTTTCATTGATCAAGAACGAAAGTTAGGG…	0	0	0	0	0	0	0	0	0	0	0	0	0	0	0	0	0	224	53	0	0	106	18	0	0	0	0	0	0	0	0	0
ASV359	09c08b4a7269ee10ce8e9c5b1dd6e1da	Eukaryota	TSAR	Alveolata	Dinoflagellata	Dinophyceae	unassigned	unassigned	unassigned	unassigned	Unknown		CAATAGCGTATATTAAAGTTGTTGCGGTTAAAAAGCTCGTAGTTGGATTTCTGCCGAGGACGACCGGTCCGCCCTCCGGGTGAGCATCTGGTTCGGCCTTGGCATCTTCTTGGTGAACGTTGCTGCACTTGATTGTGTGGTGCGGTACCCAGGACTTTTACTTTGAGGAAATTAGAGTGTTTCAAGCAGGCATATGCCTTGAATACATTAGCATGGAATAATAAGATAGGACCTTGGTTCTATTTTGTTGGTTTCTAGAGCTGAGGTAATGATTAATAGGGATAGTTGGGGGCATTCGTATTTAACTGTCAGAGGTGAAATTCTTGGATTTGTTAAAGACGGACTACTGCGAAAGCATTTGCCAAGGATGTTTTCATTGATCAAGAACGAAAGTTAGGG…	33	31	92	16	0	0	61	35	0	60	0	0	0	0	0	0	0	28	0	0	0	58	0	0	0	0	0	0	0	0	0	0
ASV360	8ba38679ae2c868a15e7400af9cb3639	Eukaryota	TSAR	Alveolata	Dinoflagellata	Dinophyceae	Gymnodiniales	Gymnodiniaceae	Gymnodinium	Gymnodinium_sp.	Unknown		CAATAGCGTATATTAAAGTTGTTGCGGTTAAAAAGCTCGTAGTTGGATTTCTGCTGAGGACGACCGGTCCGCCCTCTGGGTGAGCATCTGGCTCGGCCTTGGCATCTTCTTGGGGAACGTTACTGCACTTGATTGTGTGGTGCGGTATCCAGGACTTTTACTTTGAGGAAATTAGAGTGTTTCAAGCAGGCGCACGCCTTGAATACATTAGCATGGAATAATAAGATAGGACGTTGGTTCTATTTTGTTGGTTTCTAGAGCTGACGTAATGATTAATAGGGATAGTTGGGGGCATTCGTATTTAACTGTCAGAGGTGAAATTCTTGGGTTTGTTAAAGACGGACTACTGCGAAAGCATTTGCCAAGGATGTTTTCATTGATCAAGAACGAAAGTTAGGG…	0	0	0	0	0	0	0	0	0	0	0	0	0	0	0	0	0	82	84	0	0	0	125	0	0	0	0	0	0	0	0	0
ASV361	2f8fe1fdd7b633d5aeb232dd30ac6fe4	Eukaryota	TSAR	Alveolata	Ciliophora	Spirotrichea	Oligotrichida	Strombidiidae	unassigned	unassigned	Phagotroph		CAATAGCGTATATTAAAGTTGTTGCAGTTAAAAAGCTCGTAGTTGGATTTCTGGGAGGGTGCCAATGTCCGCCATCGTGCGTGCGCAGCGGCGCCCTTCCATCCTTCTGTTAACGCCTCTTGGCATTCATTTGCTGGTGGCGGGCTCAGATATTTTACCTTGAGAAAATTAGAGTGTTTCAGGCAGGCTAGGCCGGAATACATTAGCATGGAATAATGGAATAGGACTACGGTCTCTTTGTTGGTTTGAGGGACTGCAGTAATGATTAATAGGGATAGTTGGGGGCATTAGTATTTAATTGTCAGAGGTGGAATTCTCGGATTTGTTAAAGACTAACTTATGCGAAAGCATTTGCCAAGGATGTTTTCATTAATCAAGAACGAAAGTTAGGGGAT	0	0	0	0	0	8	0	0	0	0	0	0	6	5	23	18	71	0	0	0	0	0	0	85	46	13	16	0	5	0	15	0
ASV362	f31d65ce559caf0c46bd24a1b512e640	Eukaryota	TSAR	Alveolata	Dinoflagellata	Syndiniales	Dino-Group-II	Dino-Group-II-Clade-10-and-11	Dino-Group-II-Clade-10-and-11_X	Dino-Group-II-Clade-10-and-11_X_sp.	Parasite		CAATAGCGTATATTAAAGTTGTTGCGGTTAAAAAGCTCGTAGTTGGATTTCTGTTGAGGACGGCCGGTCCGCACTATGTGCGTGTATCTGGTTCGGCCTTGGCATCCTCTTGAGGAACGTTCCTGCGCTTGATTGCGTGGGGCGGTATTCAAGACTTTTACTTTGAGGAAATTAGAGTGTTCACGGCAGGCAAGCGCCTTGAATATGTTAGCATGGAATAATAATATAGGATCTTGGTTCTATTTGTTGGTTTCTAGGGCTAAGGTAATGATTAATAGGGATAATTGGGGGCATTTGTATTAACGCGTCAGAGGTGGAATTCTTGGATTGCGTTACGACAAACTACTGCGAAAGCATTTGCCAAGGATGTTTTCATTGATCAAGAACGAAAGTATGGGG…	0	0	0	0	0	0	8	72	0	27	160	0	0	0	10	0	0	0	0	0	0	0	0	7	8	18	0	0	0	0	0	0
ASV363	b6d4d7eea61e3add169613ff6eedf636	Eukaryota	TSAR	Alveolata	Ciliophora	Litostomatea	Haptoria_6	Lacrymariidae	unassigned	unassigned	Phagotroph		CAATAGCGTATATTAAAGTTGTTGCAGTTAAAAAGCTCGTAGTTGGATTTCAAAGTTTACGACGGGGAAAACCTGTTCGTGGCTTACCACTCCTAACGGAGTGTTACTGTGAGAAAATTAGAGTGTTTCAAGCAGGCTATTGCAGGAATACATTAGCATGGAATAACGAATGGGTCTAGAATCTTGGTTAATTCTAGATTACGATTAATAGGGACAGTTGGGGGCATTAGTATTTAATTGTCAGAGGTGAAATTCTTGGATTTATTAAAGACTAACGTATGCGAAAGCATTTGCCAAGGATGTTTTCATTAATCAAGAACGAAAGATTGGGGAT	0	0	0	0	0	0	0	0	0	0	0	127	0	0	0	0	0	101	14	58	0	72	0	0	0	0	0	0	0	0	0	0
ASV364	ca6f907fddaa579b109d94ddf1d41a63	Eukaryota	TSAR	Alveolata	Ciliophora	Litostomatea	Haptoria_5	Pleurostomatida	Pleurostomatida_X	Pleurostomatida_X_sp.	Phagotroph		CAATAGTGTATATTAAAGTTGTTGCAGTTAAAAAGCTCGTAGTTGGATTTCAAGAAACGCATCTGGGTCACCAGTATGCTTTCTACCAGTCTTTGACTGTTACTGTGAGAAAATTAGAGTGTTTCAAGCAGGCAATTGCAGGAATACATTAGCATGGAATAACGAATGGGTCTACAATTTGGTTGATTGTAGATTGCGATTAATAGGGACAGTTGGGGGCATTAGTATTTAATTGTCAGAGGTGAAATTCTTGGATTAGTTAAAGACTAACGTATGCGAAAGCATTTGCCAAGGATGTTTTCATTAATCAAGAACGAAAGATTGGGGAT	0	0	0	0	0	0	0	0	59	0	0	0	5	0	28	23	21	0	0	0	26	0	0	47	27	28	14	14	24	3	0	0
ASV365	4fa8ebb01f5e522dea6054954dfdce61	Eukaryota	TSAR	Rhizaria	Cercozoa	Filosa-Imbricatea	Filosa-Imbricatea_X	Novel-clade-2	Novel-clade-2_X	Novel-clade-2_X_sp.	Phagotroph		CAGTAGCGTATACTAATGTTGCTGCAGTTAAAAAGCTCGTAGTTGGATTTCTGATTGATATTTTTGGTCCGGTACCTTCGGGTACATGAGTATCATTTTATATCTGTCATCCTATCAGGGTTTCTTGGTTTCGGCCTGGAAGTTCTGGTTCATTTACTTTGAAAAAATTAGAGTGTTTAAAGCAAGCTTGCGCGATGAATACATTAGCATGGAATAATAATATAGGACTACGGGTTCTATTTTGTTGGTTTCTAGACCTGAAGTAATGATTGATAGGGATAGTTGGGGGTGCTAGTATTGGGAGGCCAGAGGTGAAATTCTTTGATTCTCTCAAGACTAACTTATGCGAAAGCATTCACCAAGGATGTCTTCTTTAATCAAGAACGAAAGTTGGGGGAT	0	0	0	0	0	0	0	0	0	0	0	0	0	0	0	0	0	0	119	0	0	0	141	0	0	0	0	0	0	0	0	0
ASV366	4f07708f499bb04ad15b6f414367edfe	Eukaryota	TSAR	Stramenopiles	Gyrista	Mediophyceae	Cymatosirales	Cymatosiraceae	unassigned	unassigned	Phototroph		CAATAGCGTATATTAAAGTTGTTGCAGTTAAAAAGCTCGTAGTTGGATTTCTGGTGGGAGCGATCGGTCTGGCGCTTAGCGCGAGTACTTGCATCGTCTCCGGCCATCCTTGGGGAGAGTTTGTCTGGCATTAAGTTGTCGGGCAGAGGATCCTCATCGTTTACTGTGAAAAAATTAGAGTGTTCAAAGCAGGCTTATGCCGTTGAATATATTAGCATGGAATAATAAGATAGGACTTTGGTACTATTTTGTTGGTTTGCGCACCAAAGTAATGATTAATAGGGACAGTTGGGGGTATTCGTATTCCGTTGTCAGAGGTGAAATTCTTGGATTTACGGAAGACGAACTACTGCGAAAGCATTTACCAAGGATGTTTTCATTAATCAAGAACGAAAGTTA…	0	3	0	0	3	0	19	52	0	0	133	5	4	0	20	5	13	0	4	0	0	0	0	5	20	14	5	0	0	0	0	1
ASV367	30a6771e37158c08c4b4436e36585db4	Eukaryota	TSAR	Alveolata	Ciliophora	Spirotrichea	Choreotrichida-Tintinnina	Xystonellidae	unassigned	unassigned	Phagotroph		CAATAGCGTATATTAAAGTTGTTGCAGTTAAAAAGCTCGTAGTTGGATTTCTGGTTGGAGGTTAGGGCGCACTGTCGTGATGCCCGCGTCTTCTGCCATCCTTCTGTTAACCCTTCAGGGCGTTCGTTCGTCGGTTGGGGGCTCAGATATTTTACCTTGAGAAAATTAGAGTGTTTCAGGCAGGCTTGTGCCCGGATACATTAGCATGGAATAATGGAATAGGACTTTAGCCTCTTCTGTTGGTCTGAGGGGTTGGAGTAATGATTAATAGGGATAGTTGGGGGCATTAGTACTTAACTGTCAGAGGTGAAATTCTCGGATTTGTTAAAGACTAACTTATGCGAAAGCATTTGCCAAGGATGTTTTCATTAATCAAGAACGAAAGTTAGGGGAT	0	0	0	0	0	0	0	0	0	0	0	0	0	0	0	0	0	0	0	0	0	0	0	86	0	0	0	138	0	41	0	0
ASV368	0cc242bfbf88a8175315d5da9785905a	Eukaryota	TSAR	Stramenopiles	Gyrista	Peronosporomycetes	Peronosporomycetes_X	Peronosporomycetes_XX	Peronosporomycetes_XXX	Peronosporomycetes_XXX_sp.	Parasite		CAATAGCGTATATTAAAGTTGTTGCAGTTAAAAAGCTCGTAGTTGGATTTCTGTTTTGAATGTCCGGTCGGTCTATTAATTTAGATGTGTACTATGGATATTTGGATCATATTTTGTGAGAGCCTGTTACTGTCATTAAGTTGTCTGGTAATATGGACTTGCATCGTTTACTGTGAAAAAATTAGAGTGTTTAAAGCAGGCGTTTAGCTTTTGAATACATTAGCATGGAATAATAAGATACGACTTTGGTGGTCTATTTTGTTGGTTTGCACACCAGAGTAATGATTAATAGGGACAGTTGGGGGTATTCATATTTGAGCGTCAGAGGTGAAATTCTTGGATCGCTGAAAGATGAGCTTAGGCGAAAGCATTTACCATGGATGTTTTCATTAATCAAGA…	0	0	0	0	0	0	0	3	0	0	0	0	0	0	0	0	0	66	102	17	44	52	65	0	0	0	0	0	0	0	0	0
ASV369	9b5ea8bac56135040a8b6d0dbbc9d166	Eukaryota	Archaeplastida	Picozoa	Picozoa_X	Picozoa_XX	Picozoa_XXX	Picozoa_XXXX	Picozoa_XXXXX	Picozoa_XXXXX_sp.	Phagotroph		CAATAGCGTATATTAAAGTTGTTGCAGTTAAAAAGCTCGTAGTCGGATTTTGGCATCACGCCGAACTGTCTGCCGATTGGTAAGTACGGTTTGGCGGGTGCTCTCCTTCCGGAGGCTCGTTCCCTTCTTAATTGAAGGGTTCGTTGGTTCCGGGTCTTTTACTTTGAAAAAATTAGAGTGTTCAAAGCAGGCCTATGCTCTGAATAGGTTAGCATGGAATAATAGAATAGGACTTTGGTTCTATTTTGTTGGTTTCTAGGACCGAAGTAATGATTAATAGGGACAGTTGGGGGCATTCATATTCCATTGTCAGAGGTGAAATTCTTGGATTAACGGAAGATGAACTTCTGCGAAAGCATCTGCCAAGGATGTTTTCATTGATCAAGAACGAAAGTTAGG…	0	14	0	14	0	0	0	35	0	0	32	0	16	0	17	0	0	0	28	5	56	0	28	0	14	11	0	0	0	0	9	9
ASV370	380c1fd8c50ade75a01eec83e6deac68	Eukaryota	TSAR	Rhizaria	Cercozoa	Chlorarachniophyceae	Chlorarachniophyceae_X	NPK2-lineage	NPK2-lineage_X	NPK2-lineage_X_sp.	Phototroph		CAATAGCGTATATTAAAGTTGTTGCAGTTAAAAAGCTCGTAGTTGGATTTCAGTCTTAATTCGTCTGGCCCGCTCCCTTGAGGAGCCGAGTGCCGGTTGCGAATTGGACTTCCTTCTAGCATGAATCTCCTACCGTTATGCGGCCGGGAAGGACATCTGGATCATTTACTTTGAAGAAATTAGAGTGTTCAAAGCAAGCTTACGCTGTGAATATATTAGCATGGAATAATAACATAGGACTCGGGTTCTATTTTGTTGGTTTCTAGGACTCAAGTAATGATTGATAGGGACAGTTGGGGGTGCTGCTATTATATGGCCAGAGGTGAAATTCACGGATTCATATAAGAGCAACTTATGCGAAAGCATTCACCAAGGATGTCTTCTTTAATCAAGAACGAA…	0	3	3	17	10	2	3	13	8	4	34	1	13	6	21	1	7	3	11	5	28	0	23	5	20	28	7	1	8	1	8	18
ASV371	2c5a0f00de2886044545f83507ac575c	Eukaryota	TSAR	Alveolata	Dinoflagellata	Syndiniales	Dino-Group-I	Dino-Group-I-Clade-8	Dino-Group-I-Clade-8_X	Dino-Group-I-Clade-8_X_sp.	Parasite		CAATAGCGTATATTAAAACTGTTGCGGTTAAAACGCTCGTAGTTGCACATCTGTGAGAGAAGTCCAGTCCACCCTAGTGGTGCGTACTGTGTCTATCACTGACATCTACCTGGAGAGAGCATGTTCGCTTTATTGCGTTCGTGCACACCCCAGATCGTTTACTTTGAGGAAATGAGAGTGTTTCAAGCAGGCCACTGCCATGAATATGTTAGCATGGAATAATAACACAGGACCTTGTGTCGTTGTTGTTGGTCGACAGCACGGGGTAATGAAAATAGGGATAGTTGGGGGCATTCGTATTACAATGTCAGAGGTGAAATTCTTGGATTATTGTACGACGAACTACTGCGAAAGCATTTGCCAAGGATGTTTTTTTAAATCAAGAACGAAAGTTAGGGG…	0	0	0	0	0	0	8	47	0	0	0	0	0	0	39	25	39	0	0	6	41	0	0	32	26	54	0	0	0	0	0	0
ASV372	bc058b0fbe920919cb2c19781189216c	Eukaryota	TSAR	Alveolata	Ciliophora	Spirotrichea	Choreotrichida-Tintinnina	unassigned	unassigned	unassigned	Phagotroph		CAATAGCGTATATTAAAGTTGTTGCAGTTAAAAAGCTCGTAGTTGGATTTCTGGTTAAAGGTTAGAGCGCACTTGAGTGAGGCTCGAGTCTTTTGCCATCCTTCTGTTAACCTTACATGACATTTATTTGTCGGTTTGGGGCTCAGATATTTTACCTTGAGAAAATTAGAGTGTTTCAGGCAGGCATGTGCCCGGATACATTAGCATGGAATAATAGAATAGGACTTTAATCTCTTCTGTTGGTCTGAGGGGTTGAAGTAATGATTAATAGGGATAGTTGGGGGCATTAGTACTTAACTGTCAGAGGTGAAATTCTCGGATTTGTTAAAGACTAACTTATGCGAAAGCATTTGCCAAGGATGTTTTCATTAATCAAGAACGAAAGTTAGGGGAT	0	0	0	0	0	0	0	0	0	0	0	0	0	0	0	0	0	147	0	170	0	0	0	0	0	0	0	0	0	0	0	0
ASV373	c7a3ef873f80fa7aaf22c3e602fcdf1a	Eukaryota	TSAR	Alveolata	Dinoflagellata	Syndiniales	Dino-Group-I	Dino-Group-I-Clade-5	Dino-Group-I-Clade-5_X	Dino-Group-I-Clade-5_X_sp.	Parasite		CAATAGCGTATATTAAAGTTGTTGCGGTTAAAAAGCTCGTAGTTGGATTCCTGTATGGAAGGGGCGTCCCCACCCTTTGGATGGGGGTTGCTGCCTTCTTTGCATCTTCCGGAGTAGATGTTCCTCACTTCACTGTGAGGACATTATGCTCGGGTCATTTACTTTGAGGAAAAGAGAGTGCTCCAAGCAGGCAAACGCCTGAATACGTTAGCATGGAATAATAGCATCGGATCATCGTTCAGCTGTTGGTGTCTGGACGAGGATAAAGGTGAACAGGGATTGTTGGGGGCATTCGTATTTAACTGTCAGAGGTGAAATTCTTGGATTTGTTGAAGACGAGCTACTGCGAAAGCATTTGCCAAAGATGTTCTCATTGATCAAGAACGAAAGTTAGGTGAT	0	14	3	9	3	8	35	119	0	0	4	0	7	8	0	0	5	0	0	14	31	4	4	5	13	15	0	0	22	2	5	6
ASV374	e3857e973b3ac458e58d3ac77bbca087	Eukaryota	TSAR	Stramenopiles	Gyrista	Mediophyceae	Thalassiosirales	Thalassiosiraceae	Thalassiosira	unassigned	Phototroph		CAATAGCGTATATTAAAGTTGTTGCAGTTAAAAAGCTCGTAGTTGGATTTCTGGCAGGAGCGACCGGTCGCGCACTCTGTGCGTGAACTTGTGTTGTCTCTGGCCATCCTCGGGGAGATCCTGTTTGGCATTAAGTTGTCGGGCAGGGGATACCCGTCGTTTACTGTGAAAAAATTAGAGTGTTTAAAGCAGGCTTATGCCGTTGAATATATTAGCATGGAATAATAAGATAGGACTTCGGAACTATTTTGTTGGTTTGCGTTACGAAGTAATGATTAATAGGGACAGTTGGGGGTATTCGTATTTCATTGTCAGAGGTGAAATTCTTGGGTTTCTGAAAGACGAACTACTGCGAAAGCATTTACCAAGGATGTTTTCATTAATCAAGAACGAAAGTTA…	0	0	0	0	25	0	0	0	0	0	0	28	15	36	0	0	0	0	0	0	0	0	0	0	0	0	64	0	0	31	53	30
ASV375	c67cc0ee454414071b48da9175c32d27	Eukaryota	TSAR	Rhizaria	Cercozoa	Cercozoa_X	Cercozoa_XX	Cercozoa_XXX	Cercozoa_XXXX	Cercozoa_XXXX_sp.	Unknown		CAGTAGCGTATATTAAAGTTGTTGCAGTTAAAAAGCTCGTAGTTGGATTTCTGACTTCAAACACCTGACCCTCCCTCGCTAGAGGTGTGTGTGCCGGAGTGTTTGTATCATCCTTTCAGATGTCGTCTCTGCCCTTAACCGGGTTGGAGATGTCTTATCTGGATCTTTTACTTTGAAGAAATTGGAGTGTTTAAAGCAGGCTTACGCCAGAACATATTAGCATGGAATAATAATTTAGGACTTTTGTTCTATTTTGTTGGTTTCTAGGACGAAAGTAATGATTGATAGGGATAGTTGGGGGTGCTAGTATTCGGCGGCCAGAGGTGAAATTCTTTGATCCGCTGAAGACTAACTTATGCGAAAGCATTCACCAAGGATGTCTTCTTTAATCAAGAACGA…	0	0	0	0	0	0	0	0	0	0	0	0	0	0	0	0	0	37	79	19	49	40	77	0	0	0	0	0	0	0	0	0
ASV376	b6b2de869cbd5dc6602226c4ec304f83	Eukaryota	TSAR	Rhizaria	Radiolaria	Acantharea	Acantharea_C	Acantharea_C3	unassigned	unassigned	Phagotroph		CAATAGCGTATACTAATGTTGTTGCAGTTAAAAAGCTCGTAGTCGGATTTCAGTATTAGGCCCTTCTTCCAATACGGTTGCTAGTGGTCTTTACTTCCTTAACAGAATCTTTCATTTTATTAATTTAAAGTGTTTGGGGCCTGTTTCTTTTACTTTGAGAAAATTAGAGTGTTCAAAGCGGGTTTTCGCCTGGATATTACTCTTGGAATAATAATATAGGACTTTGGTTCTTTTTTGTTGGTGACTTAGAACCGAAGTAATGATTGATAGGGACAGTTGGGGTCATTCGTACTATGAAGCGAGAGGTGAAATTCATGGACCTTTGTATGACGAACTACTGCGAAAGCATTTGACTAGGATGTTCCCGTTGATCAAGAACGAAAGTTGGGAGAT	0	0	0	0	0	0	0	0	0	0	0	0	0	0	0	0	0	0	0	298	0	0	0	0	0	0	0	0	0	0	0	0
ASV377	f701c6181ae0872b4e8d0cd5bb72f83b	Eukaryota	Archaeplastida	Chlorophyta	Chlorophyta_X	Mamiellophyceae	Mamiellales	Bathycoccaceae	Ostreococcus	Ostreococcus_lucimarinus	Phototroph		CAATAGCGTATATTTAAGTTGTTGCAGTTAAAAAGCTCGTAGTCGGATTTTGGCTGAGAACGGTCGGTCCGCCGTTAGGTGTGCACTGACTGGTCTCAGCTTCCTGGTGAGGAGGTGTGCTTCATCGCCACTTAGTCACCGTGGTTACTTTGAAAAAATTAGAGTGTTCAAAGCGGGCTTACGCTTGAATATATTAGCATGGAATAACACCATAGGACTCCTGTCCTATTTCGTTGGTCTCGGGACGGGAGTAATGATTAAGAGGAACAGTTGGGGGCATTCGTATTTCATTGTCAGAGGTGAAATTCTTGGATTTATGAAAGACGAACTTCTGCGAAAGCATTTGCCAAGGATGTTTTCATTGATCAAGAACGAAAGTTGGGGGCT	0	0	0	0	0	0	0	34	0	28	176	0	0	0	17	0	0	0	0	0	0	0	0	2	12	25	0	0	0	0	0	0
ASV378	b0f4b627d384e874d4d8c7ef2f93fb42	Eukaryota	TSAR	Rhizaria	Cercozoa	Filosa-Thecofilosea	Cryomonadida	Protaspa-lineage	Protaspa-lineage_X	Protaspa-lineage_X_sp.	Phagotroph		CAAGAGCGTATATTAAAGTTGTTGCAGTTAAAAAGCTCGTAGTTGGATTTCTGGTACAATGCGCCTGGCCCGCGGCAGTAATGCCTGTGAGTGCCGGTGCGCGTTTGCCATCCTTCTAGAAAACGTTTCTACCCTTTACTGGGCCGGACTCGCGATCTAGATCTTTTACTTTGAAAAAATTAGAGTGTTCAAAGCAGGCTTTTGCTGTGAATACATTAGCATGGAATAATAATCTAGGACTTCGGTTTTATTTTGTTGGTTTCTAACACTGAAGTAATGATTGATAGGGATAGTTGGGGGTGCTAGTATTGGCCGGCCAGAGGTGAAATTCTTGGATTCGGTCAAGACTAACTTATGCGAAAGCATTCACCAAGGATGTCTTCTTTAATCAAGAACGAA…	0	0	20	0	13	0	0	0	0	0	0	0	0	0	0	0	0	42	60	11	0	58	63	0	0	0	0	0	0	16	0	16
ASV379	ac006ed9e9d9944b534eb542d807bfcd	Eukaryota	TSAR	Alveolata	Dinoflagellata	Dinophyceae	Peridiniales	Protoperidiniaceae	Protoperidinium	Protoperidinium_punctulatum	Phagotroph		CAATAGTGTATATTAAAGTTGTTGCGGTTAAAAAGCTCGTAGTTGGAATTCTGCCAAGGCTGACAGGTCCATCCATTGGGTGAGCACCTGGCTTGGCTGAGGCATCTTCTTGGAGAGCGCGGCTGCGCTTTACTGTGCGGCACGCTGTCCAGGGCCTTTACTTTGAGGAAATTAGAGTGTTTCAAGCAGGTTCATGCCTTGAATATATTAGCATGGAATAATAAGACAGGGCTGTGGTTGTATTTTGTTGGTTTCTAGGACTGTGGCAACGATGAATAGGAACACTTGGGGGCATACGAATTCAACCGTCAGAGGTGAAATTCTTGGATTTGTTGAAGACGTCCTATTGTGAAAGCATTTGTCATGAATGTTTTCATTGATCAAGAATGAAAGTTAGGG…	2	0	13	0	10	8	0	0	26	0	0	33	1	7	14	5	8	34	21	0	0	32	8	15	7	4	25	0	56	8	2	0
ASV380	52d31ad8b5d8418fc56403cf07754c0c	Eukaryota	TSAR	Rhizaria	Cercozoa	Filosa-Thecofilosea	Cryomonadida	Cryothecomonas-lineage	Cryothecomonas	unassigned	Phagotroph		CAAGAGCGTATATTAAAGTTGTTGCAGTTAAAAAGCTCGTAGTTGGATTTCTGGTATTACGCGCCTGGCCCGCTTTTAGTGAGTGCCGGTGCGCGTTTGCCATCCTTCTAGAAAACGTTTCTACCCGGGCAACTGGGCCGGACTCGCGATCTAGATCTTTTACTTTGAAAAAATTAGAGTGTTTAAAGCAGGCTTTTGCTGTGAATACATTAGCATGGAATAATAATCTAGGACTTCGGTTCTATTTTGTTGGTTTCTAGTACTGAAGTAATGATTGATAGGGATAGTTGGGGGTGCTAGTATTGGCCGGCCAGAGGTGAAATTCTTGGATTCGGTCAAGACTAACTTATGCGAAAGCATTCACCAAGGATGTCTTCTTTAATCAAGAACGAAAGTTGG…	0	0	0	0	0	0	0	0	0	0	0	0	0	0	0	0	0	30	108	4	0	19	138	0	0	0	0	0	0	0	0	0
ASV381	6289b0a4646372ba55fcab1e8a288e66	Eukaryota	TSAR	Alveolata	Dinoflagellata	Syndiniales	Dino-Group-II	Dino-Group-II-Clade-12	Dino-Group-II-Clade-12_X	Dino-Group-II-Clade-12_X_sp.	Parasite		CAATAGCGTATATTAAAGTTGTTGCGGTTAAAAAGCTCGTAGTTGGATTTCTGTGGTAGGCAGCCGGTCCACACTATGTGTGAGTATCTGGTTCGGCTACTGCATCCTCCTGAGGAACGTTGGTGCGCTTCACTGCGTGGCACGGTATTCAGGACTTTTACTTTGAGGAAATTAGAGTGTTCACGGCAGGCGTTTGCCCTGAATATATTAGCATGGAATAATGATATAGGATCCACGTCCTATTTTGTTGGTTTCTAGGACGAGGATAATGATTAATAGGGATAATTGGGGGCATTCGTATTAACACGTCAGAGGTGGAATTCTTGGATTGTGTTACGACGAACTACTGCGAAAGCATTTGCCAAGGATGTTTTCATTGATCAAGAACGAAAGTAAGGG…	6	2	0	7	0	3	0	14	0	0	0	0	7	0	11	12	15	0	0	14	114	0	0	10	32	41	0	3	4	0	0	13
ASV382	03d688c960f27c10b52ddd18f11866e9	Eukaryota	TSAR	Alveolata	Ciliophora	Spirotrichea	Oligotrichida	Strombidiidae	unassigned	unassigned	Phagotroph		CAATAGCGTATATTAAAGTTGTTGCAGTTAAAAAGCTCGTAGTTGGATTTCTGGGAGGGTGCCAATGTCCGCCTTTGCGCGTGTGCAGCGGCGCCCTTCCATCCTTCTGTTAACGTCTCTTGGCATTCATTTGCTGGTGGCGGGCTCAGATATTTTACCTTGAGAAAATTAGAGTGTTTCAGGCAGGCTAGGCCGGAATACATTAGCATGGAATAATGGAATAGGACTATAGTCTCTTTGTTGGTTTGAGGGACTGCAGTAATGATTAATAGGGATAGTTGGGGGCATTAGTATTTAATTGTCAGAGGTGGAATTCTCAGATTTGTTAAAGACTAACTTATGCGAAAGCATTTGCCAAGGATGTTTTCATTAATCAAGAACGAAAGTTAGGGGAT	0	0	0	0	0	0	107	49	0	0	0	0	0	0	9	28	30	0	0	0	0	0	0	49	24	27	0	14	0	0	11	0
ASV383	4bd4af4f72dd471df9785772049448ed	Eukaryota	TSAR	Alveolata	Dinoflagellata	Syndiniales	Dino-Group-II	Dino-Group-II-Clade-3	Dino-Group-II-Clade-3_X	Dino-Group-II-Clade-3_X_sp.	Parasite		CAATAGCGTATGTTAAAGTTGTTGCGGCTAAAAAGCTCGTAGTTGGATTTCTGTTGAAAACTGACGGTCCACACTATGTGTGAGTATTGTTTTGGTTTCGGCATCCGCCTTTTTGACGTGTGTGCGCTTGATTGCGTGTCGCGGACAGAGGGCCTTTTACTTTGAGGAAATTAGAGTGTTCACGGCAGGCAGTCGCCCTGAATATATTAGCATGGAATAATAATATAGGATCTTGGTTCTATTTTGTTGGTTTCTAGGGCTAAGATAATGATTAATAGGGACAATTGGGGGCATTCGTATTGCGGTGTCAGAGGTGGAATTCTTGGATTATCGCACGACGAACTACTGCGAAAGCATTTGCCAAGGATGTTTTCATTGATCAAGAACGAAAGTAAGGGG…	14	0	0	0	0	7	0	0	0	0	0	0	0	0	0	0	0	0	0	75	183	0	0	0	0	0	0	0	0	0	0	0
ASV384	0c3e5c89684ec38645bcd9f0352716f4	Eukaryota	TSAR	Alveolata	Dinoflagellata	Dinophyceae	Peridiniales	Thoracosphaeraceae	unassigned	unassigned	Unknown		CAATAGCGTATATTAAAGTTGTTGCGGTTAAAAAGCTCGTAGTTGGATTTCTGCCGAGGACGACCGGTCTGCCCACTGGGTGTGTATCTGGCTCGGCCTGGGCATCTTCTTGGAGAACGTATCTGCACTTGACTGTGTGGTGCGGTATCCAGGACTTTTACTTTGAGGAAATTAGAGTGTTTCAAGCAGGCACACGCCTTGAATACATTAGCATGGAATAATAAGATAGGACCTCGGTTCTATTTTGTTGGTTTCTAGAACTGTGGTAATGATTAATAGGGATAGTTGGGGGCATTCGTATTTAACTGTCAGAGGTGAAATTCTTGGATTTGTTAAAGACGGACTACTGCGAAAGCATTTGCCAAGGATGTTTTCATTGATCAAGAACGAAAGTTAGGG…	0	0	23	0	0	0	0	0	0	0	0	0	0	0	0	0	0	37	42	30	0	96	92	0	0	0	0	0	0	0	0	0
ASV385	114941d3a0f8e5f410d57d3a10cdb9aa	Eukaryota	TSAR	Alveolata	Dinoflagellata	Dinophyceae	Gymnodiniales	Gymnodiniaceae	Gyrodinium	Gyrodinium_helveticum	Phagotroph		CAATAGCGTATATTAAAGTTGTTGCGGTTAAAAAGCTCGTAGTTGGATTTCTGCTGAGGACGACTGGTCCGCCCTCCGGGTGAGCATCTGGTTCGGCCTTGGCATCTTCTTGGTGAACGTATCTGCACTTGACTGTGTGGTGCGGTACCCAGGACTTTTACTTTGAGGAAATTAGAGTGTTTCAAGCAGGCATACGCCTTGAATACATTAGCATGGAATAATAAGATAGGACCTCGGTTCTATTTTGTTGGTTTCTAGAGCTGAGGTAATGATTAATAGGGATAGTTGGGGGCATTCGTATTTAACTGTCAGAGGTGAAATTCTTGGATTTGTTAAAGACGGACTACTGCGAAAGCATTTGCCAAGGATGTTTTCATTGATCAAGAACGAAAGTTAGGG…	0	0	0	0	0	0	0	0	0	0	0	0	0	0	0	0	0	0	0	148	141	0	0	0	0	0	0	0	0	0	0	0
ASV386	eb464ca088f576f80595108ea4b727e2	Eukaryota	TSAR	Alveolata	Dinoflagellata	Dinophyceae	unassigned	unassigned	unassigned	unassigned	Unknown		CAATAGCGTATATTAAAGTTGTTGCGGTTAAAAAGCTCGTAGTTGGATTTCTGTTGAGGACGACCGGTCCGCCCTCTGGGTGAGTATCTGGCTCGGCCTTGGCATCTTCTTGGAGAACGTAACTGCACTTGACTGTGTGGTGCGGTATCCAGGACTTTTACTTTGAGGAAATTAGAGTGTTTCAAGCAGGCGTACGCCTTGAATACATTAGCATGGAATAATGAGATAGGACCTTGGTTCTATTTTGTTGGTTTCTAAAGCTGAGGTAATGATTAATAGGGATAGTTGGGGGCATTCGTATTTAATTGTCAGAGGTGAAATTCTTGGATTTATTAAAGACGGACTACTGCGAAAGCATTTGCCAAGGATGTTTTCATTGATCAAGAACGAAAGTTAGGG…	0	0	0	0	0	0	0	0	0	0	0	0	0	0	0	95	0	0	0	0	0	0	0	46	0	0	0	61	0	52	0	0
ASV387	962dc8a5f559e1b77050b967c3358695	Eukaryota	TSAR	Stramenopiles	Gyrista	Mediophyceae	Thalassiosirales	Skeletonemaceae	Skeletonema	Skeletonema_sp.	Phototroph		CAATAGCGTATATTAAAGTTGTTGCAGTTAAAAAGCTCGTAGTTGGATTTCTGGCAGGAGTGACCGGCCGCACACACTGTGTGCGAGTTGCGTCATTCTGGCCATCCTTGGTGAGATCCTGTTTGGCATTAAGTTGTCGGGCAGGGGATAACCATCGTTTACTGTGAAAAAATTAGAGTGTTTAAAGCAGGCTTATGCCGTTGAATATATTAGCATGGAATAATAAGATAGGACTTTGAGTCTATTTTGTTGGTTTGCGAGTCAAAGTAATGATTAATAGGGACAGTTGGGGGTATTCGTATTTCATTGTCAGAGGTGAAATTCTTGGATTTCTGAAAGACGAACTACTGCGAAAGCATTTACCAAGGATGTTTTCATTAATCAAGAACGAAAGTTAGG…	0	0	0	0	48	4	0	0	8	0	3	11	31	20	16	0	5	0	7	0	4	0	5	1	6	5	21	7	15	5	17	28
ASV388	dc0a5190d90ab06fc925c136079f740f	Eukaryota	Haptista	Haptophyta	Haptophyta_X	Prymnesiophyceae	unassigned	unassigned	unassigned	unassigned	Phototroph		CAATAGCGTATATTAAAGTTGTTGCAGTTAAAACGCTCGTAGTCGGATTTCGGGGCGGGCCGACCGGTCTGCCGATGGGTATGCACTGGCCGGCGCGTCCTTCCTTCCGGAGACCGTGCCTACTCTTAACTGAGCGGGTTCGGGAGACGGATCGTTTACTTTGAAAAAATCAGAGTGTTTCAAGCAGGCAGCTCGCTCTTGCATGGATTAGCATGGGATAATGAAATAGGACTTTGGTGCTATTTTGTTGGTTTCGAACACCGAAGTAATGATTAACAGGGACAGTCAGGGGCACTCGTATTCCGTCGAGAGAGGTGAAATTCTCAGACCAACGGAAGACGAACCACTGCGAAAGCATTTGCCAGGGATGTTTTCACTGATCAAGAACGAAAGTTAGGG…	0	0	0	10	7	0	0	15	0	0	0	0	0	5	0	0	0	0	88	0	19	0	92	0	0	0	0	0	0	0	10	11
ASV389	8e8033ae8b83d18f3100ab1cbfe146c7	Eukaryota	TSAR	Rhizaria	Cercozoa	Filosa-Imbricatea	Filosa-Imbricatea_X	Novel-clade-2	Novel-clade-2_X	Novel-clade-2_X_sp.	Phagotroph		CAGTAGCGTATACTAATGTTGCTGCAGTTAAAAAGCTCGTAGTTGGATTTCTGGTTGATAATGATGGTCCGAGTGTTCCTTCGGGTTCCTTGAGTATCGTTTCTTATCTGCCATCCTCTTAGTATTGTTGACTTCGGTCTTCAGTTCTGAGACTTTTACTTTGAAAAAATTAGAGTGTTTAAAGCAAGCTTGCGCGATGAATACATTAGCATGGAATAATAATATAGGACTACGGGTTCTATTTTGTTGGTTTCTAGACCTGAAGTAATGATTGATAGGGATAGTTGGGGGTGCTAGTATTGAGAGGCCAGAGGTGAAATTCTTTGATTCTCTCAAGACTAACTTATGCGAAAGCATTCACCAAGGATGTCTTCTTTAATCAAGAACGAAAGTTGGGGG…	0	14	8	23	13	2	0	0	13	0	0	7	14	14	0	0	0	6	27	0	0	0	35	0	0	0	24	0	7	4	25	15
ASV390	65f38cee21d2aac395a8cf313fa1b710	Eukaryota	TSAR	Alveolata	Ciliophora	Prostomatea	Prorodontida	Urotrichidae	Urotricha	Urotricha_sp.	Phagotroph		CAATAGCGTATATTAATGTTGTTGCAGTTAAAAAGCTCGTAGTTGAATTTCTGATTAAAATATTAGCTGGCTTCTGTCGTTAATATTTTAATCATCCGTTTGAGAACTATAGAGGTCCTTAATCGGTCACTATAGAGATCAAACATTTTACTTTGAAAAAATTAGAGTGTTCAAGGCAGATAATCGTCATGAATACTATAGCATGGAATAATGGAATAGGACTTTGGTTCATTTTATTGGTTATTGAACCTTAGTAATGATTAAAAGGGACAGTTGGGGGCATTAGTATTTAATTGTCAGAGGTGAAATTCTTGGATTTATTAAAGACTAACTTATGCGAAAGCATTTGCCAAGGATGTTTTCATTAATCAAGAACGAAAGTTAGGGGAT	0	0	0	0	0	0	0	0	0	0	0	0	0	0	0	0	0	136	0	0	6	324	6	0	0	0	0	0	0	0	0	0
ASV391	5db3451184ce53177a460ab6dd5c8aaf	Eukaryota	TSAR	Alveolata	Dinoflagellata	Dinophyceae	Gymnodiniales	Kareniaceae	Karlodinium	unassigned	Unknown		CAATAGCGTATATTAAAGTTGTTGCGGTTAAAAAGCTCGTAGTTGGATTTCTGCCGAGGACGACCGGTCCGCCCTCTGGGTGCGTATCTGGCTCGGCCTGGGCATCTTCTTGGAGAACGTATCTGCACTTGACTGTGTGGTGCGGTATCCAGGACTTTTACTTTGAGGAAATTAGAGTGTTTCAAGCAGGCACACGCCTTGAATACATTAGCATGGAATAATAAGATAGGACCTCGGTTCTATTTTGTTGGTTTCTAGAGCTGAGGTAATGATTAATAGGGATAGTTGGGGGCATTCGTATTTAACTGTCAGAGGTGAAATTCTTGGATTTGTTAAAGACGGACTACTGCGAAAGCATTTGCCAAGGATGTTTTCATTGATCAAGAACGAAAGTTAGGG…	0	6	18	22	0	0	0	0	0	24	11	0	0	0	0	0	23	0	20	0	0	0	26	19	35	30	15	0	16	0	0	10
ASV392	2fdce4ea2ae039f3bbeac8045e00a9cd	Eukaryota	Obazoa	Opisthokonta	Choanoflagellata	Choanoflagellatea	Craspedida	Monosigidae_Group_M	Monosigidae_Group_M_X	Monosigidae_Group_M_X_sp.	Phagotroph		CAATAGCGTATATTAAAGTTGTTGCAGTTAAAAAGCTCGTAGTTGGACTTCTGGGCTTGTGTTGTGGTCCGCCTCACGGTGAGCACTGCGACATGGGTCCTTCTTCTTGAAGACTGTGCGTGTCCTTAACTGGGTGTGTACAGGATTTGAGACCTTTACTTTGAAAAAATTAGAGTGTTCAAAGCAGGCCTTCGCTTGAATACATTAGCATGGAATAATGGAATAGGACTTCTGTTCTATTTTGTTGGTTTCTAGGACTGAAGTAATGATTAATAGGGATAGTTGGGGGCATTAGTATTTAATTGTCAGAGGTGAAATTCTTGGATTTATGAAAGACTAACTTCTGCGAAAGCATTTGCCAAGGATGTTTTCATTAATCAAGAACGAAAGTTAGGGGAT	0	0	0	0	4	0	0	4	0	0	0	0	0	2	0	0	0	0	12	16	186	6	27	0	0	0	0	0	0	0	4	4
ASV393	2bacca9a86e6a9ad085b447bdf17e212	Eukaryota	TSAR	Alveolata	Dinoflagellata	Dinophyceae	unassigned	unassigned	unassigned	unassigned	Unknown		CAACAGCGTATATTAAAATTGTTGCGGTTAAAAAGCTCGTAGTTGAATTTCTGCATAGAAGGGACACCCCCACCCTTTGGGTGGGGTCTGTTGCCGTCTCTGCATATTCCGGAGTAGATATTCCTCACTTAACTGTGACGGTATTGTGCTTGGGTCCTTTACTTTGAGGAAAAGAGAGTGCTTCAAGCAGGCCCACGCCTGAATACGTTAGCATGGAACAACGTCATCGGATCAACGCCCAGCTACTGATGTCTGGACGAGGATAAAGGCGAACAGGGATTGTTGGGGGCATTCGTATTTAACTGTCAGAGGTGAAATTCTTGGATTTGTTGAAGACGAGCTACTGCGAAAGCATTTGCCAAAGATGTTCTCATTGATCAAGAACGAAAGTTAGGTGAT	8	23	4	6	0	0	35	74	0	0	0	0	0	0	18	5	34	0	0	0	11	0	0	20	47	32	0	0	0	0	0	0
ASV394	a3cc80bf2df96ec019cb495e23c7617c	Eukaryota	TSAR	Stramenopiles	Gyrista	Mediophyceae	Hemiaulales	Hemiaulaceae	Eucampia	Eucampia_sp.	Phototroph		CAATAGCGTATATTAAAGTTGTTGCAGTTAAAAAGCTCGTAGTTGAATTTCTGGTGGGAGTGTACAGTCCGACACTGAGTGTTGGTTCTTGTGTGTCTCCGGCCATCCTTGGAGTGAATCTGTCTGGCATTTAGTTGTTGGGCAGAGTATCTCCATCGTTTACTGTGAGGAAAGGAAAGTGTTCAAAGCAGGCTTACGCCGTTGAATCTTTTAGCATGGAATAATAAGATAGGATCTTGATACTATTTTGTTGGTTTGCGTGTCGAGATAATGATGAATAGGGACAGTTGGGGGTATTTGTATTCCATAGTCAGAGGTGAAATTCTTGGATTTATGGAAGACAAACTAATGCGAAAGCATCTACCAAGGATGTTTTCATTAATCAAGAACGAAAGTGTG…	5	31	9	52	0	0	2	6	2	5	21	0	0	0	9	2	3	12	18	0	2	8	39	3	8	10	0	0	0	0	5	4
ASV395	b06f6996f7a979c9fcdd79f6537b3d11	Eukaryota	TSAR	Alveolata	Dinoflagellata	Syndiniales	Dino-Group-I	Dino-Group-I-Clade-5	Dino-Group-I-Clade-5_X	Dino-Group-I-Clade-5_X_sp.	Parasite		CAATAGCGTATATTAAAGTTGTTGCGGTTAAAAAGCTCGTAGTTGGATTTCTGCATGGAAGGAGCGGTCCACCCATTGGGCGAGTTACTGCTACCTTTGGTGCATCTTTCTGAGGACGTGTTCTTCACTTAATTGTGAGGGCGCAGGACTCAGAACATTTACTTTGAGGAAATGAGAGTGTTTCAAGCAGGCAAATGCCTTGAATACGTTAGCATGGAATAATAGCATCGGACCATCGTCCAGCTGTTGGTGTCTGGGCGAAGGTAAAGGTGAATAGGGATTGTTGGGGGCATTCGTATTTAACTGTCAGAGGTGAAATTCTTGGATTTGTTGAAGACGGACCACTGCGAAAGCATCTGCCAAAGATGTTCTCATTGATCAAGAACGAAAGTTAGGTGAT	0	0	0	0	0	0	38	168	0	19	45	0	0	0	2	0	5	0	0	0	0	0	0	5	9	11	0	0	0	0	0	0
ASV396	f6adead1dbb85a1eed2d021113dcf496	Eukaryota	TSAR	Alveolata	Ciliophora	Spirotrichea	Choreotrichida	Strombidinopsidae	Strombidinopsis	Strombidinopsis_sp.	Phagotroph		CAATAGCGTATATTAAAGTTGTTGCAGTTAAAAAGCTCGTAGTTTGATTTCTGGACGGGCGCCAACACCCGCTTGTTAGTGAGGAGGCGGTGCCCGCCCATCCTTCTGTTAACGCCGCCGGCATTTGTTTGCTGGTGGCGGGCTCAGATATTTTACCTTGAGAAAATTAGAGTGTTTCAGGCAGGCTTGCGCCTAGATACATTAGCATGGAATAATAGAATAGGACTTTGACCTCTTCTGTTGGTCTGAGGGGTGAGAGTAATGATTAATAGGGATAGTTGGGGGCATTAGTACTTAACTGCTAGAGGTGAAATTCTCAGGTTTGTTAAAGACTAACTTATGCGAAAGCATTTGCCAAGGATGTTTTCATTAATCAAGAACGAAAGTTAGGGGAT	0	0	0	0	0	192	0	0	0	0	0	0	0	0	0	0	0	0	0	0	0	0	0	0	0	0	0	54	0	0	0	0
ASV397	d4cd74777db236510ad27663a1e3a77c	Eukaryota	TSAR	Rhizaria	Radiolaria	Acantharea	Acantharea_C	Acantharea_C3	unassigned	unassigned	Phagotroph		CAATAGCGTATACTAATGTTGTTGCAGTTAAAAAGCTCGTAGTCGGATTTCAGTATTAGGCCCTTCTTCCAATACGGTTGCTAGTGGTCTTTACTTCCTTAACAGAATCTTTCATTTTATTAATTTAAAGTGTTTGGGGCCTGTTTCTTTTACTTTGAGAAAATTAGAGTGTTCAAAGCGGGTTTTCGCCTGGATATTACTCTTGGAATAATAATATAGGACTTTGGTTCTTTTTTGTTGGTGACTTAGAACCGAAGTAATGATTGATAGGGACAGTTGGGGTCATTCGTACTATGAAGCGAGAGGTGAAATTCATGGGCCTTTGTATGACGAACTACTGCGAAAGCATTTGACTAGGATGTTCCCGTTGATCAAGAACGAAAGTTGGGGGAT	0	0	0	0	0	0	0	0	0	0	0	0	0	0	0	0	0	0	0	265	0	0	0	0	0	0	0	0	0	0	0	0
ASV398	4d2de7869d62604ac7c0aca342246dfb	Eukaryota	TSAR	Alveolata	Dinoflagellata	Dinophyceae	unassigned	unassigned	unassigned	unassigned	Unknown		CAATAGCGTATATTAAAGTTGTTGCGGTTAAAAAGCTCGTAGTTGGATTTCTGCCGAGGACGACCGGTCCGCCCTCTGGGTGAGTATCTGGCTTGGCCTGGGCATCTTCTTGGAGAACGTATCTGCACTTGACTGTGTGGTGCGGTATCCAGGACTTTTACTTTGAGGAAATTAGAGTGTTTCAAGCAGGCATACGCCTTGAATACATTAGCATGGAATAATAAGATAGGACCTCGGTTCTATTTTGTTGGTTTCTAGAGCTGAGGTAATGATTAATAGGGATAGTTGGGGGCATTCGTATTTAACTGTCAGAGGTGAAATTCTTGGGTTTGTTAAAGACGGACTACTGCGAAAGCATTTGCCAAGGATGTTTTCATTGATCAAGAACGAAAGTTAGGG…	100	38	4	7	0	0	0	0	0	0	0	0	0	0	0	0	0	0	0	29	90	0	0	0	0	0	0	0	0	0	0	0
ASV399	12e82c92a1252436f2fa48fdcce7f9c8	Eukaryota	TSAR	Alveolata	Dinoflagellata	Dinophyceae	Gymnodiniales	Gymnodiniaceae	Gyrodinium	Gyrodinium_dominans	Phagotroph		CAATAGCGTATATTAAAGTTGTTGCGGTTAAAAAGCTCGTAGTTGGATTTCTGTTGGGAACGACCGGTCCGCCCATTGGGTGTGTATCTGGCTTGTTCTCGGCATCTTCTTGGTGAACGTTGCTGCACTTGACTGTGTGGAGCGCTACCCAGGACTTTTACTTTGAGGAAATTAGAGTGTTTCAAGCAGGCATATGCCTTGAATACATTAGCATGGAATAATAAGATAGGACCTCGGTTCTATTTTGTTGGTTTCTAGAGCTGAGGTAATGATTAATAGGGATAGTTGGGGGCATTCGTATTTAACTGTCAGAGGTGAAATTCTTGGATTTGTTAAAGACGGACTACTGCGAAAGCATTTGCCAAGGATGTTTTCATTGATCAAGAACGAAAGTTAGGG…	0	0	0	0	0	0	161	85	0	0	0	0	0	0	20	22	24	0	0	0	0	0	0	26	0	20	0	0	0	0	0	0
ASV400	a1a144669a935e967be0ff52a1e7da90	Eukaryota	TSAR	Rhizaria	Cercozoa	Filosa-Thecofilosea	Cryomonadida	Cryothecomonas-lineage	Cryothecomonas	unassigned	Phagotroph		CAAGAGCGTATATTAAAGTTGTTGCAGTTAAAAAGCTCGTAGTTGGATTTCTGGTACAACGCGCCTGGCCCGCTTTATGTGAGTGCTGGTGCGCGTTTGCCATCCTTCTAGAAAACGTTTCTACCCTGGCAACGGGGCCGGACTCGCGATCTAGATCTTTTACTTTGAAAAAATTAGAGTGTTTAAAGCAGGCTTTTGCTGTGAATACATTAGCATGGAATAATAATCTAGGACTTCGGTTCTATTTTGTTGGTTTCTAGTACTGAAGTAATGATTGATAGGGATAGTTGGGGGTGCTAGTATTGGCCGGCCAGAGGTGAAATTCTTGGATTCGGTCAAGACTAACTTATGCGAAAGCATTCACCAAGGATGTCTTCTTTAATCAAGAACGAAAGTTGG…	93	45	80	50	0	0	0	0	0	0	0	0	0	0	0	0	0	0	0	6	7	0	0	0	0	0	0	0	0	0	0	0
ASV401	e095de68139fb0b7ca2577a5a4a4b426	Eukaryota	TSAR	Alveolata	Ciliophora	CONThreeP	CONThreeP_X	Discotrichidae	Discotrichidae_X	Discotrichidae_X_sp.	Phagotroph		CAATAGCGTATATTAAAGTTGTTGCAGTTAAAAAGCTCGTAGTTGAACTTCTGTCTGTATGTCGTCCCTACAAGGAATCGATAAGACGGACATCCCCGACTGACGGTTTACAGAGCTTAAGTGTTCTTATAACCTGAACCGGATTTTACTTTGAAAAAATTAGAGTGTTTCAAGCAGGCGATTTGCTGGAATACATTAGCATGGAATAATAGAAGATGACCACCACGCATTTTATTGGTAATATTGCGGGAGGTAATGATTAACAGGGACAGTTGGGGGCATTAGTATTTAATTGTCAGAGGTGAAATTCATTGATTAATTAAAGACTAACTTATGCGAAAGCATTTGCCAAGGATGTTTTCATTAATCAAGAACGAAAGTTAGGGGAT	7	0	0	0	0	14	0	0	0	0	0	0	0	0	11	34	18	0	0	49	56	0	0	14	21	11	0	19	14	0	0	8
ASV402	859fb4fa6c2dfa26487481bc2866b2bc	Eukaryota	TSAR	Rhizaria	Cercozoa	Filosa-Thecofilosea	Cryomonadida	Protaspa-lineage	Protaspa-lineage_X	Protaspa-lineage_X_sp.	Phagotroph		CAAGAGCATATATTAAAGTTGTTGCAGTTAAAAAGCTCGTAGTTGGATTTCTGGTACAATGCGCCTGGCCCGCCACAGTTTATGTGTGTGAGTGCCGGTGCGCGTTTGCCATCTTTCTAGAAAACGTTTCTACTCTTTACTGAGCCGGATTCGCGATCTAGATCGTTTACTTTGAAAAAATTAGAGTGTTTAAAGCAGGCTTATGCTATGAATACATTAGCATGGAATAATAATCTAGGACTTCGGTTCTATTTTGTTGGTTTCTAGACCTGAAGTAATGATTGATAGGGACAGTTGGGGGTGCTAGTATTGGCCGGCCAGAGGTGAAATTCTTGGATTCGGTCAAGACTAACTTATGCGAAAGCATTCACCAAGGATGTCTTCTTTAATCAAGAACGA…	0	0	8	0	38	9	0	0	7	0	0	34	26	33	0	0	0	0	0	3	9	0	0	0	0	0	39	5	0	20	27	15
ASV403	3e9b590fbffdb36bd024b2ba13d90305	Eukaryota	TSAR	Rhizaria	Cercozoa	Filosa-Thecofilosea	Cryomonadida	Protaspa-lineage	Protaspa-lineage_X	Protaspa-lineage_X_sp.	Phagotroph		CAAGAGCGTATATTAAAGTTGTTGCAGTTAAAAAGCTCGTAGTTGGATTTCTGGTACAATGCGCCTGGCCCGCGACCGTTAGGTCGTGAGTGCCGGTGCGCGTTTGCCATCCTTCTAGAAAACGTTTCTGCTCTTTACCGGAGTTGGACTCGCGATCTAGATCTTTTACTTTGAAAAAATTAGAGTGTTTAAAGCAGGCTTTTGCTGTGAATACATTAGCATGGAATAATAATCTAGGACTTCGGTTCTATTTTGTTGGTTTCTAGTACTGAAGTAATGATTGATAGGGATAGTTGGGGGTGCTAGTATTGGCCGGCCAGAGGTGAAATTCTTGGATTCGGTCAAGACTAACTTATGCGAAAGCATTCACCAAGGATGTCTTCTTTAATCAAGAACGAA…	0	0	0	0	11	7	0	1	20	0	0	23	10	13	0	0	0	18	11	15	25	14	15	0	0	0	16	5	15	14	15	17
ASV404	740f98c1a158f35c86e3838622a5b9a0	Eukaryota	TSAR	Rhizaria	Radiolaria	Polycystinea	Spumellaria	Astrosphaeridae	Cladococcus	Cladococcus_viminalis	Phagotroph		CAATAGCGTATACTAAAGTTGTTGCAGTTAAAAAGCTCGTAGTTGGATTTCTGCGGGGGCGGGGCGGCCGGTTGCTTATAGCAACTCGAGCTAGCACTTCCCCTGCATCCTGCCGCGAACCGTGCTACCATTAGTTTGGTGGCGCCGGGGATCGGCTCGTTTACTTTGAGAAAAATAGAGTGTTCAAAGCAGGCCACACGCCTTGAATAAGTTAGCATGGAATAATGATAAAGGACTTCGGTTCTATTTTGTTGGTGTTCGGGACTGAAGTAATGATTGATAGGGACAGTTGGGGCGGTCAGTATTCCAAAGCGAGAGGTGAAATTCTTAGACCTTCGGAAGACTAACAGCTGCGAAAGCGTTCCGCAAGGATGTTCCCTTTGATCAAGAACGAAAGTT…	0	0	0	0	0	0	0	0	0	0	0	0	0	0	62	184	0	0	0	0	0	0	0	0	0	7	0	0	0	14	0	0
ASV405	7536e5ca49e5632a99a1d6e60b35a752	Eukaryota	TSAR	Alveolata	Dinoflagellata	Dinophyceae	Gymnodiniales	Kareniaceae	Karlodinium	unassigned	Unknown		CAATAGCGTATATTAAAGTTGTTGCGGTTAAAAAGCTCGTAGTTGGATTTCTGCCGAGGACGACCGGTCCGCCCTCTGGGTGCGTATCTGGCTCGGCCTGGGCATCTTCTTGGAGAACGTATCTGCACTTGACTGTGTGGTGCGGTATCCAGGACTTTTACTTTGAGGAAATTAGAGTGTTTCAAGCAGGCATACGCCTTGAATACATTAGCATGGAATAATAAGATAGGACCTCGGTTCTATTTTGTTGGTTTCTAGAGCTGAGGTAATGATTAATAGGGATAGTTGGGGGCATTCGTATTTAACTGTCAGAGGTGAAATTCTTGGATTTGTTAAAGACGGACTACTGCGAAAGCATTTGCCAAGGATGTTTTCATTGATCAAGAACGAAAGTTAGGG…	19	0	33	0	17	64	53	0	0	0	0	20	0	0	0	0	0	40	19	0	0	32	0	0	0	0	13	0	0	18	0	0
ASV406	042fbccd45d9a31d898ab9ad0eb31f1c	Eukaryota	TSAR	Alveolata	Ciliophora	Spirotrichea	Oligotrichida	Strombidiidae	unassigned	unassigned	Phagotroph		CAATAGCGTATATTAAAGTTGTTGCAGTTAAAAAGCTCGTAGTTGGATTTCTGGGAGGGTGCCAATGTCCGTCGTCGTACGTGTTGCAGCGGCGCCCTTCCATCCTTCTGTTAACGACTTTGGGCATTCATTTGCCGGAGTCGGGCTCAGATATTTTACCTTGAGAAAATTAGAGTGTTTCAGGCAGGCTAGGCCGGAATACATTAGCATGGAATAATGGAATAGGACTACGGTCTCTTTGTTGGTTTGAGGGACTGCAGTAATGATTAATAGGGATAGTTGGGGGCATTAGTATTTAATTGTCAGAGGTGGAATTCTCGGGTTTGTTAAAGACTAACTTATGCGAAAGCATTTGCCAAGGATGTTTTCATTAATCAAGAACGAAAGTTAGGGGAT	0	0	0	0	0	47	0	0	0	63	0	0	0	0	0	74	50	0	0	0	0	0	0	0	0	0	0	51	0	0	0	0
ASV407	1686d5e9f23a5e8526c004d398a1f1a8	Eukaryota	TSAR	Rhizaria	Radiolaria	Acantharea	Acantharea_C	Acantharea_C3	unassigned	unassigned	Phagotroph		CAATAGCGTATACTAATGTTGTTGCAGTTAAAAAGCTCGTAGTCGGATTTCAGTATTAGGCCCTTCTTCCAATACGGTTGCTAGTGGTCTTTACTTCCTTAACAGAATCTTTCATTTTATTAATTTAAAGTGTTTGGGGCCTGTCTCTTTTACTTTGAGAAAATTAGAGTGTTCAAAGCGGGTTTTCGCCTGGATATTACTCTTGGAATAATAATATAGGACTTTGGTTCTTTTTTGTTGGTGACTTAGAACCGAAGTAATGATTGATAGGGACAGTTGGGGTCATTCGTACTATGAAGCGAGAGGTGAAATTCATGGACCTTTGTATGACGAACTACTGCGAAAGCATTTGACTAGGATGTTCCCGTTGATCAAGAACGAAAGTTGGGGGAT	0	0	0	0	0	0	0	0	0	0	0	0	0	0	0	0	0	0	0	246	0	0	0	0	0	0	0	0	0	0	0	0
ASV408	8629d75c5aaafe9c47ce4943a463e256	Eukaryota	TSAR	Alveolata	Dinoflagellata	Dinophyceae	Gymnodiniales	Gymnodiniaceae	Gyrodinium	Gyrodinium_helveticum	Phagotroph		CAATAGCGTATATTAAAGTTGTTGCGGTTAAAAAGCTCGTAGTTGGATTTCTGCTAAGGACGACCGGTCCGCCCTCCGGGTGAGCATCTGGTTCGGCCTTGGCATCTTCTTGGTGAACGTATCTGCACTTGACTGTGTGGTGCGGTACCCAGGACTTTTACTTTGAGGAAATTAGAGTGTTTCAAGCAGGCATACGCCTTGAATACATTAGCATGGAATAATAAGATAGGACCTCGGTTCTATTTTGTTGGTTTCTAGAGCTGAGGTAATGATTAATAGGGATAGTTGGGGGCATTCGTATTTAACTGTCAGAGGTGAAATTCTTGGATTTGTTAAAGACGGACTACTGCGAAAGCATTTGCCAAGGATGTTTTCATTGATCAAGAACGAAAGTTAGGG…	0	0	0	0	0	0	0	0	0	0	0	0	0	0	41	124	0	0	0	30	0	0	0	71	0	0	0	0	0	0	0	0
ASV409	a0d737b340172325926eb1a4cb0084ef	Eukaryota	TSAR	Alveolata	Ciliophora	Phyllopharyngea	Cyrtophoria_1	PHYLL_4	PHYLL_4_X	PHYLL_4_X_sp.	Phagotroph		CAATAGCGTATCTTAATGTTGTTGCAGTTAAAAAGCTCGTAGTCGAATTTCTGGCCGGGACTCACCGATTCTACCGTGTGTAGTCCTAGGTCATCCGCCTATGATGACGAAAGGAGATTCATTTCTACTTCGTTGGAGTAGGCACTTTACTTTGAAGAAATTAGAGTGTTTCAGGCAGGCAATCGCTTGAATACACCAGCATGGAATAATGGAAAAGGACTGTTTCTTATTTTTGGTGAATTTGAAATAGTAATGATTAATAGGGACAGTTGGGGGCATTCGTACTTGTAAGTCAGAGGTGAAATTCTTCGATTTTACAAAGACGAACTAATGCGAAGGCATCTGCCAAGGATGTTTTCATTGATCAAGAACGAAAGACAGGGGAT	72	8	131	21	0	0	0	0	0	0	0	0	0	0	0	0	0	16	10	0	0	9	11	5	0	0	0	0	0	0	0	0
ASV410	9d8eceecf903a8d0aa5cf6cad24b0f62	Eukaryota	TSAR	Alveolata	Dinoflagellata	Syndiniales	Dino-Group-III	Dino-Group-III_X	Dino-Group-III_XX	Dino-Group-III_XX_sp.	Parasite		CAATAGCGTATATTAAAGTTGTTGCGGTTAAAAAGCTCGTAGTTGGATTTCTGCTTGGAACGACCGGTCCACCCTCTGGGTGTTGTATCTGGTTCGGTCCGGGCATCTTCTTGAGGTACGTTGCTGCACTTGAGTGTGTGGTGCGGAACTCAAGACTTTCACTTTGAGGAAATTAGAGTGTTTCACGCAGGCTTTTGCCTTGAATACGCTAGCATGGAATGATAAGATAGGACCTCGTCCCTACCTTGTTGGTTTGTAGAGATGAGGTAATGATTAATAGGGATAGTCGGGGGCATTCGTACTTAACTGTCAGAGGTGAAATTCTTGGATTTGTTAAAGACGGACTACTGCGAAAGCATTTGCCAAGGATGTTTTCATTGATCAAGAACGAAAGTTAGG…	0	7	5	0	0	0	0	0	0	0	0	0	0	0	13	16	40	0	0	0	8	0	0	31	50	84	0	6	0	0	0	0
ASV411	693d3ca2a5f29ec1767fa8bb6d49e39a	Eukaryota	TSAR	Alveolata	Dinoflagellata	Dinophyceae	Peridiniales	Amphidomataceae	Azadinium	unassigned	Phototroph		CAATAGCGTATATTAAAGTTGTTGCGGTTAAAAAGCTCGTAGTTGGATTTCTGCCGAGGACGACCGGTCCGCCCTCTGGGTGAGTATCTGGCTCGGCCTGGGCATCTTCTTGGAGAACGTAGCTGCACTTGACTGTGTGGTGCGGTATCCAGGACATTTACTTTGAGGAAATTAGAGTGTTTCAAGCAGGCATACGCCTTGAATACATTAGCATGGAATAATAAGATAGGACCTCGGTTCTATTTTGTTGGTTTCTAGAGCTGAGGTAATGATTAATAGGGATAGTTGGGGGCATTCGTATTTAACTGTCAGAGGTGAAATTCTTGGATTTGTTAAAGACGGACTACTGCGAAAGCATTTGCCAAGGATGTTTTCATTGATCAAGAACGAAAGTTAGGG…	0	0	0	0	0	0	0	0	0	0	0	0	0	0	31	26	46	0	0	0	0	0	0	41	44	17	0	0	31	0	0	21
ASV412	13763ab27e4a0e81657c786e35d27aa7	Eukaryota	TSAR	Stramenopiles	Gyrista	Mediophyceae	Thalassiosirales	Thalassiosiraceae	Thalassiosira	unassigned	Phototroph		CAATAGCGTATATTAAAGTTGTTGCAGTTAAAAAGCTCGTAGTTGGATTTCTGGCAGGAGCGACCGGTCACGCACTCTGTGTGTGAACTTGTGTTGTCTCTGGCCATCCTTGGGGAGATCCTGTTTGGCATTAAGTTGTCGGGCAGGGGATACCCATCGTTTACTGTGAAAAAATTAGAGTGTTTAAAGCAGGCTTATGCCGTTGAATATATTAGCATGGAATAATAAGATAGGACTTCGGAACTATTTTGTTGGTTTGCGTTACGAAGTAATGATTAATAGGGACAGTTGGGGGTATTCGTATTTCGTTGTCAGAGGTGAAATTCTTGGATTTCCGAAAGACGAACTACTGCGAAAGCATTTACCAAGGATGTTTTCATTAATCAAGAACGAAAGTTA…	0	0	0	0	35	0	0	0	0	0	0	21	22	19	0	0	0	0	0	0	0	0	0	0	0	0	28	0	39	19	34	31
ASV413	76beaf6d765083100cf190c7b388a1d6	Eukaryota	TSAR	Rhizaria	Cercozoa	Filosa-Thecofilosea	Cryomonadida	Protaspa-lineage	Protaspa-lineage_X	Protaspa-lineage_X_sp.	Phagotroph		CAAGAGCGTATATTAAAGTTGTTGCAGTTAAAAAGCTCGTAGTTGGATTTCTGGTACAATGCGCCTGGCCCGCGGCAGTAATGCTTGTGAGTGCCGGTGCGCGTTTGCCATCCTTCTAGAAAACGTTTCTACCCTTTACTGGGCCGGACTCGCGATCTAGATCTTTTACTTTGAAAAAATTAGAGTGTTCAAAGCAGGCTTTTGCTGTGAATACATTAGCATGGAATAATAATCTAGGACTTCGGTTTTATTTTGTTGGTTTCTAACACTGAAGTAATGATTGATAGGGATAGTTGGGGGTGCTAGTATTGGCCGGCCAGAGGTGAAATTCTTGGATTCGGTCAAGACTAACTTATGCGAAAGCATTCACCAAGGATGTCTTCTTTAATCAAGAACGAA…	0	0	0	0	8	0	14	0	0	0	0	0	0	0	0	0	0	35	81	0	40	0	79	0	0	0	0	0	0	0	0	0
ASV414	0981a79b19e82c067b0a0034fd3f02cd	Eukaryota	TSAR	Alveolata	Dinoflagellata	Dinophyceae	Peridiniales	Protoperidiniaceae	Protoperidinium	Protoperidinium_sp.	Phagotroph		CAATAGTGTATATTAAAGTTGTTGCGGTTAAAAAGCTCGTAGTTGGATTTCTGCCAAGGCCGACCGGTCCGTCCTTTGGGTGAGTATCTGGCTTGACTGGAGCATCTTCTTGGAGAGCGTGGCTGCACTTAACTGTGTGGTGCGAAACCCAAGACTTTTACTTTGAGGAAATTAGAGTGTTTCAAGCAGGCTCACGCCTTGAATACATTAGCATGGAATAATAAGATAGGGCCTTGGTTGTATTTTGTTGGTTTCTAGAACTGAGGTAATGATGAACAGGGATACTTGGGGGCATACGAATTTAACTGTCAGAGGTGAAATTCTTGGATTTGTTAAAGACGGACTACTGTGAAAGCATTTGCCAAGAATGTTTTCATTGATCAAGAATGAAAGTTAGGG…	11	0	0	0	0	0	45	0	17	0	0	7	0	0	15	59	24	0	0	0	0	0	0	43	5	4	0	0	22	15	0	0
ASV415	3963e1b763c8d82eefd347e11a45de29	Eukaryota	Archaeplastida	Picozoa	Picozoa_X	Picozoa_XX	Picozoa_XXX	Picozoa_XXXX	Picozoa_XXXXX	Picozoa_XXXXX_sp.	Phagotroph		CAATAGCGTATATTAAAGTTGTTGCAGTTAAAAAGCTCGTAGTCGGATTTTGGCATCATGCCGAACTGTCGGCCGATTGGTTTGTACGGTTTGGCGGGTGCTCTCCTTCCGGAGGCTCGTTTCCTCTTTCATTAGAGGGTTCGATGGTTCCGGGTCTTTTACTTTGAAAAAATTAGAGTGTTCAAAGCAGGCCTATGCTCTGAATAGGTTAGCATGGAATAATAAAATAGGACTTTGGTTCTATTTTGTTGGTTTCTAGGACCGAAGTAATGATTAATAGGGACAGTTGGGGGCATTCATATTCCAATGTCAGAGGTGAAATTCTTGGATTATCGGAAGATGAACTTCTGCGAAAGCATCTGCCAAGGATGTTTTCATTGATCAAGAACGAAAGTTAGG…	0	38	0	26	0	0	0	34	0	0	30	0	0	0	26	0	0	0	0	0	32	0	0	0	18	14	0	0	0	0	0	15
ASV416	3a83da5c7d88783f0bc60d7475141eb4	Eukaryota	TSAR	Alveolata	Dinoflagellata	Dinophyceae	Peridiniales	Diplopsalidaceae	Diplopsalis	unassigned	Unknown		CAATAGCGTATATTAAAGTTGTTGCGGTTAAAAAGCTCGTAGTTGGATTTCTGCCGAGGACGACCGGTCCGCCCTCTGGGTGAGTATCTGGCTCGGCCTGGGCATCTTCTTGGGGAACGTGGCTGCACTTGACTGTGTGGCGCGGTGCCCAGGACTTTTACTTTGAGGAAATTAGAGTGTTTCAAGCAGGCTCACGCCTTGAATACATTAGCATGGAATAATAAGATAGGACCTTGGTTTTATTTTGTTGGTTTCTAGAGCTGAGGTAATGATTAATAGGGATAGTTGGGGGCATTCGTATTTAACTGTCAGAGGTGAAATTCTTGGATTTGTTAAAGACGGACTACTGCGAAAGCATTTGCCAAGAATGTTTTCATTGATCAAGAACGAAAGTTAGGG…	34	0	18	0	18	9	0	0	10	40	0	19	13	0	7	0	0	0	0	0	0	0	0	0	0	0	12	35	53	6	0	0
ASV417	d49a57a6191d451be46bd215e5ec5481	Eukaryota	TSAR	Alveolata	Dinoflagellata	Dinophyceae	Peridiniales	Protoperidiniaceae	Protoperidinium	Protoperidinium_thulesense	Phagotroph		CAATAGTGTATATTAAAGTTGTTGCGGTTAAAAAGCTCGTAGTTGGATATCTGCCAAGGTTGACTGGTCCACCCTTGGGGTGAGTATCTGGCCCGACCGAAGCATATGCTTGGAGAGCGCGGCTACACTTGACTGTGTGGTGCGATGTTCAAGACTTTTACTTTGAGGAAATTGGAGTGTTTCAGGCAGGCTCGTGCCTTGCACATATTAGCATGGAATAAACACATATGGCCTCGGTTCTATGATGTTGGTTTCTAGAGCTGGGGTAATGGTGGAAAGGGATACTTGGGGGCATACGGATTCAACTGTCAGAGGTGAAATTCTTGGATTTGTTGAAGACGGTCTACTGTGAAAGCATTTGCCAATAATGTTTTCATTGATCAAGAATGAAAGTTAGGG…	41	0	0	0	0	17	0	0	20	0	0	27	0	0	0	0	0	25	21	6	0	51	0	8	0	0	0	17	90	0	0	0
ASV418	04a987453c80aecc288274df35e1fc0b	Eukaryota	TSAR	Alveolata	Ciliophora	Spirotrichea	Oligotrichida	Strombidiidae	Strombidium	Strombidium_capitatum	Mixotroph	GNCM	CAATAGCGTATATTAAAGTTGTTGCAGTTAAAAAGCTCGTAGTTGGACTTCTGGCAGGGCGCCGCGTGCCACAGTAGTGTGCACAAGGGCCCGGCCATCCTTCTGTAAACGTCGGGGAAGTTTATTCGTCCGCGGCGGGATCAGTTAATTTACCTTGAGAAAATTAGAGTGTTTCAGGCAGGCGTAGCCGGAATACATTAGCATGGAATAATGGAATAGGACTTAGTCTCTTTGTTGGTTCGAGGGACTGGAGTAATGATTAATAGGGATAGTTGGGGGCATTAGTATTTATTAGCTAGAGGTGGAATTCTCTAATTTGATAAAGACTAACTTATGCGAAAGCATTTGCCAAGGATGTTTTCATTAATCAAGAACGAAAGTTAGGGGAT	0	0	0	0	2	18	0	0	0	0	0	0	3	0	0	0	0	73	7	136	0	22	0	0	0	0	0	0	0	12	6	0
ASV419	411a00d6cd50a3aac1e09fb3a43cfcdb	Eukaryota	TSAR	Alveolata	Dinoflagellata	Dinophyceae	unassigned	unassigned	unassigned	unassigned	Unknown		CAATAGCGTATATTAAAGTTGTTGCGGTTAAAAAGCTCGTAGTTGGATTTCTGCCGAGGACGACCGGTCCGCCCTCTGGGTGAGCATCTGGCTCGACCTGGGCATCTTCTTGGAGAACGTAGCTGCACTTGATTGTGTGGTGCGGTATCCAGGACTTTTACTTTGAGGAAATTAGAGTGTTTCAAGCAGGCACACGCCTTGAATACATTAGCATGGAATAATAAGATAGGACCTCGGTTCTATTTTGTTGGTTTCTAGAGCTGAGGTAATGATTAATAGGGATAGTTGGGGGCATTCGTATTTAACTGTCAGAGGTGAAATTCTTGGATTTGTTAAAGACGGACTACTGCGAAAGCATTTGCCAAGGATGTTTTCATTGATCAAGAACGAAAGTTAGGG…	0	0	0	4	0	0	27	9	11	26	19	0	15	0	14	0	17	0	6	0	0	0	4	18	23	18	12	0	15	0	8	17
ASV420	76d61f4c0934c9f8ce0d56619460f169	Eukaryota	TSAR	Alveolata	Ciliophora	Spirotrichea	Choreotrichida	Leegaardiellidae	Leegaardiella	Leegaardiella_sp.	Phagotroph		CAATAGCGTATATTAAAGTTGTTGCAGTTAAAAAGCTCGTAGTTGGATTTCTGGCAGAGTGACTCCGGCCAGCATGCTTGCTTGGACGGGAGCGCCCTACCATCCTTCGGTCAACCCCTAGGGTATTTATTTATCTTAGGGCGGCTCCGATATTTTACCTTGAGAAAATTAGAGTGTTTCAGGCAGGCTATAGCCGGAATACATTAGCATGGAATAATAGAAAAGGACTACTACCTCTTCTTTTGGTCTGGGAGGCAGCAGTAATGATTAATAGGGATAGTTGGGGGCATTAGTACTTAACTGTCAGAGGTGAAATTCTCCGATTTGTTAAAGACTAACTTATGCGAAAGCATTTGCCAAGGATGTTTTCATTAATCAAGAACGAAAGTTAGGGGAT	71	9	32	2	0	0	64	11	9	0	0	0	0	0	0	0	0	7	9	0	13	0	21	12	7	0	0	10	36	0	0	14
ASV421	2873f33d09c26d9b156bf337784ed031	Eukaryota	Archaeplastida	Chlorophyta	Chlorophyta_X	Pyramimonadophyceae	Pyramimonadales	Pyramimonadaceae	Pyramimonas	unassigned	Phototroph		CAATAGCGTATATTTAAGTTGTTGCAGTTAAAAAGCTCGTAGTTGGATTTCGGATGGGTTTGACCGGTCCGCCGTTTCGGTGTGCACTGGTCGTACCTATCTTGCTGTCGGGGACGCGCTTCTGGCCTTAATTGGCTGGGACGCGGAGTCGGCGATGTTACTTTGAAAAAATTAGAGTGTTCAAAGCAGGCCTAAGCTCTGAATACATTAGCATGGAATAACGCTATAGGACTCTGGTCTTATTGCGTTGGTCTTCGAGACCGGAGTAATGATTAAGAGGGACAGTTGGGGGCATTCGTATTTCATTGTCAGAGGTGAAATTCTTGGATTTATGAAAGACGAACTTCTGCGAAAGCATTTGCCAAGGATGTTTTCATTAATCAAGAACGAAAGTTGGGG…	0	11	24	14	24	2	0	0	5	0	0	0	17	12	0	0	8	0	0	0	0	0	0	0	12	10	19	7	17	10	28	23
ASV422	612ca1d7357f13ebb52deb0b0f15bfca	Eukaryota	TSAR	Alveolata	Ciliophora	Oligohymenophorea	Scuticociliatia_1	Philasterida	unassigned	unassigned	Phagotroph		CAATAGCGTATATTAAAGTTGTTGCAGTTAAAAAGCTCGTAGTTGAATTTCTGTACAGTCCCAGTTCTGGCTTCTGTCAAGCTGTGGATTGTGCATCCGCTTGCAAACCTAGACCGGCCTTCACTGGTCGACTAGGGGAGTAAGCCCTTTACTTTGAAAAAATTAGAGTGTTTCAGGCAGGCAATGGCTCGAATACATTAGCATGGAATAATGGAATAGGACTTTTGTCCATTTGGTTGGTTATTGGATGAGAGTAATGATTAACAGGGACAGTTGGGGGCATTAGTATTTAATAGTCAGAGGTGAAATTCTTGGATTTATTAAAGACTAACTTATGCGAAAGCATTTGCCAAGGATGTTTTCATTAATCAAGAACGAAAGTTAGGGGAT	29	0	24	0	0	0	26	7	0	71	1	0	0	0	0	1	0	46	6	9	0	92	25	0	0	0	0	0	0	0	0	0
ASV423	c5b104a4618d90909c6a2faa2f97ff86	Eukaryota	TSAR	Rhizaria	Radiolaria	Acantharea	Acantharea_3	Acantharea_3b	Acantharea_3b_X	Acantharea_3b_X_sp.	Phagotroph		CAATAGCGTATACTAATGTTGTTGCAGTTAAAAAGCTCGTAGTCGGATTTCAGTTTGTTTACATTTAACCTTTTTGGTTTTTATGTGAATTTACTTTATGCAAGAAACTTTCATATTATTTATTTGATATGTTTTGGGACTTGCTCATTTACTTTGAGAAAATTAGAGTGTTCAAAGCAGGTATTTGCCTGAATATTACTCTTGGAATAATAATATAGGACTTCAGTTCTAGTTTGTTGGTGATCTGGAACCGGAGTAATGATTGATAGGGACAGTTGGGGTCATTCATACTGCAAAGCGAGAGGTGGAATTCTTGGACCTTTGTATGATGAACAACTGCGAAAGCATTTGACTAGGATGTTCCCGTTGATCAAGAACGAAAGTTGGGGGAT	0	8	9	24	14	16	10	12	0	0	0	0	12	11	8	4	20	5	5	0	0	0	8	21	17	6	5	0	8	10	0	21
ASV424	bf2b328621200e9433a985263ebd6d42	Eukaryota	TSAR	Alveolata	Dinoflagellata	Dinophyceae	unassigned	unassigned	unassigned	unassigned	Unknown		CAATAGCGTATATTAAATTTGTTGCGGTTAAAAAGCTCGTAGTTGGATTTCTGCCGAGGACGACCGGTCCGCCCTCCGGGTGAGCATCTGGTTCGGCCTCGACATCTTCTTGGTGAACGTAGCTGCACTTGACTGTGTGGTGCGGTACCCAGGACTTTTACTTTGAGGAAATTAGATTGTTTCAAGCAGGCATACGCCTTGAATACATTAGCATGGAATAATAAGATAGGACCTTGGTTCTATTTTGTTGGTTTCTAGAACTGAGGTAATGATTAATAGGGATAGTTGGGGGCATTCGTATTTAACTGCCAGAGGTGAAATTCTTGGATTTGTTAAAGACGGACTACTGCGAAAGCATTTGCCAAGGATGTTTTCATTGATCAAGAACGAAAGTTAGGG…	0	0	0	0	0	0	0	0	0	0	0	0	0	0	0	0	0	43	44	47	32	50	30	0	0	0	0	0	0	0	0	0
ASV425	5bc5031c8aca283a11ecc681f622f0b5	Eukaryota	TSAR	Alveolata	Dinoflagellata	Dinophyceae	Gymnodiniales	Gymnodiniaceae	Gyrodinium	Gyrodinium_helveticum	Phagotroph		CAATAGCGTATATTAAAGTTGTTGCGGTTAAAAAGCTCGTAGTTGGATTTCTGCTGACGACGACCGGTCCGCCCTCCGGGTGAGCATCTGGTTCGGCCTTGGCATCTTCTTGGTGAACGTATCTGCACTTGACTGTGTGGTGCGGTACCCAGGACTTTTACTTTGAGGAAATTAGAGTGTTTCAAGCAGGCATACGCCTTGAATACATTAGCATGGAATAATAAGATAGGACCTCGGTTCTATTTTGTTGGTTTCTAGAGCTGAGGTAATGATTAATAGGGATAGTTGGGGGCATTCGTATTTAACTGTCAGAGGTGAAATTCTTGGATTTGTTAAAGACGGACTACTGCGAAAGCATTTGCCAAGGATGTTTTCATTGATCAAGAACGAAAGTTAGGG…	0	0	0	0	0	0	0	0	0	0	0	0	0	0	0	0	0	0	0	116	120	0	0	0	0	0	0	0	0	0	0	0
ASV426	258fe3076da9db5647ac7a3acc527b5d	Eukaryota	TSAR	Alveolata	Ciliophora	Spirotrichea	Oligotrichida	Strombidiidae	Strombidiidae_X	Strombidiidae_X_sp.	Phagotroph		CAATAGCGTATATTAAAGTTGTTGCAGTTAAAAAGCTCGTAGTTGGATTTCTGGGAGGGTGCTAATGCCCGCCGTAGCGCGCGCGCAGCAGCGCCCTTCCATCCTTCTGTTAACGCCTCTTGGCATTCATTTGCTGGTGGCGGGCTCAGATATTTTACCTTGAGAAAATTAGAGTGTTTCAGGCAGGCTAGGCCGGAATATATTAGCATGGAATAATGGAATAGGACTATGGTCTCTTTGTTGGTTTGAGGGACTGCAGTAATGATTAATAGGGATAGTTGGGGGCATTAGTATTTAATTGTCAGAGGTGGAATTCTCAGATTTGTTAAAGACTAACTTATGCGAAAGCATTTGCCAAGGATGTTTTCATTAATCAAGAACGAAAGTTAGGGGAT	22	14	24	15	0	0	61	38	0	13	3	0	4	0	14	15	18	0	0	0	0	0	0	19	15	13	0	3	0	0	0	3
ASV427	f5e2eae0155eaa358623db5c41e17a92	Eukaryota	Cryptista	Cryptophyta	Cryptophyta_X	Cryptophyceae	Cryptomonadales	Cryptomonadales_X	unassigned	unassigned	Phototroph		TAATAGCGTATATTAAAGTTGTTGCAGTTAAAAAGCTCGTAGTCGGATGTCGGGCTCGGGCAGGCTGTCGGCTTCGGTCGGACGGCAGGCTCGGGTCTTTCTGCCTGAGGATCCCGTCACTTCATTGTGGCGGGGGACGCAGGCCGTTTACTTTGAAAAAATTAGAGTGTTCAAAGCAGGCCTACGCTTGAATACATTAGCATGGAATAATGGAATAGGACTTTGGTGCTATTTTGTTGGTTTATGGGACCGAAGTAATGATTAACAGGGACAGTTGGGGCCGTTTATATTTCGTTGTCAGAGGTGAAATTCTTGGATTTACGAAAGATAAACTTCTGCGAAAGCATTCGGCAAGGATGTTTTCATTGATCAAGAACGAAAGTTAGGGGAT	0	18	0	13	0	0	0	0	0	0	0	0	0	0	42	0	0	0	0	0	50	0	0	0	39	55	0	0	0	0	0	0
ASV428	8e75fc7d078f7881704465f58aaee789	Eukaryota	TSAR	Alveolata	Dinoflagellata	Dinophyceae	unassigned	unassigned	unassigned	unassigned	Unknown		CAATAGCGTATATTAAAGTTGTTGCGGTTAAAAAGCTCGTAGTTGGATTTCTGCCGAGGACGACCGGTCCGCCCTCTGGGTGAGTATCTGGCTCTGCCTGGGCATCTTCTTGGAGAACGTAGCTGCACTTCACTGTGTGGTGCGGTATCCAGGACTTTTACTTTGAGGAAATTAGAGTGTTTCAAGCAGGCATACGCCTTGAATACATTAGCATGGAATAATAAGATAGGACCTCGGTTCTATTTTGTTGGTTTCTAGAGCTGAGGTAATGATTAATAGGGATAGTTGGGGGCATTCGTATTTAACTGTCAGAGGTGAAATTCTTGGATTTGTTAAAGACGGACTACTGCGAAAGCATTTGCCAAGGATGTTTTCATTGATCAAGAACGAAAGTTAGGG…	35	32	0	6	0	0	0	21	0	0	0	0	0	0	0	0	0	0	34	0	43	27	35	0	0	0	0	0	0	0	0	15
ASV429	8ac14db953f9c572a5a2c9ff81e2406c	Eukaryota	TSAR	Alveolata	Dinoflagellata	Syndiniales	Dino-Group-II	Dino-Group-II-Clade-30	Dino-Group-II-Clade-30_X	Dino-Group-II-Clade-30_X_sp.	Parasite		CAATAGCGTATATTAAAGTTGTTGCGGTTAAAAAGCTCGTAGTTGGATTTCTGTTGAGAACGGCTCGTCCTCGCTATGCGTGTGTATGTGGTTCGATCTCGGCATCCTCCAGGGGTACATTCCTGCGCTTAGTTGCGTGGGGTGGAATTCTGGACTTTTACTTTGAGGAAATTAGAGTGTTCACGGCAGGCAATCGCCTTGAATATATTAGCATGGAATAATAATATAGGACCTTGATTCTATTTTGTTGGTTTCTAGAATTTAGGTAATGATTAATAGGGACAATTGGGGGCATTTGTATTAACACGTCAGAGGTGGAATTCTTGGATTGTGTTACGACAAACTACTGCGAAAGCATTTGCCAAGGATGTTTTCATTGATCAAGAACGAAAGTAAGGG…	0	11	3	14	0	0	10	30	0	0	13	0	2	0	11	17	8	3	4	0	9	0	8	5	46	35	0	0	0	0	0	6
ASV430	6d4a77bc146495ccc0483f7435903a26	Eukaryota	TSAR	Alveolata	Dinoflagellata	Dinophyceae	unassigned	unassigned	unassigned	unassigned	Unknown		CAATAGCGTATATTAAAGTTGTTGCGGTTAAAAAGCTCGTAGTTGGATCCCTGCCGAGGACGACCGGTCTGCCCACTGGGTGTGTATCTGGTTCGGCCTGGGCATCTTCTTGGAGAACGTCTCTGCACTTGACTGTGTGGTGCGGTATCCAGGACTTTTACTTTGAGGAAATTAGAGTGTTTCAAGCAGGCACACGCCTTGAATACATTAGCATGGAATAATAATACAGGACCTTGGTTCTATTTTGTTGGTTTCTAGAATTAAGGTAACGATTAATAGGGATAGTTGGGGGCATTCGTATTTAACTGTCAGAGGTGAAATTCTTGGATTTGTTAAAGACGGACTACTGCGAAAGCATTTGCCAAGGATGTTTTCATTGATCAAGAACGAAAGTTAGGG…	0	0	0	0	6	0	0	0	0	0	0	8	0	6	0	0	0	65	52	0	0	56	55	0	0	0	0	0	0	0	11	0
ASV431	093eeac250a9bab1e47e53f8443b2408	Eukaryota	TSAR	Alveolata	Dinoflagellata	Dinophyceae	Gymnodiniales	Gymnodiniaceae	Gyrodinium	Gyrodinium_helveticum	Phagotroph		CAATAGCGTATATTAAAGTTGTTGCGGTTAAAAAGCTCGTAGTTGGATTTCTGCTGAGGATGACCGGTCCGCCCTCCGGGTGAGCATCTGGTTCGGCCTTGGCATCTTCTTGGTGAACGTATCTGCACTTGACTGTGTGGTGCGGTACCCAGGACTTTTACTTTGAGGAAATTCGAGTGTTTCAAGCAGGCATACGCCTTGAATACATTAGCATGGAATAATAAGATAGGACCTCGGTTCTATTTGGTTGGTTTCTAGAGCTGAGGTAATGATTAATAGGGACAGTTGGGGGCATTCGTATTTAACTGTCAGAGGTGAAATTATTGGATTTGTTAAAGACGGACTACTGCGAAAGCATTTGCCAAGGATGTTTTCATTGATCAAGAACGAAAGTTAGGG…	0	0	0	0	0	0	0	0	0	0	0	0	0	0	0	0	0	49	29	99	60	48	0	0	0	0	0	0	0	0	0	0
ASV432	2a741500525c04d2542c2af767bb987f	Eukaryota	TSAR	Alveolata	Ciliophora	Spirotrichea	Oligotrichida	Strombidiidae	unassigned	unassigned	Phagotroph		CAATAGCGTATATTAAAGTTGTTGCAGTTAAAAAGCTCGTAGTTGGATTTCTGGGAGGGTGCCAATGTCCGCCGACGTGCGTGCGCAGCGGCGCCCTTCCATCCTTCTGTTAACGCCTCTTGGCATTCATTTGCTGGTGGCGGGCTCAGATATTTTACCTCGAGAAAATTAGAGTGTTTCAGGCAGGCTAGGCCGGAATACATTAGCATGGAATAATGGAATAGGACTACGGTCTCTTTGTTGGTTTGAGGGACTGCAGTAATGATTAATAGGGATAGTTGGGGGCATTAGTATTTAATTGTCAGAGGTGGAATTCTCGGATTTGTTAAAGACTAACTTATGCGAAAGCATTTGCCAAGGATGTTTTCATTAATCAAGAACGAAAGTTAGGGGAT	14	0	26	0	0	13	0	0	0	0	0	21	12	0	0	0	0	0	12	72	33	0	24	0	0	0	0	0	0	0	0	11
ASV433	5aa3af4f21cdf27721505e08e1bc609c	Eukaryota	TSAR	Alveolata	Dinoflagellata	Dinophyceae	Gonyaulacales	Gonyaulacaceae	Spiniferites	unassigned	Unknown		CAATAGCGTATATTAAAGTTGTTGCGGTTAAAAAGCTCGTAGTTGGATTTCTGCTGAGGACGGCCGGTCCGCCCTCTGGGTGAGAATCTGGTTTTGCCTTTGCATTTTCTTGGGCAACACTACTGCACTTGATTGTGTGGTGTGGCACCCAAGGCTTTTACTTTGAGGAAATCAGAGTGCTTCCAGCAGGCCTATGTCTTGAATACATTAGCATGGAATAATAATATAAGACTTTGGTTTTATTTTGTTGGTTTCTAGAATTGAAGTAATGATTGATAGGGATAGTTGGGGGCATTTGTATTTAACTGTCAGAGGTGAAATTCTTGGATTTGTTAAGGACAAACTATTGCGAAAGCATTTGCCAAGGATGTTTTCTTTGATCAAGAACGAAAGTTAGGG…	0	0	6	2	5	0	0	7	0	22	0	9	3	3	11	28	0	0	0	0	0	0	0	10	6	15	12	59	19	13	5	8
ASV434	42d3f48ad2b7eb43f4392954a3893d35	Eukaryota	TSAR	Alveolata	Dinoflagellata	Dinophyceae	Gonyaulacales	Gonyaulacaceae	Spiniferites	Spiniferites_ramosus	Phototroph		CAACAGCGTATATTAAAGTTGTTGCGGTTAAAAAGCTCGTAGTTGGACTTCTGCTGAGGATGACCGGTCCGCCCTCTGGGTGAGCATCTGGTTTAGCCTTAGCATTTTCTTGGGCAGCGCTATTGCACTTGACTGTGTGGTGTGGTATCCAAGGCTTTTACTTTGAGGAAATCAGAGCGCTTCCAGCAGGCATATGTCTTGAATACATTAGCATGGAATAATAAGATAAGACTTTATTTTTATTTTGTTGGTTTTTAGAATTGAGGTAATGATTGATAGGGATAGTTGGGGGCATTTGTATTTAACTGTCAGAGGTGAAATTCTTGGATTTGTTAAAGACAAACTACTGCGAAAGCATTTGCCAAGGATGTTTTCTTTGATCAAGAACGAAAGTTAGGG…	7	8	16	3	0	0	26	0	0	0	0	0	0	5	14	47	19	0	0	0	0	0	0	49	17	18	0	9	0	3	0	0
ASV435	62cce75400cb689305b83bbb1dcc6511	Eukaryota	TSAR	Rhizaria	Cercozoa	Filosa-Thecofilosea	Cryomonadida	Cryothecomonas-lineage	Cryothecomonas	unassigned	Phagotroph		CAAGAGCGTATATTAAAGTTGTTGCAGTTAAAAAGCTCGTAGTTGGATTTCTGGTACAACGCGCCTGGCCCGCATTTTGTGAGTGCCGGTGCGCGTTTGCCATCCTTCTAGAAAACGTTTCTACCCGGGTAACTGGGCCGGACTCGCGATCTAGATCTTTTACTTTGAAAAAATTAGAGTGTTTAAAGCAGGCCTTTGCTGTGAATACATTAGCATGGAATAATAATCTAGGACTTCGGTTCTATTTTGTTGGTTTCTAGTACTGAAGTAATGATTGATAGGGATAGTTGGGGGTGCTAGTATTGGCCGGCCAGAGGTGAAATTCTTGGATTCGGTCAAGACTAACTTATGCGAAAGCATTCACCAAGGATGTCTTCTTTAATCAAGAACGAAAGTTGG…	0	0	0	0	0	0	0	0	0	0	0	0	0	0	0	0	0	16	34	21	23	27	45	0	0	0	0	0	37	0	0	45
ASV436	7382c5eed92653adea338d748ec2368e	Eukaryota	Haptista	Haptophyta	Haptophyta_X	Rappephyceae	Pavlomulinales	Pavlomulinaceae	Pavlomulina	Pavlomulina_ranunculiformis	Phototroph		CAATAGCGTATATTAAAGTTGTTGCAGTTAAAAAGCTCGTAGTCGGATTTCAGGGCAGGGCGACCGGTCTGCCGATGGGTATGCACTGGTCGGCGTGTCCTTCCTTCTGGAGACTGTGTTTACTCTTAACTGAGCGAAGACAGGAAACAGATCGTTTACTTTGAAAAAATCAGAGTGCTCAAAGCAGGCCAAGATTGCTCTTGCATGGATTAGCATGGGATAATGAAATAGGACTTTGGTGCTATTTTGTTGGTTTCGAACACCGAAGTAATGATTAATAGGGATAGTCAGGGGCACTCGTATTCCGTCGAGAGAGGTGAAATTCTCAGACCAATGGAAGACGAACTACTGCGAAAGCATTTGCCAGGGATGTTTTCACTGATCAAGAACGAAAGTTAG…	2	45	7	44	5	0	6	13	0	3	8	2	7	0	13	0	5	0	15	0	7	0	12	0	2	3	5	0	0	0	7	13
ASV437	4faaea8df85cea3304f7d15080bbd8a5	Eukaryota	TSAR	Stramenopiles	Gyrista	Mediophyceae	Thalassiosirales	Thalassiosiraceae	Thalassiosira	unassigned	Phototroph		CAATAGCGTATATTAAAGTTGTTGCAGTTAAAAAGCTCGTAGTTGGATTTCTGGCAGGAGCGACCGGTCACGCACTCTGTGCGTGAACTTGTGTTGTCTCTGGCCATCCTCGGGGAGATCCTGTTTGGCATTAAGTTGTCGGGCAGGGGATACCCGTCGTTTACTGTGAAAAAATTAGAGTGTTTAAAGCAGGCTTATGCCGTTGAATATATTAGCATGGAATAATAAGATAGGACTTCGGAACTATTTTGTTGGTTTGCGTTACGAAGTAATGATTAATAGGGACAGTTGGGGGTATTCGTATTTCGTTGTCAGAGGTGAAATTCTTGGATTTCCGAAAGACGAACTACTGCGAAAGCATTTACCAAGGATGTTTTCATTAATCAAGAACGAAAGTTA…	0	0	0	0	0	0	31	109	0	15	40	0	0	0	22	10	8	0	0	0	0	0	0	3	10	7	0	0	0	0	0	0
ASV438	211f1572308addc44ba7b2eb996f3844	Eukaryota	TSAR	Alveolata	Dinoflagellata	Syndiniales	Dino-Group-II	Dino-Group-II-Clade-1	Dino-Group-II-Clade-1_X	Dino-Group-II-Clade-1_X_sp.	Parasite		CAATAGCGTATATTAAAGTTGTTGCGGTAAAAAAGCTCGTAGTTGGATTTCTGTTGAGGACGACCGGTCCATACCACGTATGCGCATCTGGCTCGGCCTCGGCATCCTCTCGCGAAACGTTTCTGCGCTTGATTGCGTGGAGCGGGTCTCGGGACTTTTACTTTGAGGAAATTAGAGTGTTCACGGCAGGCTATCGCCCGAATACATTAGCATGGAATAATACTATAGGATTTCGCACCTATTTTGTTGGTTTCTAGGCGTGAAATAATGATTAATAGGGACAATTGGGGGCATTCGTATCAACACGTCAGAGGTGGAATTCTTGGATTGTGTTGCGACGAACTACTGCGAAAGCATTTGCCAAGGATGTTTTCATTGATCAAGAACGAAAGTAAGGGG…	0	0	0	0	0	0	0	0	4	0	0	0	5	0	7	18	23	0	0	5	9	0	0	22	42	62	0	5	5	0	0	25
ASV439	d68d54a563893f0ba7fdafbaeca50953	Eukaryota	TSAR	Stramenopiles	Gyrista	Mediophyceae	Thalassiosirales	Thalassiosiraceae	Thalassiosira	Thalassiosira_nordenskioeldii	Phototroph		CAATAGCGTATATTAAAGTTGTTGCAGTTAAAAAGCTCGTAGTTGGATTTCTGGCAGGAGTGACCGGTCTCACACTCTGTGTGAGAACTTGTGTTGTCTCTGGCCATCCTTGGGGAGATCCTGTTTGGCATTAAGTTGTCGGGCAGGGGATACCCATCGTTTACTGTGAAAAAATTAGAGTGTTTAAAGCAGGCTTATGCCGTTGAATATATTAGCATGGAATAATAAGATAGGACCCTGGTACTATTTTGTTGGTTTGTGTACCGAGGTAATGATTAACAGGGACAGTTGTGGGTATTTGTATTGCATTGTCAGAGGTGAAATTCTTGGATTTCTGCAAGACAAACTACTGCGAAAGCATTTACCAAGGATGTTTTCATTAATCAAGAACGAAAGTTA…	0	0	0	0	18	16	0	0	28	0	0	23	31	16	0	0	0	0	14	2	7	6	11	0	0	0	15	5	10	15	5	18
ASV440	f75cfa8a84612a97fa864c572e4e3cfd	Eukaryota	TSAR	Alveolata	Dinoflagellata	Dinophyceae	Dinophyceae_X	Dinophyceae_XX	Dinophyceae_XXX	Dinophyceae_XXX_sp.	Unknown		CAATAGCGTATATTAAAGTTGTTGCGGTTAAAAAGCTCGTAGTTGGATTTCTGCCGAGGACGACCGGTCCGCCCTCCGGGTGAGCATCTGGTTCGGCCTCGACATCTTCTTGGTGAACGTAGCTGCACTTGACTGTGTTGTGCGGTACCCAGGACTTTTACTTTGAGGAAATTAGAGTGTTTCAAGCAGGCATGCGCCTTGAATACATTAGCATGAAATAATAAGATAGGACCTTGGTTCTATTTTGTTGGTTTCTAGAACTGAGGTAATGATTAATAGGGATAGTTGGGGGCATTCGTATTTAACTGTCAGAGGTGAAATTCTTGGATTTGTTAAAGACGGACTACTGCGAAAGCATTTGCCAAGGATGTTTTCATTGATCAAGAACGAAAGTTAGGG…	0	0	0	0	0	0	0	0	0	0	0	0	0	0	0	0	0	49	35	48	29	54	50	0	0	0	0	0	0	0	0	0
ASV441	711a77a66261bb2bf3bf1f874e120d85	Eukaryota	TSAR	Alveolata	Dinoflagellata	Dinophyceae	Peridiniales	Protoperidiniaceae	Protoperidinium	Protoperidinium_sp.	Phagotroph		CAATAGTGTATATTAAAGTTGTTGCGGTTAAAAAGCTCGTAGTTGGATTTCTGCCAAGGCCGACCGGTCCGTCCTTTGGGTGAGTATCTGGCTTGACTGGAGCATCTTCTTGGAGAGCGTGGCTGCACTTGACTGTGTGGTACGAAACCCAAGACTTTTACTTTGAGGAAATTAGAGTGTTTCAAGCAGGCTCACGCCTTGAATACATTAGCATGGAATAATAAGATAGGGCCTTGGTTGTATTTTGTTGGTTTCTAGAACTGAGGTAATGATGAACAGGGATACTTGGGGGCATACGAATTTAACTGTCAGAGGTGAAATTCTTGGATTTGTTAAAGACGGACTACTGTGAAAGCATTTGCCAAGAATGTTTTCATTGATCAAGAATGAAAGTTAGGG…	20	0	0	0	0	15	45	0	34	0	0	10	0	0	44	23	17	11	16	0	0	11	0	13	0	9	0	9	0	0	0	0
ASV442	2eb154781f1d55e83c2af80b8d9ac6a9	Eukaryota	TSAR	Rhizaria	Radiolaria	Acantharea	Acantharea_C	Acantharea_C3	Litholophus	Litholophus_spB	Phagotroph		CAATAGCGTATACTAATGTTGTTGCAGTTAAAAAGCTCGTAGTCGGATTTCAGTATTAGGCCCTTCTTCCAATACGGTTGATAGTGGTCTTTACTTCCTTAACAGAATCTTTCATTTTATTAATTTAAAGTGTTTGGGGCCTGTTTCTTTTACTTTGAGAAAATTAGAGTGTTCAAAGCGGGTTTTCGCCTGGATATTACTCTTGGAATAATAATATAGGACTTTGGTTCTTTTTTGTTGGTGACTTAGAACCGAAGTAATGATTGATAGGGACAGTTGGGGTCATTCGTACTATGAAGCGAGAGGTGAAATTCATGGACCTTTGTATGACGAACTACTGCGAAAGCATTTGACTAGGATGTTCCCGTTGATCAAGAACGAAAGTTGGGGGAT	0	0	0	0	0	0	0	0	0	0	0	0	0	0	0	0	0	0	0	233	0	0	0	0	0	0	0	0	0	0	0	0
ASV443	d0105cc4166aba3b4e513a90befb7a41	Eukaryota	TSAR	Alveolata	Dinoflagellata	Dinophyceae	unassigned	unassigned	unassigned	unassigned	Unknown		CAATAGCGTATATTAAAGTTGTTGCGGTTAAAAAGCTCGTAGTTGGATTTCTGTTGAGGACGACCGGTCCGCCCTCTGGGTGAGTATCTGGCTCGGCCTTGGCATCTTCTTGGAGAACGTAACTGCACTTGACCGTGTGGTGCGGTATCCAGGACTTTTACTTTGAGGAAATTAGAGTGTTTCAAGCAGGCGTACGCCTTGAATACATTAGCATGGAATAATGAGATAGGACCTTGGTTCTATTTTGTTGGTTTCTAGAGCTGAGGTAATGATTAATAGGGATAGTTGGGGGCATTCGTATTTAATTGTCAGAGGTGAAATTCTTGGATTTATTAAAGACGGACTACTGCGAAAGCATTTGCCAAGGATGTTTTCATTGATCAAGAACGAAAGTTAGGG…	0	0	0	0	0	0	0	0	0	0	0	0	0	0	0	86	0	0	0	0	0	0	0	62	0	0	0	0	0	57	0	0
ASV444	c5dc51255ff81cfcf49e433b2e1df88b	Eukaryota	TSAR	Alveolata	Dinoflagellata	Dinophyceae	Peridiniales	Protoperidiniaceae	Protoperidinium	Protoperidinium_sp.	Phagotroph		CAATAGTGTATATTAAAGTTGTTGCGGTTAAAAAGCTCGTAGTTGGATTTCTGCCAAGGCCGACCGGTCCGTCCTTTGGGTGAGTATCTGGCTTGACTGGAGCATCCTCTTGGAGAGCGTTGCTGCACTTGACTGTGTGGCGCGAAACCCAAGACTTTTACTTTGAGGAAATTAGAGTGTTTCAAGCAGGCTCATGCCTTGAATACATTAGCATGGAATAATAAGATAAGGCCTTGGTTGTATTTTGTTGGTTTCTAGAACTGAGGTAATGATGAACAGGGATACTTGGGGGCATACGAATTTAACTGTCAGAGGTGAAATTCTTGGATTTGTTAAAGACGGACTACTGTGAAAGCATTTGCCAAGAATGTTTTCATTGATCAAGAATGAAAGTTAGGG…	0	0	0	5	25	0	103	0	16	67	5	0	23	0	9	0	0	0	0	0	0	0	0	0	0	16	16	0	0	0	0	0
ASV445	b230b133124d79bf0ad708c6111c5859	Eukaryota	TSAR	Alveolata	Dinoflagellata	Syndiniales	Dino-Group-II	Dino-Group-II-Clade-14	Dino-Group-II-Clade-14_X	Dino-Group-II-Clade-14_X_sp.	Parasite		CAATAACGTATATTAAAGTTGTTGCGGTTAAAAAGCTCGTAGTTGGATTTCTGTTGAAAGCGATCGGTCCCCTCTCTGAGGGCGTATCTGACTCGCTTTTGGCATCCTCCTGTAGCACGTTTCTGTCCTTCACTGGATGGAGCGGGATGCAGGACTTTTACTTTGAGGAAATTCGAGTGTTCACAGCAGGCAATCGCCCTGAAGATATTAGCATGGAATAATAATATAGGACCTTGGTTCTATTTTGTTGGTTTCTAGAGCTGAGGTAATGATTAATAGGGATATTTGGGGGCATTCGTACTAACCGGTCAGAGGTGGAATTCTTGGATTCGGTTATGACGAACGACTGCGAAAGCATTTGTCAAGAATGTTTTCATTGATCAAGAACGAAAGTGTGGG…	12	37	7	24	0	0	0	9	0	3	5	1	0	3	31	20	0	0	0	0	4	0	4	0	25	40	0	0	0	0	0	7
ASV446	4ebca74a413ad452e9cb99d241c373c1	Eukaryota	TSAR	Telonemia	Telonemia_X	Telonemia_XX	Telonemia_XXX	Telonemia-Group-2	Telonemia-Group-2_X	Telonemia-Group-2_X_sp.	Phagotroph		CAATAGCGTATATTAAAGTTGTTGCAGTTAAAAAGCTCGTAGTTGGAGTTCAGAGTGAGCTCAGCTGGTCGGCCTAATGGGTCAGAACTGGTTGACTCTCTCTTGTTTGTGGGTCTCGCCCGGAGTTAACTCTTCGGATGTGGATCCCACATCGTTTACCTTGAAAAAATTAGAGTGTTCAAAGCAGGCGTTTGCTTGAATATATTAGCATGGAATAATGGAATAGGACGCTGGTTCTATTTTGTTGGTTTTGAGAACCAGAGTAATGATTAATAGGGACAGTTGGGGGCATTCATATTTCATTGTCAGAGGTGAAATTCTTGGATTTATGAAAGATGAACTTCTGCGAAAGCATTTGCCAAGGATGTTTTCATTAATCAAGAACGAAAGTTAGGGGAT	0	2	0	15	1	0	0	10	0	6	39	0	5	0	42	4	14	0	0	0	0	0	0	13	26	27	2	0	0	0	1	3
ASV447	27be19a9f72e085d7a740e04c4ac3d99	Eukaryota	TSAR	Rhizaria	Cercozoa	Filosa-Thecofilosea	Cryomonadida	Protaspa-lineage	Protaspa-lineage_X	Protaspa-lineage_X_sp.	Phagotroph		CAAGAGCGTATATTAAAGTTGTTGCAGTTAAAAAGCTCGTAGTTGGATTTCTGGTACAATGCGCCTGGCCCGCGGCGGTTACGTCTGTGAGTGCCGGTGCGCGTTTGCCATCCTTCTAGAAAACGTTTCTACCCTTCACTGGGCCGGACTCGCGATCTAGATCTTTTACTTTGAAAAAATTAGAGTGTTTAAAGCAGGCAATTGCTGTGAATACATTAGCATGGAATAATAATCTAGGACTTCGGTTCTATTTTGTTGGTTTCTAGTACTGAAGTAATGATTGATAGGGATAGTTGGGGGTGCTAGTATTGGCCGGCCAGAGGTGAAATTCTTGGATTCGGTCAAGACTAACTTATGCGAAAGCATTCACCAAGGATGTCTTCTTTAATCAAGAACGAA…	0	0	0	0	0	0	0	0	0	0	0	0	0	0	0	0	0	46	95	0	0	20	67	0	0	0	0	0	0	0	0	0
ASV448	8555185366a08090062f7e4f4834102b	Eukaryota	TSAR	Rhizaria	Cercozoa	Filosa-Thecofilosea	Ventricleftida	CCW10-lineage	CCW10-lineage_X	CCW10-lineage_X_sp.	Phagotroph		CAGTAGCGTATATTAAAGTTGTTGCAGTTAAAAAGCTCGTAGTTGGATTTCTGGTACGCTGCGCCTGGCCCGCCCGCGTTAGCGGTGTGAGTGTCGGTGCGCGGTTGCCATCCTTCTAGAGAACGTGCCTACCTTTAATTAGGCCGGGCACGGGATCTAGATCATTTACTTTGAAAAAATTAGAGTGTTTAAAGCAGGCTTTTGCTATGAATACATTAGCATGGAATAATAATATAGGACTTTGGTTCTATTTTGTTGGTTTCTAGGACTAAAGTAATGATTGATAGGGATAGTTGGGGGTGCTAGTATTCAGCGGCCAGAGGTGAAATTCTTGGATTCGCTGAAGACTAACTTATGCGAAAGCATTCACCAAGGATGTCTTCTTTAATCAAGAACGAA…	0	0	0	0	0	0	0	0	0	0	0	0	0	0	0	0	0	12	44	35	46	45	50	0	0	0	0	0	0	0	0	0
ASV449	ec5b3e81d473fc448b9b6b144eba58bc	Eukaryota	TSAR	Alveolata	Ciliophora	Spirotrichea	Oligotrichida	Strombidiidae	Strombidium	Strombidium_paracapitatum	Phagotroph		CAATAGCGTATATTAAAGTTGTTGCAGTTAAAAAGCTCGTAGTTGGATTTCTGGGAGGGTGCCGATGTCCACTTAACGTGTGCGCAGCGGCGCCCTCTCATCCTTCTGTTAGCGTCTCTTGGCATTCATTTGCTGGTGGCGGGCTCAGATATTTTACCTTGAGAAAATTAGAGTGTTTCAGGCAGGCTAGGCCGGAATACATTAGCATGGAATAATGGAATAGGACTACGGTCTCTTTGTTGGTTTGAGGGACTGCAGTAATGATTAATAGGGATAGTTGGGGGCATTAGTACTTAACTGTCAGAGGTGGAATTCTCAGATTTGTTAAAGACTGACTTATGCGAAAGCATTTGCCAAGGATGTTTTCATTAATCAAGAACGAAAGTTAGGGGAT	0	0	0	0	11	32	0	0	0	0	0	0	0	10	0	0	0	38	40	0	0	0	16	0	0	0	0	0	0	2	77	0
ASV450	25c9aeaf3aef5f78871e4b85ec9fe971	Eukaryota	TSAR	Alveolata	Ciliophora	Spirotrichea	Oligotrichida	unassigned	unassigned	unassigned	Phagotroph		CAATAGCGTATATTAAAGTTGTTGCAGTTAAAAAGCTCGTAGTTGGATTTCTGGGAGGGTGGCGATGTCCGCTTAACGTGTGTGCAGCGGCGCCCTTCCATCCTTCTGTTAGCGTCTCTTGGCATTCATTTGCTGGTGGCGGGCTCAGATATTTTACCTTGAGAAAATTAGAGTGTTTCAGGCAGGCTAGGCCGGAATACATTAGCATGGAATAATGGAATAGGACTACGGTCTCTTTGTTGGTTTGAGGGACTGCAGTAATGATTAATAGGGATAGTTGGGGGCATTAGTATTTAATTGTCAGAGGTGGAATTCTCAGATTTGTTAAAGACTAACTTATGCGAAAGCATTTGCCAAGGATGTTTTCATTAATCAAGAACGAAAGTTAGGGGAT	0	0	0	0	3	0	0	0	3	6	1	5	0	5	2	4	2	1	0	0	0	0	0	31	93	10	6	4	0	12	10	0
ASV451	df158675843feae889cd28fb72fab59c	Eukaryota	TSAR	Alveolata	Dinoflagellata	Dinophyceae	Gymnodiniales	Gymnodiniaceae	Gyrodinium	unassigned	Unknown		CAATAGCGTATATTAAAGTTGTTGCGGTTAAAAAGCTCGTAGTTGGATTTCTGCCGAGGACGACCGGTCCGCCCTCTGGGTGAGTATCTGGCTTGGCCTGGGCATCTTCTTGGAGAACGTATCTGCACTTGACCGTGTGGTGCGGTATCCAGGACTTTTACTTTGAGGAAATTAGAGTGTTTCAAGCAGGCATACGCCTTGAATACATTAGCATGGAATAATAAGATAGGACCTCGGTTCTATTTTGTTGGTTTCTAGAGCTGAGGTAATGATTAATAGGGATAGTTGGGGGCATTCGTATTTAACTGTCAGAGGTGAAATTCTTGGATTTGTTAAAGACGGACTACTGCGAAAGCATTTGCCAAGGATGTTTTCATTGATCAAGAACGAAAGTTAGGG…	93	0	0	0	0	0	0	0	0	0	0	0	0	0	0	0	0	0	0	38	114	0	0	0	0	0	0	0	0	0	0	0
ASV452	44300fc3ba6067984526f4118b634d0a	Eukaryota	TSAR	Rhizaria	Cercozoa	unassigned	unassigned	unassigned	unassigned	unassigned	Unknown		CAGTAGCGTATATTAAAGTTGTTGCAGTTAAAAAGCTCGTAGTTGGATTTCTGGTTTGACAAGAATGAGGTCGCTCGCCGTTAGGCATGTGGCCCAGTACTCGTCTGCCATCCTTCTAGAAAGCACGCCTACCCTTCACTGGGCGGGGCGTGTGCTCTAGATCTTTTACTTTGAAGAAATTAGAGTGTTCAAAGCAGGCTTGCGCTATGAATACATTAGCATGGAATAATAACTTAGGACTTTGGTTCTATTTTGTTGGTCTATAGAACTAAAGTAATGATTGATAGGGATAGTTGGGGGTGCTAGTATTCAGCGGCCAGAGGTGAAATTCTTGGATTCGCTGAAGACTAACTTATGCGAAAGCATTCGCCAAGGATGTCTTCTTTAATCAAGAACGAA…	0	0	0	0	42	3	0	0	5	0	0	2	32	25	0	0	0	0	6	0	20	0	3	0	0	0	24	4	0	5	41	19
ASV453	5dfe565d23f061b6607bb4271b9e65d9	Eukaryota	TSAR	Alveolata	Dinoflagellata	Dinophyceae	unassigned	unassigned	unassigned	unassigned	Unknown		CAATAGCGTATATTAAAGTTGTTGCGGTTAAAAAGCTCGTAGTTGGATTTCTGCCGAGGACGACCGGTCCGCCCTCTGGGTGAGTATCTGGCTCGGCCTGGGCATCTTCTTGGGGAACGTAGCTGCACTTGACTGTGTGGTGCGGTATCCAGGACTTTTACTTTGAGGAAATTAGAGTGTTTCAAGCAGGCACACGCCTTGAATACATTAGCATGGAATAATAAGATAGGACCTCGGTTCTATTTTGTTGGTTTCTAGAGCTGAGGTAATGATTAATAGGGATAGTTGGGGGCATTCGTATTTAACTGTCAGAGGTGAAATTCTTGGATTTGTTAAAGACGGACTACTGCGAAAGCATTTGCCAAGGATGTTTTCATTGATCAAGAACGAAAGTTAGGG…	0	0	0	0	0	0	41	57	0	160	7	0	0	0	0	0	0	0	0	0	0	0	0	0	0	0	0	0	0	0	0	0
ASV454	fd41cdb265eb2abbc95eea216eb49a7f	Eukaryota	TSAR	Alveolata	Dinoflagellata	Dinophyceae	unassigned	unassigned	unassigned	unassigned	Unknown		CAATAGCGTATATTAAAGTTGTTGCGGTTAAAAAGCTCGTAGTTGGATTTCTGCCGAGGACGACCGGTCCGCCCTCTGGGTGAGTATCTGGTTCGACCTGGGCATCCTCTTGGAGAACGTGGCTGCACTTGATTGTGTGGTGCGGTATCCAGGACTTTTACTTTGAGGAAATTAGAGTGTTTCAAGCAGGCACACGCCTTGAATACATTAGCATGGAATAATAAGATAGGACCTCGGTTCTATTTTGTTGGTTTCTAGAGCTGAGGTAATGATTAATAGGGATAGTTGGGGGCATTCGTATTTAACTGTCAGAGGTGAAATTCTTGGATTTGTTAAAGACGGACTACTGCGAAAGCATTTGCCAAGGATGTTTTCATTGATCAAGAACGAAAGTTAGGG…	22	21	18	14	0	0	49	72	0	0	0	0	0	0	3	0	1	0	0	0	11	0	6	0	8	8	0	0	0	0	0	4
ASV455	8d86e8864d85d1b838f4c240a6ea8384	Eukaryota	TSAR	Rhizaria	Cercozoa	Filosa-Thecofilosea	Ebriacea	Ebriidae	Ebria	Ebria_tripartita	Phagotroph		CAATAGCGTATATTAAAGTTGTTGCAGTTAAAAAGCTCGTAGTTGGATTTCTGGTTTGATGCCCTGGCCCGCTGCTATTTTGGTAGTGTGTGCCGGTTGTGCGTCTGCCATCCTTCTAGGGAACGTTCCTTCTCTTCACTGAGCCGGGTTCGTGATCTAGATCGTTTACTTTGAAAAAATTAGAGTGTTTAAAGCAGGCTTTTGCTATGAATACATTAGCATGGAATAATAATCTAGGACTTCGGTCATATTTTGTTGGTTTCTGTAACTGAAGTAATGATTGATAGGGATAGTTGGGGGTGCTAGTATTGAGCGGCCAGAGGTGAAATTCTTGGATTCGCTCAAGACTAACTTATGCGAAAGCATTCACCAAGGATGTCTTCTTTAATCAAGAACGAA…	0	3	0	5	37	7	0	0	0	0	4	3	30	10	11	3	6	0	3	0	0	0	0	0	0	6	27	0	17	2	13	20
ASV456	618837c5e1e11dbc3779e9def4a77ed0	Eukaryota	Haptista	Haptophyta	Haptophyta_X	Prymnesiophyceae	Prymnesiales	Prymnesiaceae	Prymnesium	Prymnesium_polylepis	Mixotroph	CM	CAATAGCGTATATTAAAGTTGTTGCAGTTAAAACGCTCGTAGTCGGATTTCGGGGCGTGCCCGCCGGTCTGCCGATGGGTATGCACTGGCGGGGGCGTCCTTCCTTCCGGAGACTGGTCCTACTCTTAACTGAGCGGGGTCGGGAGTCGGATCGTTTACTTTGAAAAAATCAGAGTGTTTCAAGCAGGCAGCTCGCTCTTGCATGGATTAGCATGGGATAATGAAATAGGACTTTGGTGCTATTTTGTTGGTTTCGAACACCGAAGTAATGATTAACAGGGACAGTCAGGGGCACTCGTATTCCGCCGAGAGAGGTGAAATTCTCAGACCAGCGGAAGACGAACCACTGCGAAAGCATTTGCCAGGGATGTTTTCACTGATCAAGAACGAAAGTTAGGG…	0	0	0	7	5	0	0	0	0	3	11	0	0	0	40	16	20	0	0	0	0	0	1	28	23	15	3	0	4	0	4	22
ASV457	de1d08db58961ce7f0555b6d1d9c4548	Eukaryota	Obazoa	Opisthokonta	Choanoflagellata	Choanoflagellatea	Craspedida	Monosigidae_Group_B	Lagenoeca	Lagenoeca_antarctica	Phagotroph		CAATAGCGTATATTAAAGTTGTTGCAGTTAAAAAGCTCGTAGTTGGATTTCTGGGCCTGTACGGTGGTCCGCCGCAAGGTGAGCACTGCTGTGTGGGCCCTTCCTCTCGAAGGCTGCGTGTGCTCTTAACTGGGTGTGCGTGGGATTCGGGATCTTTACTTTGAAAAAATTAGAGTGTTCAAAGCAGGCGTTTGCTTGAATATATTAGCATGGAATAATCGAATAGGACTTTGGTTCTATTTTGTTGGTTTCTAGGACCGAAGTAATGATTAATAGGGACAGTTGGGGGCATTCGTATTTAATTGTCAGAGGTGAAATTCTTAGATTTATGAAAGACGAACTTCTGCGAAAGCATTTGCCAAGGATGTTTTCATTAATCAAGAACGAAAGTTAGGGGAT	0	0	0	0	10	0	0	11	5	0	0	1	14	7	0	0	0	0	5	4	124	0	0	0	0	0	7	0	2	5	11	4
ASV458	5df541eeb894e76a564a15249415b05c	Eukaryota	TSAR	Alveolata	Ciliophora	Spirotrichea	unassigned	unassigned	unassigned	unassigned	Phagotroph		CAATAGCGTATATTAAAGTTGTTGCAGTTAAAAAGCTCGTAGTTGGATTTCTGGCCGGGCACCGATGTCCGCTGATTGCGTGCGCAGAGGTGCCCCGCCATCCTTCTGTTAACCCCGCCTGCGGATTCACTTCCCGGCGGGGGGCTCAGATATTTTACCTTGAGAAAATTAGAGTGTTTCAGGCAGGCTTGCGCCGGAATACATTAGCATGGAATAATGGAACAGGACTTCCGCCTCTTCTGTTGGTCTGAGGGGTGAAAGTAATGATTAATAGGGATAGTTGGGGGCATTAGTACTTAACTGTCAGAGGTGAAATTCTCGGATTAGTTAAAGACTAACTTATGCGAAAGCATTTGCCAAGGATGTTTTCATTAATCAAGAACGAAAGTTAGGGGAT	98	9	91	13	0	0	0	0	0	0	0	1	0	0	0	0	0	6	0	0	0	0	10	0	0	0	0	0	0	0	0	0
ASV459	a43f60b9f97d0325dc6ca851a6fc5b16	Eukaryota	TSAR	Alveolata	Dinoflagellata	Dinophyceae	Peridiniales	Protoperidiniaceae	Protoperidinium	Protoperidinium_monovelum	Phagotroph		CAACAGCGTATATTGAAGTTGTTGCAGTTGAAAAGCTCGTAGTTGAATTTCTGCCAAGGACGACGGGTCCGCCCTCTGGGTGAGTACCACGTTCGGCCTGGGCATCTTCTTGGGAAGCGTGGCTGTACTTCATTGTGCGGCGCGAGGCCCAGGACTTTTACCTTGAGGAAATTAGAGTGTTTCAAGCAGGCTCACGCCTTGAATACATTAGCATGGAATAATATCATAAGGCTCTTGCTTTATTTTGTTGGTTTCTAGAGCTGGAGTAATGATTAATAGGGATAGTTGGGGGCATTCGTATTTAACTGTCAGAGGTGAAATTCTTGGATTTGTTAAGGACGGACTACTGCGAAAGCATTTGCCAAGAATGTTTTCATTGATCAAGAACGAAAGTTAGGG…	0	0	0	0	0	0	0	0	0	0	0	0	0	0	0	0	0	35	51	8	0	44	85	0	0	0	0	0	0	0	0	0
ASV460	ba8f88f1624e2f4d9c79d4df9a20d0f6	Eukaryota	TSAR	Alveolata	Dinoflagellata	Dinophyceae	Gymnodiniales	Gymnodiniaceae	Gyrodinium	Gyrodinium_helveticum	Phagotroph		CAATAGCGTATATTAAAGTTGTTGCGGTTAAAAAGCTCGTAGTTGGATTTCTGCTGAGGACGACCGGTCCGCCCTCCGGGTGAGCATCTGGTTCGGCCTTGGCATCTTCTTGGTGAACGTATCTGCACTTGACTGTGTGGTGCGGTACCCAGGACTTTTACTTTGAGGAAATTAGAGTGTTTCAAGCAGGCATACGCCTTGAATACATTAGCATGGAATAATAAGATAGGACCTCGGTTCTATTTGGTTGGTTTCTAGAGCTGAGGTAATGATTAATAGGGACAGTTGGGGGCATTCGTATTTAACTGTCAGAGGTGAAATTCTTGGATTTGTTAAAGACGGACTACTGCGAAAGCATTTGCCAAGGATGTTTTCATTGATCAAGAACGAAAGTTAGGG…	0	0	0	0	0	0	23	0	0	0	0	0	0	0	0	23	10	13	6	27	15	13	26	0	0	0	11	21	0	11	9	0
ASV461	b5d834bf431ee6434dbea9be2bda8214	Eukaryota	TSAR	Stramenopiles	Gyrista	Mediophyceae	Cymatosirales	Cymatosiraceae	Brockmanniella	Brockmanniella_brockmannii	Phototroph		CAATAGCGTATATTAAAGTTGTTGCAGTTAAAAAGCTCGTAGTTGGATTTCTGGTGGGAGCGGTCGGTGCGGTCCTCAGGATTGCTACTCGTACCGTCTCTCGCCATCCTTGGGTCGATCCTGTCTGGCATTAAGTTGTCGGGCAGGGGATGCCCATCGTTTACTGTGAAAAAATTAGAGTGTTCAAAGCAGGCTTATGCCGTTGAATATATTAGCATGGAATAATAAGATAGGACTTTGGTACTATTTTGTTGGTTTGCGCACCAAAGTAATGATTAATAGGGACAGTTGGGGGTATTCGTATTCCGTTGTCAGAGGTGAAATTCTTGGATTTCCGGAAGACGAACTACTGCGAAAGCATTTACCAAGGATGTTTTCATTAATCAAGAACGAAAGTTA…	0	0	0	0	0	0	0	50	0	21	131	0	0	0	19	0	0	0	0	0	0	0	0	0	0	0	0	0	0	0	0	0
ASV462	48d663b2d7fbf5dc48d6b1f8ed82013b	Eukaryota	TSAR	Alveolata	Dinoflagellata	Dinophyceae	Gymnodiniales	Chytriodiniaceae	Chytriodinium	Chytriodinium_roseum	Phagotroph		CAATAGCGTATATTAAAGTTGTTGCGGTTAAAAAGCTCGTAGTTGGATTTCTGTTGAGGACGACCGTTCCGCCCTCTGGGTGAGTATCTGGCTCGGCCTTGGCATCTTCTTGGAGAACGTTGCTGCACTTGATTGTGTGGTGCGGTATCCAGGACTTTTACTTTGAGGAAATTAGAGTGTTTCAAGCAGGCGCACGCCTTGAATACATTAGCATGGAATAATAAGATAGGACCTTGGTTCTATTTTGTTGGTTTCTAGAGCTGAGGTAATGATTAATAGGGATAGTTGGGGGCATTCGTATTTAACTGTCAGAGGTGAAATTCTTGGATTTGTTAAAGACGGACTACTGCGAAAGCATTTGCCAAGGATGTTTTCATTGATCAAGAACGAAAGTTAGGG…	0	0	0	0	0	0	0	0	0	0	0	0	0	0	8	68	34	0	0	11	17	0	0	20	13	20	0	16	9	4	0	0
ASV463	81c044d218ea15c531c876d5ee0fdf82	Eukaryota	TSAR	Alveolata	Dinoflagellata	Dinophyceae	Peridiniales	Thoracosphaeraceae	unassigned	unassigned	Unknown		CAATAGCGTATATTAAAGTTGTTGCGGTTAAAAAGCTCGTAGTTGGATCCCTGCCGAGGACGACCGGTCTGCCCACTGGGTGTGTATCTGGCTCGGCCTGGGCATCTTCTTGGAGAACGTCTCTGCACTTGACTGTGTGGTGCGGTATCCAGGACTTTTACTTTGAGGAAATTAGAGTGTTTCAAGCAGGCACACGCCTTGAATACATTAGCATGGAATAATAATACAGGACCTTGGTTCTATTTTGTTGGTTTCTAGAATTAAGGTAACGATTAATAGGGATAGTTGGGGGCATTCGTATTTAACTGTCAGAGGTGAAATTCTTGGATTTGTTAAAGACGGACTACTGCGAAAGCATTTGCCAAGGATGTTTTCATTGATCAAGAACGAAAGTTAGGG…	10	0	0	0	0	0	42	0	7	7	0	0	0	0	0	0	0	81	29	0	13	108	0	0	0	0	0	0	10	0	0	0
ASV464	4aa6d1bec33fa7928db79c427ddc7e0c	Eukaryota	TSAR	Stramenopiles	Gyrista	Mediophyceae	Biddulphiales	Attheyaceae	Attheya	unassigned	Phototroph		CAATAGCGTATATTAAAGTTGTTGCAGTTAAAAAGCTCGTAGTTGGATTTCTGGCGGGAGCGGGTGGTCCGGCACTTAGTGTTGGTACTTTCCTGTCTCTTGCCATCCTTGGGTCTAAGCTGTCTGGCATTTAGTTGTCGGGCAGTGGCTGCCCATCGTTTACTGTGAAAAAATTAGAGTGTTCAAAGCAGGCTTATGCCGTTGAATATATTAGCATGGAATAATAAGATAGGACCTTGGTACTATTTTGTTGGTTTGCGCACCGAGGTAATGATTAAGAGGGACAGTTGGGGGTATTCGTATTCAATTGTCAGAGGTGAAATTCTTGGATTTCTGGAAGACGAACTACTGCGAAAGCATTTACCAAGGATGTTTTCATTAATCAAGAACGAAAGTTAG…	0	8	0	0	0	0	0	2	0	0	0	0	0	0	0	0	0	21	58	15	37	32	49	0	0	0	0	0	0	0	0	0
ASV465	4a898221f6012182fbd5adcf59c48e6d	Eukaryota	TSAR	Alveolata	Dinoflagellata	Syndiniales	Dino-Group-I	Dino-Group-I-Clade-5	Dino-Group-I-Clade-5_X	Dino-Group-I-Clade-5_X_sp.	Parasite		CAGTAGCGTATATTAAAGTTGTTGCGGTTAAAAAGCTCGTAGTTGGATTTCTGTCGGTGAGAGGCGGTCAGCCCTAGTGGTTTGCACACGTCGCACCATCGGCATCTCTGTGGGGAACGTGTCTGCACTTCAGTGTGTGGCGTGTGATCCAGGACATTTACTTTGAGGAAATTACAGTGTTCCAAGCAGGCTTGCGCTCTATGAATACGTTAGCATGGAATAATAGCATCGGACCTCGACCTAAAAGCTGTTGGTTTCTTGGGTCGAGGTAAAGATGAATAGGGATTGTTGGGGGCATTCGTATTTAACTGTCAGAGGTGAAATTCTTGGATTTGTTGAAGACGGACTACTGCGAAAGCATCTGCCAAAGATGCTCTCATTGATCAAGAACGAAAGTTA…	3	4	0	0	2	0	6	63	0	0	0	0	0	0	0	7	3	0	0	8	92	0	0	5	9	21	0	0	0	0	0	0
ASV466	8e25b68728fe3d08e8f70bec2c9fc27f	Eukaryota	TSAR	Rhizaria	Radiolaria	Acantharea	Acantharea_C	Acantharea_C3	Litholophus	Litholophus_spB	Phagotroph		CAATAGCGTATACTAATGTTGTTGCAGTTAAAAAGCTCGTAGTCGGATTTCAGTAATAGGCCCTTCTTCCAATACGGTTGCTAGTGGTCTTTACTTCCTTAACAGAATCTTTCATTTTATTAATTTAAAGTGTTTGGGGCCTGTTTCTTTTACTTTGAGAAAATTAGAGTGTTCAAAGCGGGTTTTCGCCTGGATATTACTCTTGGAATAATAATATAGGACTTTGGTTCTTTTTTGTTGGTGACTTAGAACCGAAGTAATGATTGATAGGGACAGTTGGGGTCATTCGTACTATGAAGCGAGAGGTGAAATTCATGGACCTTTGTATGACGAACTACTGCGAAAGCATTTGACTAGGATGTTCCCGTTGATCAAGAACGAAAGTTGGGGGAT	0	0	0	0	0	0	0	0	0	0	0	0	0	0	0	0	0	0	0	197	0	0	0	0	0	0	0	0	0	0	0	0
ASV467	8e9eb6307ecb6649077f5af4027ab1d5	Eukaryota	TSAR	Stramenopiles	Gyrista	Bolidophyceae	Parmales	Parmales_env_1	Parmales_env_1_X	Parmales_env_1_X_sp.	Phototroph		CAATAGCGTATATTAAAGTTGTTGCAGTTAAAAAGCTCGTAGTTGGATTTCTGATGGGAGTGGCTGGTCCGCCCTTATGGGGTGTGAACTGTGCTTACTCTCGTCATCCTTGGGGAAAGCCTTCCTGGCATTAAGTTGTCGGGTTGGGGATCCTCATCGTTTACTGTGAAAAAATTAGAGTGTTCAAAGCAGGCTTACGCCGTTGAATACATTAGCATGGAATAATAAGATAGGACTTTAGTACTATTTTGTTGGTTTGCGTACCAAAGTAATGATTAATAGGGACAGTTGGGGGTATTCGTATTCAGTTGTCAGAGGTGAAATTCTTGGATTTATTGAAGACGAACTACTGCGAAAGCATTTACCAAGGATGTTTTCATTAATCAAGAACGAAAGTTA…	0	0	0	0	22	2	0	0	6	0	0	6	18	19	13	1	3	0	4	0	0	0	0	0	17	7	18	0	0	2	31	33
ASV468	ad3666cc014076a9dccff4a11f5fd14f	Eukaryota	TSAR	Alveolata	Dinoflagellata	Dinophyceae	Peridiniales	Protoperidiniaceae	Protoperidinium	Protoperidinium_conicum	Phagotroph		CAATAGTGTATATTAAAGTTGTTGTGGTTAAAAAGCTCGTAGTTGAATTTCTGCCAATGCAAACTGGTCCACCCACTGGGTGAGCATCTAGCTTGGCTGGAGCACATTATTGGAGAAACGCTGCTGCACTTGACTGTGTGGTGCGGTGCCCAAGTCTTTTACTTTGAGGAACGTAGAGTGTTTCACGCAGGCAAAGGCCTTGAATTTTCCAGCATGGAATAATGAGGTCAAGCTGCTGCTCCATCCTGCTGGTTCCTGAAGCAGTTGCAGTGATGAACAGGGATACTTGGGGGCATACAAACTCAACTGTCAGAGGTGAAATTCTTGGATTTGTTGAAGATGACCTACTGTGAAAGCATTTGCCATGCATGTTTTCATTGATCAAGAATGAAAGTTAGG…	0	0	0	0	0	15	0	0	0	0	0	0	0	14	0	0	0	53	33	40	0	49	6	0	0	0	0	0	0	13	0	0
ASV469	2825b7df7e20b5945fb375719db37b43	Eukaryota	TSAR	Alveolata	Dinoflagellata	Syndiniales	Dino-Group-I	Dino-Group-I-Clade-5	Dino-Group-I-Clade-5_X	Dino-Group-I-Clade-5_X_sp.	Parasite		CAATAGCGTATATTAAAGTTGTTGCGGTTAAAAAGCTCGTAGTTGGATTTCTGTCAAAGGGTGTTCCTCCGCCCCTTGTGGTGAGTAGTGGACATACCGTTGGCATCTTCTTGGGGAGTGTATCTGCTCTTTATTGAGTGGTGCACAAGCCAGGACTTTTACTTTGAGGAAATGAGAGTGTTTCAAGCAGGCTTGCGCCGTGAATACGTTAGCATGGAATAATAGCATCGGACCTCGCTCCAAAGCTGTTGGTTTCTTGGGGCGAGGTAAAGGTGAATAGGGATTGTTGGGGGCATTCGTATTTAACTGTCAGAGGTGAAATTCTTGGATTTGTTGAAGACGGACTACTGCGAAAGCATCTGCCAAAGATGTTCTCATTGATCAAGAACGAAAGTTAGG…	0	0	0	0	0	0	0	0	0	0	0	0	0	0	19	0	26	0	0	0	29	0	0	16	45	53	0	5	0	0	0	0
ASV470	a271eb0ff62ee64300dac607c2e1e04a	Eukaryota	TSAR	Rhizaria	Cercozoa	unassigned	unassigned	unassigned	unassigned	unassigned	Unknown		CAGTAGCGTATATTAAAGTTGTTGCAGTTGAAAAGCTCGTAGTTGGATTTCTGGTTTGGCGCAGCTGGCCCGCCTCCGTTAGGAGTGTGAGTGTCGGCCCGCGCCTTCCATCCTCCCAGAGAACGTGCCTGCCCTTCATTGGGTCTGGGTACGCAATCTGGGACATTTACTTTGAAAAAATTGGAGTGTTCAAGGCAGGCGAATGCCACGTACAGATTAGCATGGAATAATAATTTAGGACTTTGGTTCTATTTTGTTGGTTTCTAGGACTGAAGTAATGATTGATAGGGATAGTTGGGGGTGCTAGTATTCAACGGCCAGAGGTGAAATTCTTGGATTCGTTGAAGACTAACTTATGCGAAAGCATTCACCAAGGATGTCTTCTTTAATCAAGAACGA…	0	3	0	0	0	0	0	0	0	1	0	0	0	0	0	0	0	8	27	30	47	35	49	0	0	0	0	0	0	0	0	0
ASV471	e93fd1ae475efd0cadd28a5238cdc170	Eukaryota	TSAR	Alveolata	Dinoflagellata	Dinophyceae	Gymnodiniales	Gymnodiniaceae	Gyrodinium	Gyrodinium_helveticum	Phagotroph		CAATAGCGTATATTAAAGTTGTTGCGGTTAAAAAGCTCGTAGTTGGATTTCTGCTGAGGACGACCGGTCCGCCCTCCGGGTGAGCATCTGGTTCGGCCTTGGCATCTTCTTGGTGAACGTATTCTGCACTTGACTGTGTGGTGCGGTACCCAGGACTTTTACTTTGAGGCAATTCGAGTGTTTCAAGCAGGCATACGCCTTGAATACATTAGCATGGAATAATAAGATAGGACCTCGGTTCTATTTTGTTGGTTTCTAGAGCTGAGGTAATGATTAATAGGGATAGTTGGGGGCATTCGTATTTAACTGTCAGAGGTGAAATTCTTGGATTTGTTAAAGACGGACTACTGCGAAAGCATTTGCCAAGGATGTTTTCATTGATCAAGAACGAAAGTTAGG…	0	0	0	0	0	0	0	0	0	0	0	0	0	0	0	0	0	38	15	63	73	39	8	0	0	0	0	0	0	0	0	0
ASV472	e163141f9a858d022dd576ff33401bda	Eukaryota	TSAR	Stramenopiles	Gyrista	Mediophyceae	Chaetocerotales	Chaetocerotaceae	Chaetoceros	Chaetoceros_radicans	Phototroph		CAGTAGCGTATATTAAAGTTGTTGCAGTTAAAAAGCTCGTAGCCGCATTTCTGGAGCGAAGAATCAGTCCGATCTTTTGATTGGTACTTGATTGTTTCGCTCCATCCTTGAGTGGTACATTCTGGCATTAAGTTGTCGGAGTGTTAGCCACTCATCGTTTACTGTGAGAAAATTAGAGTGTTCAAAGCAGGCTTATGCCGTTGAATATGTTAGCATGGAATAATAAAATAAGACTTCGGTACTATTTTGTTGGTTTGCGCACCAAAGTAATGATGAATACGGACAGTTGGGGGTACTTGTATTTCGTTGTAAGAGGTGAAATTCTTAGATTTACGAAAGACAAACTACTGCGAAAGCATTTACCAAGGATGTTTTGTTTGGTCAAGAACTAAAGTAAAG…	10	26	2	11	3	3	0	4	0	0	4	9	3	0	0	0	0	39	24	5	15	25	34	0	0	0	4	3	0	5	6	0
ASV473	2bbfbca32c3bc78229ae8a8d266c16ff	Eukaryota	TSAR	Alveolata	Ciliophora	Spirotrichea	Choreotrichida-Tintinnina	Dictyocystidae	Dictyocystidae_X	Dictyocystidae_X_sp.	Phagotroph		CAATAGCGTATATTAAAGTTGTTGCAGTTAAAAAGCTCGTAGTTGGATTTCTGGTAGTGGGTTAGAGCGCACATGCGTGATGCTCGCGTCCATTGCCATCCTTCTGTTAACCTAGCAGGGCATTCTATTGTCAGCTAGGGGCTCAGATATTTTACCTTGAGAAAATTAGAGTGTTTCAGGCAGGCTTGTGCCCGGATACATTAGCATGGAATAATGGAATAGGACTTTAGCCTCTTCTGTTGGTCTGAGGGGTTGAAGTAATGATTAATAGGGATAGTTGGGGGCATTAGTACTTAACTGTCAGAGGTGAAATTCTCGGATTTGTTAAAGACTAACTTATGCGAAAGCATTTGCCAAGGATGTTTTCATTAATCAAGAACGAAAGTTAGGGGAT	0	0	0	0	0	0	202	0	0	0	0	0	0	0	0	49	33	0	0	0	0	0	0	15	0	0	0	0	0	0	0	0
ASV474	b170e222f327a5078a28d01314f10011	Eukaryota	Haptista	Haptophyta	Haptophyta_X	Haptophyta_Clade_HAP4	Haptophyta_Clade_HAP4_X	Haptophyta_Clade_HAP4_XX	Haptophyta_Clade_HAP4_XXX	Haptophyta_Clade_HAP4_XXX_sp.	Phototroph		CAATAGCGTATATTAAAGTTGTTGCAGTTAAAAAGCTCGTAGTCGAATTTCAGGGCGGCGGGCACGGTCTGCCGATGGGTATGCACTGTGTCGGCCGCCTTTCCTGCTGGGGTCCGCGTCTGCACTTAACTGTGCGGGCGCGGGGAACAGCGCGTTTACTTTGAGAAAATCAGAGTGTTTAAAGCAGGCCAAGATTGCTCTTGCATGGATTAGCATGGGATAATGAAATAGGACTTTGGTGCTATTTTGTTGGTTTCGAGTACCGAAGTAATGATTAATAGGGATAGTCAGGGGCACTTGTATTCCGTTGAGAGAGGTGAAATTCTTAGACCAATGGAAGACAAACTACTGCGAAAGCATTTGCCAGGGATGTTTTCACTGATCAAGAACGAAAGTTAG…	0	2	0	0	0	0	0	0	0	0	0	0	0	0	37	13	17	0	0	0	0	0	0	20	55	55	0	0	0	0	0	12
ASV475	248949d4fd55ce784612f864a451a9a7	Eukaryota	TSAR	Alveolata	Dinoflagellata	Dinophyceae	Prorocentrales	Prorocentraceae	Prorocentrum	Prorocentrum_sp.	Unknown		CAATAGCGTATATTAAAGTTGTTGCGGTTAAAAAGCTCGTAGTTGGATTTCTGCCGAGGACGACCGGTCCGCCCTGTGGGCGTGCATCTGGTTCGGCCTGGGCATCTTCTTGGAGAACGTTGCTGCACTTGACTGTGTGGAGCGGTATCCAGGACTTTTACTTTGAGGAAATTAGAGTGTTTCAAGCAGGCATACGCCTTGAATACATTAGCATGGAATAATAAGATAGGACCTCGGTTCTATTTTGTTGGTTTCTAGAGCTGAGGTAATGATTAATAGGGATAGTTGGGGGCATTCGTATTTAACTGTCAGAGGTGAAATTCTTGGATTTGTTAAAGACGGACTACTGCGAAAGCATTTGCCAAGGATGTTTTCATTGATCAAGAACGAAAGTTAGGG…	0	8	0	0	0	3	98	25	0	0	0	0	0	0	0	4	6	0	0	27	89	0	0	0	0	0	0	11	0	0	0	0
ASV476	5881b35463c5727cdf8755fc46fe4468	Eukaryota	Cryptista	Cryptophyta	Cryptophyta_X	Cryptophyceae	Cryptomonadales	Cryptomonadales_X	unassigned	unassigned	Phototroph		CAATAGCGTATACTAAAGTTGTTGCAGTTAAAAAGCTCGTAGTCGAATATAGGTTGTTTGGATGCGCGAGCACTCTTGTTTAACTTGGGATGCTTGCGCCCATTAACCGCCCTTGTGGGGTTCGATGTTCTTGATTATCAAGAACAACAAATCAATCCCACACATTACTGTGAACAAAATAGAGTGTTCATGGCAGGCCATTAGGGCTTGAATACCGCAGCATGGAATAATAGAATAGGACTTCCGGTTCTATTTTATTGGTTTTTGGAGCCGAAGTAATGATTAATAGGGATAGTTGGGGGCACTCGTACTCCGTTGTCAGAGGTGAAATTCTTGGATTGACGGAAGACGAACAACTGCGAAAGCATCTGCCAAGGATGTTTTCATTGATCAAGAACG…	0	0	4	0	0	0	0	0	0	0	0	0	0	0	39	6	23	0	0	0	0	0	0	23	50	57	0	0	0	0	0	0
ASV477	fb09904f6330c72464c084c4aed575fd	Eukaryota	TSAR	Alveolata	Ciliophora	Spirotrichea	Choreotrichida	Strobilidiidae	Rimostrombidium	Rimostrombidium_veniliae	Phagotroph		CAATAGCGTATATTAAAGTTGTTGCAGTTAAAAAGCTCGTAGTTGGATTTCTGGCAGAGAGACTATGCCCGCACGTAGCGTGTGCAGAGGCTCTCTACCATCCTTCTGTTAACCCTTCTAGTCATTGACTTGACTGTTGGGAGCCCAGATATTTTACCTTGAGAAAATTAGAGTGTTTCAGGCAGGCTAGCGCGTGGATACATTAGCATGGAATAATGGAATAGGACTTTTACCTCTTCTGTTGGTCTGAGGGGTTAAAGTAATGATTAATAGGGATAGTTGGGGGCATTAGTACTTAACTGTCAGAGGTGAAATTCTTGGATTTGTTAAAGACTAACTTATGCGAAAGCATTTGCCAAAGATGTTTTCATTAATCAAGAACGAAAGTTAGGGGAT	0	0	0	0	4	0	7	22	18	0	12	0	6	1	6	0	0	6	19	0	8	0	35	0	4	10	0	17	0	0	2	7
ASV478	86c673ddf4cccd34d5006ec846c9b9db	Eukaryota	TSAR	Alveolata	Dinoflagellata	Syndiniales	Dino-Group-IV	Dino-Group-IV-Hematodinium-Group	Hematodinium	Hematodinium_sp.	Parasite		CAATAGCGTATATTAAAGTTGTTGCGGTTAAAAAGCTCGTAGTTGGATTTCTGTCAGAGGCGGCCGGTCCACTTTCTGAGTGAGCATCTGGTCCGCTTTGGGCATCCTCCTGGGGAACGTTTCCGCGCTTGATTGTGTGGTACGGAATCTAGGACTTTTACTTTGAGGAAATTAGAGTGTTCACTGCAGGCATACGCCTTGAATACGTTAGCATGGAATAATAAGATAGGACCTCGGTTCTATTTTTTCGGTTTCTAGAGCTGAGGTAATGATTAACAGGGATAGTTGGGGGCATTCGTATTTAACTGTCAGAGGTGAAATTCTTGGATTTGTTAAAGACGAACTACTGCGAAAGCATTTGCCAAGGATGTTTTCATTGATCAAGAACGAAAGTTAGGG…	0	0	0	0	0	0	0	0	73	175	0	0	0	0	0	0	0	0	0	0	0	0	0	0	0	0	0	0	0	0	0	0
ASV479	0cc1211cc3c192bfe33464b373f33bec	Eukaryota	TSAR	Alveolata	Ciliophora	Spirotrichea	Choreotrichida	Strombidinopsidae	Strombidinopsis	Strombidinopsis_sp.	Phagotroph		CAATAGCGTATATTAAAGTTGTTGCAGTTAAAAAGCTCGTAGTTTGATTTCTGGACGGGCGCCAACACCCGCTTGTTAGTGTGGAGGCGGCACCCGCCCATCCTTCTGTTAACGCCGCCGGCATTTGTTTGCTGGTGGCGGGCTCAGATATTTTACCTTGAGAAAATTAGAGTGTTTCAGGCAGGCTTGCGCCTAGATACATTAGCATGGAATAATAGAATAGGACTTTGACCTCTTCTGTTGGTCTGAGGGGTGAGAGTAATGATTAATAGGGATAGTTGGGGGCATTAGTACTTAACTGCTAGAGGTGAAATTCTCAGATTTGTTAAAGACTAACTTATGCGAAAGCATTTGCCAAGGATGTTTTCATTAATCAAGAACGAAAGTTAGGGGAT	0	0	0	0	0	11	0	0	0	0	0	0	0	0	0	0	0	69	30	0	6	39	50	0	0	0	0	0	0	0	0	0
ASV480	d2d14a20c837f52ae0c86561e56de699	Eukaryota	TSAR	Stramenopiles	Bigyra	Sagenista	Sagenista_X	MAST-8	MAST-8A	MAST-8A_sp.	Phagotroph		CAATAGCGTATATTAAAGTTGTTGCAGTTAAAAAGCTCGTAGTTGGATTTCTGGTCGGAGCGACCGGTCGGCGTCCTTTGTGGCGTGTGCACTGTTGTCGGCTCCGTCCATCCTAGTGGGAAGGCGCGTGGGCATTCATTTGTTCGCGCGTGGCCCCGCTACGTTTACTGTGAAAAAATTAGAGTGTTTAAAGCAGGCGTTCGCTGTGAATACATTAGCATGGAATAATGAGATAGGACTTTGGTACTATTTTGTTGGTTTGCGCACCAAGGTAATGATTAATAGGGATAGTTGGGGGTATTCATATTCAATTGTCAGAGGTGAAATTCTTGGATTTATGGAAGATGAACTTATGCGAAAGCATTTACCAAGGATGTTTTCATTAATCAAGAACGAAAG…	0	15	0	19	2	0	0	39	0	0	10	0	7	3	15	0	4	0	4	0	13	0	2	0	11	17	3	0	7	0	0	8
ASV481	a577c7db95a1ad25342ba01cec341d7f	Eukaryota	TSAR	Alveolata	Dinoflagellata	Dinophyceae	Gymnodiniales	Gymnodiniaceae	Gyrodinium	Gyrodinium_helveticum	Phagotroph		CAATAGCGTATATTAAAGTTGTTGCGGTTAAAAAGCTCGTAGTTGGATTTCTGCTGAGGACGACCGGTCCGCCCTCCGGGTGAGCATCTGGTTCGGCCTTGGCATCTTCTTGGTGAACGTATCTGCACTTGACTGTGTGGTGCGGTACCCAGGACTTTTACTTTGAGGAAATTAGAGTGTTTCAAGCAGGCATACGCCTTGAATACATTAGCATGGAATAATAAGATAGGACCTCGGTTCTATTTTGTTGGTTTCTAGAGCTGAGGTAATGATTAATAGGGATAGTTGGGGGCATTCGTATTTAACTGTCAGAGGTGAAATTCTCGGATTTGTTAAAGACGGACTACTGCGAAAGCATTTGCCAAGGATGTTTTCATTGATCAAGAACGAAAGTTAGGG…	0	0	0	0	0	0	0	0	0	0	0	0	0	0	0	0	0	62	0	61	79	0	0	0	0	0	0	0	0	0	0	0
ASV482	3e50dc358ddd6884aa4029da057fe1b9	Eukaryota	TSAR	Alveolata	Dinoflagellata	Syndiniales	Dino-Group-II	Dino-Group-II-Clade-3	Dino-Group-II-Clade-3_X	Dino-Group-II-Clade-3_X_sp.	Parasite		CAATAGCGTATGTTAAAGTTGTTGCGGCTAAAAAGCTCGTAGTTGGATTTCTAGATGAGAGGAGTGGTCCACTCTATGAGTGTGTATCTACTTCCGCTCGTCTATCCGCTCTGCAAACGTGTCTGCGCTTGACTGCGTGGTACGGAGGTAGGGCCTTTTACTTTGAGGAAATTAGAGTGTTCACGGCAGGCAATCGCCTTGAATATATTAGCATGGAATAATAACATAGGATCTTGGTTCTATTTTGTTGGTTTCTAGGACTAAGATAATGATTAATAGGGACAATTGGGGGCATTCGTATCGCGGTGTCAGAGGTGGAATTCTTGGATTACTGCGCGACGAACTACTGCGAAAGCATTTGCCAAGGATGTTTTCATTGATCAAGAACGAAAGTAAGGG…	0	3	4	5	0	0	0	8	0	11	20	0	0	0	16	6	21	0	0	0	0	0	0	8	43	46	0	0	0	0	2	5
ASV483	cf543242a4bee36054b01eca8a73850d	Eukaryota	TSAR	Rhizaria	Cercozoa	Filosa-Thecofilosea	Cryomonadida	Cryothecomonas-lineage	unassigned	unassigned	Phagotroph		CAAGAGCGTATATTAAAGTTGTTGCAGTTAAAAAGCTCGTAGTTGGATTTCTGGTACAACGCGCCTGGCCCGCTTTTGTGAGTGCCGGTGCGCGTTTGCCATCCTTCTAGAAAACGTTTCTACCCGGGCAACTGGGCCGGACTCGCGATCTAGATCTTTTACTTTGAAAAAATTAGAGTGTTTAAAGCAGGCTTTTGCTGTGAATACATTAGCATGGAATAATGATCTAGGACTTCGGTTCTATTTTGTTGGTTTCTAGTACTGAAGTAATGATTGATAGGGATAGTTGGGGGTGCTAGTATTGGCCGGCCAGAGGTGAAATTCTTGGATTCGGTCAAGACTAACTTATGCGAAAGCATTCACCAAGGATGTCTTCTTTAATCAAGAACGAAAGTTGGG…	0	0	0	0	38	0	0	0	0	0	0	0	20	28	0	0	0	0	53	0	0	0	42	0	0	0	0	0	0	0	0	0
ASV484	28040fec0b6e4e26b2dd7f49fce8fc82	Eukaryota	TSAR	Alveolata	Dinoflagellata	Dinophyceae	unassigned	unassigned	unassigned	unassigned	Unknown		CAATAGCGTATATTAAAGTTGTTGCGGTTAAAAAGCTCGTAGTTGGATTTCTGCTGAGGACGACCGGTCCGCCCTTCGGGTGAGTATCTGGTTTGGCCTTGGCATCTTCTTGGTGAACGTATCTGCACTTGACTGTGTGGTGCGGTACCCAGGACTTTTACTTTGAGGAAATTAGAGTGTTTCAAGCAGGCATACGCCTTGAATACATTAGCATGGAATAATAAGATAGGACCTCGGTTCTATTTTGTTGGTTTCTAGAGCTGAGGTAATGATTAATAGGGATAGTTGGGGGCATTCGTATTTAACTGTCAGAGGTGAAATTCTTGGATTTGTTAAAGACGGACTACTGCGAAAGCATTTGCCAAGGATGTTTTCATTGATCAAGAACGAAAGTTAGGG…	0	0	0	0	0	0	177	27	0	0	0	0	0	0	12	14	16	0	0	0	9	0	0	11	0	13	0	0	0	0	0	0
ASV485	294abe264f83d4947890bee348217867	Eukaryota	TSAR	Alveolata	Dinoflagellata	Syndiniales	Dino-Group-II	Dino-Group-II_X	Dino-Group-II_XX	Dino-Group-II_XX_sp.	Parasite		CAATAGCGTATATTAAAGTTGTTGCGGTAAAAAAGCTCGTAGTTGGATTTCTGCTGAGAAGCGCCAGTCCCGCCTATGGCGGCGTATTTGGTTTTGCGTCTCGGCATCCTCTCGAGGGGCGTTGCGGCGCTTCATTGCGTGGCGCGTTACTCGGGACTTTTACTTTGAGGAAATTAGAGTGTTCACGGCAGGCAACCGCCCTGAATATGTTAGCATGGAATAATGAAATAGGACCTTGGGTCCATTTTGTTGGTTTCTGGAGCTAAGGTAATGATTAATAGGGACAATTGGGGGCATCCGTATCAATGCGTCAGAGGTGGAATTCTTGGATTGCATTGCGACGAACAACTGCGAAAGCATTTGCCAAGGATGTTTTCATTGATCAAGAACGAAAGTTAG…	0	0	0	0	0	0	0	0	0	0	0	0	0	3	20	10	33	0	0	0	0	0	0	13	35	60	0	0	7	2	0	5
ASV486	bfe0fe88d2da725c7ccc14f4bbb07d1a	Eukaryota	TSAR	Stramenopiles	Gyrista	Coscinodiscophyceae	Corethrales	Corethraceae	Corethron	unassigned	Phototroph		CAATAGCGTATATTAAAGTTGTTGCAGTTAAAAAGCTCGTAGTTGGATTTCTGGTTGGGCTGGTGGGTCTGCTCTTTGAGTATGCACCTATCCAGTTTGACCATCCTTTGGGAGAACCATAGTGGCATTAAGTTGTTGGTGTGGATATCCCAATCTTTTACTGTGAAGAAATTAGAGTGTTCAAAGCAGGCTTACGCCGTTGAATATATTAGCATGGAATAATGACATAGGACTATTGTACTATTTTGTTGGTTTGTGCGCAATAGTAATGATTAACAGGGACAGTTGGGGGTATTTGTATTCCATTGTCAGAGGTGAAATTCTTGGATTTCTGGAAGACAAACTACTGCGAAAGCATTTACCAAAGATGTTTTCATTAATCAAGAACGAAAGTTAGGG…	0	0	0	0	0	0	23	52	0	35	57	0	0	0	6	3	4	0	0	0	0	0	0	0	7	11	0	0	0	0	0	0
ASV487	1a5bbc6d1fa1dcb577d68ed83f317e44	Eukaryota	TSAR	Alveolata	Dinoflagellata	Syndiniales	Dino-Group-I	Dino-Group-I-Clade-4	Dino-Group-I-Clade-4_X	Dino-Group-I-Clade-4_X_sp.	Parasite		CAATAGCGTATATTAAAATTGTTGCGGTTAAAACGCTCGTAGTTGGATATCTGTGAGCGGGTTCCGGTCCTTCCCAGTGAAGATTACACGGAACTCTGCTCGCATTTGTTCAGGGAGGGTGGATGCACTTCACTGTGTGACCACATGATCTGAATTTTTACTTTGAGGAAATGAGAGTGTTCCAAGCAGGCAATTGCCGTGAATATGATAGCATGGAATAATAGCACAGGACTCTTGGTTCAATGCTGTTGGTTTGTTGAACTAGAGTAATCACAATAAGGATAGTTGGGGGTATTCGTATTTAACTGTCAGAGGTGAAATTCTTGGATTTTTTAAAGACGAACAATTGCGAAGGCATCTACCCAGGATGTTTTTGTTGATCAAGAACGAAAGTTAGGG…	0	24	0	0	13	0	12	16	0	0	14	6	0	9	33	9	0	2	0	0	0	0	0	0	14	23	0	0	4	2	0	1
ASV488	759cfede2ae305756a8fba9730480c30	Eukaryota	Haptista	Haptophyta	Haptophyta_X	Haptophyta_Clade_HAP3	Haptophyta_Clade_HAP3_X	Haptophyta_Clade_HAP3_XX	Haptophyta_Clade_HAP3_XXX	Haptophyta_Clade_HAP3_XXX_sp.	Phototroph		CAATAGCGTATATTAATGTTGTTGCAGTTAAAAAGCTCGTAGTCGGATTTCAATGCGGGTTGACCGGTCTGCCGATTGGTATGCACTGGCCGAGCCGTATTTCCTCCCGGAGACCTCGTCTACTCTTAACTGAGGCGGACGGGGGAAACGGGATTTTTACTTTGAGGAAATCAGAGTGTTCAAAGCAGGCTTTTGTATGTATGTGTTAGCATGGGATAATAAAATAGGACTTGGGTGCTATTTTGTTGGTTTCGAACACCTAAGTAATGATTAATAGGGATAGTCAGGGGCACTCGTATTCCACCGAGAGAGGTGAAATTCTTAGACCAGTGGAAGACGAACTTCTGCGAAAGCATTTGCCAGGGATGTTTTCACTGATCAAGAACGAAAGTTAGGGGAT	0	7	0	11	3	0	0	4	0	0	11	0	0	0	36	0	16	0	0	0	4	0	0	0	27	24	5	0	0	0	3	12
ASV489	4a50c741016a1403029c501e6624331e	Eukaryota	TSAR	Rhizaria	Cercozoa	Filosa-Imbricatea	unassigned	unassigned	unassigned	unassigned	Phagotroph		CAGTAGCGTATATTAAAGTTGTTGCAGTTAAAAAGCTCGTAGTTGGATTTCTGGCATGTCAAAGCTAGCCTGGCTCTTAGAGTCTCGTGCTGGATTTTGTCTGCCATCCTTCCAGAGAACGACAATACCATTCACTTGGCCGTTGTTGCAATCTGGAACTTTTACTTTGAAAAAATTAGAGTGTTCAAAGCAGGCGTTACGCTGTGAATACATTAGCATGGAATAATAATTTAGGACTTTGGTTCTATTTTGTTGGTTCTAGGACCGAAGTAATGATTGATAGGGATAGTTGGGGGTGCTAGTATTCAGCGGCCAGAGGTGAAATTCTTGGATTCGCTGAAGACTAACTTATGCGAAAGCATTCACCAAGGATGTCTTCTTTAATCAAGAACGAAAGTT…	0	0	0	0	0	0	0	0	0	0	0	0	0	0	0	0	0	9	48	27	37	21	54	0	0	0	0	0	0	0	0	0
ASV490	008299c055da4642d1db7ad121ff2ae2	Eukaryota	TSAR	Alveolata	Dinoflagellata	Dinophyceae	unassigned	unassigned	unassigned	unassigned	Unknown		CAATAGCGTATATTAAAGTTGTTGCGGTTAAAAAGCTCGTAGTTGGATTTCTGCCGAGGACGACCGGTCCGCCCTCTGGGTGAGTATCTGGCTCTGCCTGGGCATCTTCTTGGAGAACGTTACTGCACTTGACTGTGTGGTGCGGTATCCAGGACTTTTACTTTGAGGAAATTAGAGTGTTTCAAGCAGGCATACGCCTTGAATACATTAGCATGGAATAATAAGATAGGACCTCGGTTCTATTTTGTTGGTTTCTAGAGCTGAGGTAATGATTAATAGGGATAGTTGGGGGCATTCGTATTTAACTGTCAGAGGTGAAATTCTTGGATTTGTTAAAGACGGACTACTGCGAAAGCATTTGCCAAGGATGTTTTCATTGATCAAGAACGAAAGTTAGGG…	20	26	8	6	2	0	0	18	10	0	0	0	0	0	0	0	0	4	25	0	16	12	20	0	0	0	0	0	0	0	0	10
ASV491	33ba4d90d4de40b46806f68fb3c63960	Eukaryota	TSAR	Rhizaria	Cercozoa	Chlorarachniophyceae	Chlorarachniophyceae_X	NPK2-lineage	NPK2-lineage_X	NPK2-lineage_X_sp.	Phototroph		CAATAGCGTATATTAAAGTTGTTGCAGTTAAAAAGCTCGTAGTTGGATTTCAGTCTTAACTCGTCTGGCCCGCTCCCTTGAGGAGCCGAGTGCCGGTTGCGAGTTGGACTTCCTTCTAGCATGGAACCTCTACCGTTATGCGGCCGGGGGGGACATCTGGATCATTTACTTTGAAGAAATTAGAGTGTTCAAAGCAAGCTTACGCTGTGAATATATTAGCATGGAATAATAACATAGGACTTTGTTTCTATTTTGTTGGTTTCTAGAAACGAGTAATGATTGATAGGGACAGTTGGGGGTGCTGCTATTATATGGCCAGAGGTGAAATTCACGGATTCATATAAGAGCAACTTATGCGAAAGCATTCACCAAGGATGTCTTCTTTAATCAAGAACGAAA…	0	17	3	26	0	0	0	0	0	0	11	0	0	6	13	8	9	0	7	0	11	6	8	5	11	20	0	0	6	0	6	3
ASV492	7b3d2576e31ae2e637a27fb8827b8313	Eukaryota	Haptista	Haptophyta	Haptophyta_X	Prymnesiophyceae	Prymnesiophyceae_Clade_F	Prymnesiophyceae_Clade_F_X	Prymnesiophyceae_Clade_F_XX	Prymnesiophyceae_Clade_F_XX_sp.	Phototroph		CAATAGCGTATATTAAAGTTGTTGCAGTTAAAACGCTCGTAGTCGGATTTCGGGGCGGGCCGACCGGTCTGCCGTTGGGTATGCACTGGCCGGCGCGTCCTTCCTTCCGGAGACCGTGCCTACTCTTAACTGAGCGGGTTCGGGAGACGGATCGTTTACTTTGAAAAAATCAGAGTGTTTCAAGCAGGCAGCTCGCTCTTGCATGGATTAGCATGGGATAATGAAATAGGACTTTGGTGCTATTTTGTTGGTTTCGAACACCGAAGTAATGATTAACAGGGACAGTCAGGGGCACTCGTATTCCGCCGAGAGAGGTGAAATTCTCAGACCAGCGGAAGACGAACCACTGCGAAAGCATTTGCCAGGGATGTTTTCACTGATCAAGAACGAAAGTTAGGG…	26	41	0	26	0	0	0	0	0	0	0	0	0	0	0	0	0	0	20	0	20	0	34	0	0	0	0	0	0	0	0	0
ASV493	7604ad90d2d847dda1bda455bafc6faf	Eukaryota	TSAR	Alveolata	Ciliophora	Spirotrichea	Choreotrichida	Strobilidiidae	Pelagostrobilidium	unassigned	Phagotroph		CAATAGCGTATATTAAAGTTGTTGCAGTTAAAAAGCTCGTAGTTGGATTTCTGGCAGGATGACTCCGCCCTCAGTCGAGTGCGCGGAGCCGTCTTACCATCCTTCTGTTAAACCTTGAGTCCTTCACGGTCTCCTGGTGGCTCAGATATTTTACCTTGAGAAAATTAGAGTGTTTCAGGCAGGCTAGCGCCGGAATACATTAGCATGGAATAATGGAATAGGACTTTTGCCTCTTCTGTTGGTCTGAGGGGTTCGAGTAATGATTAATAGGGATAGTTGGGGGCATTAGTACTTCACTGTCAGAGGTGAAATTCTCGGATTTGTGAAAGACTAACTTATGCGAAAGCATTTGCCAAGGATGTTTTCATTAATCAAGAACGAAAGTTAGGGGAT	28	4	11	3	0	0	15	0	0	15	9	0	7	0	4	0	21	8	0	0	0	0	15	12	23	10	0	0	0	0	0	0
ASV494	97bfd74ebbc3889913fa06ca659a14f5	Eukaryota	TSAR	Stramenopiles	Gyrista	Bacillariophyceae	Naviculales	Naviculales_X	Naviculales_XX	Naviculales_XX_sp.	Phototroph		CAATAGCGTATATTAAAGTTGTTGCAGTTAAAAAGCTCGTAGTTGGATTTGTGGTGGTTCCTGAGGTCCAAATTTTGGTACTATCGGGCGCCGCCATCCTTGGGTGGAACCTGTGTGGCATTAGGTTGTCGTGCAGGGGATGCCCATCTTTTACTGTGAAAAAATTAGAGTGTTCAAAGCAGGCTTACGCCGTTGAATATATTAGCATGGAATAACATTATACGACTTTGGATCTATTTTGTTGGTTTGCGCTCCGAAGTAATGATTAACAGGGACAGTTGGGGGTATTCGTATTCCATTGTCAGAGGTGAAATTCTTGGATTTCTGGAAGACGAACTACTGCGAAAGCATTTACCAAGGATGTTTTCATTAATCAAGAACGAAAGTTAGGGGAT	0	0	0	0	18	2	0	0	12	0	0	5	11	11	12	3	0	0	0	0	1	0	0	0	8	9	18	3	9	6	14	18
ASV495	8562c92536d29f9c30d695c5cc97e492	Eukaryota	TSAR	Alveolata	Dinoflagellata	Dinophyceae	Prorocentrales	Prorocentraceae	Prorocentrum	Prorocentrum_sp.	Unknown		CAATAGCGTATATTAAAGTTGTTGCGGTTAAAAAGCTCGTAGTTGGATTTCTGCCGAGGACGACCGGTCCGCCCTCTGGGTGAGCATCTGGATCGGCCTGGGCATCCTCTTGGGGAACGTAGCTGCACTTGACTGTGTGGTGCGGTATCCAGGACTTTTACTTTGAGGAAATTAGAGTGTTTCAAGCAGGCTTCCGCCTTGAATACATTAGCATGGAATAATAAGATAGGACCTCGGTTCTATTTTGTTGGTTTCTAGAGCTGAGGTAATGATTAATAGGGATAGTTGGGGGCATTCGTATTTAACTGTCAGAGGTGAAATTCTTGGATTTGTTAAAGACGGACTACTGCGAAAGCATTTGCCAAGGATGTTTTCATTGATCAAGAACGAAAGTTAGGG…	0	0	0	0	0	0	0	61	0	0	0	0	0	0	0	0	26	0	0	0	16	0	0	0	32	41	0	0	0	0	0	0
ASV496	5b17c1ddb15c639fff85c050e05422df	Eukaryota	TSAR	Alveolata	Ciliophora	Oligohymenophorea	Scuticociliatia_1	Thigmophryidae	Myxophyllum	Myxophyllum_sp.	Phagotroph		CAATAGCGTATATTAAAGTTGTTGCAGTTAAAAAGCTCGTAGTTGAACTTCTGCGTACCTTCAGTTCTGGCTCCGGTCAAGCTGTTGCGTGCGCATCCGCTTGCAAACCCAGACCGGCCTTCACTGGTCGACTGGGGGAGTAAGCCCTTTACTTTGAAAAAATTAGAGTGTTTCAGGCAGGCAATGGCTCGAATACATTAGCATGGAATAATGGAATAGGACTTTTGTCCATTTGGTTGGTTATTGGACATGAGTAATGATTAAAAGGGACAGTTGGGGGCATTAGTATTTAATTGTCAGAGGTGAAATTCTTGGATTTATTAAAGACTAACTTATGCGAAAGCATTTGCCAAGGATGTTTTCATTAATCAAGAACGAAAGTTAGGGGAT	0	0	0	0	0	4	0	0	0	0	0	2	0	0	0	0	0	9	0	128	3	30	5	0	0	0	0	0	8	0	0	0
ASV497	ecd7e911df90cda6d0b73723ecfe6364	Eukaryota	TSAR	Alveolata	Dinoflagellata	Syndiniales	Dino-Group-I	Dino-Group-I-Clade-5	Dino-Group-I-Clade-5_X	Dino-Group-I-Clade-5_X_sp.	Parasite		CAATAGCGTATATTAAAGTTGTTGCGGTTAAAAAGCTCGTAGTTGGATTTCTGTCGGTGAGTGAAAGTCCGCTCTCAGTGGTTGGTACTTTTCACGCCACCGGCATCTTCCTGGGGATTGTGTCTGCTCTTTGTTGAGTGGCGCATAATCCAGGACTTTTACTTTGAAGAAATGAGAGTGTTTCAAGCAGGCCATCGCCGTGAATACGTTAGCATGGAATAATAGCATCGGACCTCGTTCCAAAGCTGTTGGTTTCTTGGACCGAGGTAAAGGTGAATAGGGATTGTTGGGGGCATTCGTATTTAACTGTCAGAGGTGAAATTCTTGGATTTGTTGAAGACGGACTACTGCGAAAGCATCTGCCAAAGATGTTCTCATTGATCAAGAACGAAAGTTAGG…	0	0	0	0	0	0	31	118	0	8	41	0	0	0	0	0	0	0	0	0	0	0	0	0	0	0	0	0	0	0	0	0
ASV498	099c4340a6097718cf55b7af8a6b459e	Eukaryota	TSAR	Alveolata	Ciliophora	Phyllopharyngea	Suctoria	Suctoria_X	Suctoria_XX	Suctoria_XX_sp.	Phagotroph		CAATAGCGTATATTAAAGTTGTTGCAGTTAAAAAGCTCGTAGTTGAAATTCCGGCGTCTTTAGACGTCTGCCTGGAAGAACTAGCGATACCGTAAAAAGTTTTGCTTTTTTGAACAGGCTTTTACTGTGAACAAATTAAAGTGCTCAAAGCAGGCTTTTGCTTGAATATTCTAGCATGGAATAATAAAATATGACTTTATTCATTTTATTGGTTATTGAATGAAGTAATGATTAATAGGAACAGTTGGGGGCATTCGTATTTAATAGTCAGAGGTGAAATTCTTAGATTTATTAAAGACGAACTAAAGCGAAAGCATTTGCCAAGGATGTTTTCATTAATCAAGAACGAAAGTTAGGGGAT	0	0	0	0	3	13	0	0	0	0	0	0	0	0	0	0	0	74	61	0	0	24	17	0	0	0	0	0	0	0	0	0
ASV499	0eb4e5be148b2126340527dee0377573	Eukaryota	Archaeplastida	Chlorophyta	Chlorophyta_X	Mamiellophyceae	Mamiellales	Mamiellaceae	Micromonas	Micromonas_pusilla	Mixotroph	CM	CAATAGCGTATATTTAAGTTGTTGCAGTTAAAAAGCTCGTAGTTGGATTTCGGTTGAGAGCGGCCGGTCCGCCGTTTGGTGTGCACTGGCTGGTTTCAGCTTCCTGCAGAGGACGCGCTCTGGGCTTAATCGTCTGGACGTGGAGTCTGCGTGGTTACTTTGAAAAAATTAGAGTGTTCAAAGCGGGCTTACGCTTGAATATTTCAGCATGGAATAACACTATAGGACTCCTGTCCTATTTCGTTGGTCTCGGGACGGGAGTAATGATTAAGAGGAACAGTTGGGGGCATTCGTATTTCAATGTCAGAGGTGAAATTCTTGGATTTTTGAAAGACGAACTTCTGCGAAAGCATTTGCCAAGGATGTTTTCATTAATCAAGAACGAAAGTTGGGGGCT	0	0	0	0	0	0	0	21	0	0	66	0	0	0	26	0	7	0	0	0	0	0	0	0	34	27	0	0	0	0	0	0
ASV500	71803c0ca1180a135621bb34d6071a8e	Eukaryota	TSAR	Alveolata	Dinoflagellata	Dinophyceae	Gymnodiniales	Gymnodiniaceae	Gymnodinium	Gymnodinium_sp.	Unknown		CAATAGCGTATATTAAAGTTGTTGCGGTTAAAAAGCTCGTAGTTGGATTTCTGCTGAGGACGATCGGTCCGCCCTCTGGGTGAGCATTGACTCGGCCTTGGCATCTTCTTGGAGAACGCTACTGCACTTGACTGTGTGGTGCGGTATCCAGGACTTTTACTTTGAGGAAATTAGAGTGTTTCAAGCAGGCGCACGCCTTGAATACATTAGCATGGAATAATAGGATAGGACCTTGGTTCTATTTTGTTGGTTTCTAGAGCTGAGGTAATGATTAATAGGGATAGTTGGGGGCATTCGTATTTAACTGTCAGAGGTGAAATTCTTGGATTTGTTAAAGACGGACTACTGCGAAAGCATTTGCCAAGGATGTTTTCATTGATCAAGAACGAAAGTTAGGGG…	0	0	0	0	0	0	0	0	0	0	0	0	0	0	0	93	52	0	0	0	0	0	0	0	0	0	0	36	0	0	0	0
ASV501	9151d7c5eb3879dc11600c198e55bbcf	Eukaryota	TSAR	Alveolata	Dinoflagellata	Dinophyceae	unassigned	unassigned	unassigned	unassigned	Unknown		CAATAGCGTATATTAAAGTTGTTGCGGTTAAAAAGCTCGTAGTTGGATTTCTGCCGAGGACGACCGGTCCGCCCACTGGGTGAGTATCTGGCTCGGCCTGGGCATCTTCTTGGAGAACGTAACTGCACTTGACTGTGTGGTGCGGTATCCAGGACTTTTACTTTGAGGAAATTAGAGTGTTTCAAGCAGGCACACGCCTTGAATACATTAGCATGGAATAATAAGATAGGACCTCGGTTCTATTTTGTTGGTTTCTAGAGCTGAGGTAATGATTAATAGGGATAGTTGGGGGCATTCGTATTTAACTGTCAGAGGTGAAATTCTTGGATTTGTTAAAGACGGACTACTGCGAAAGCATTTGCCAAGGATGTTTTCATTGATCAAGAACGAAAGTTAGGG…	22	0	0	0	0	0	0	0	0	0	0	0	5	0	8	25	26	0	0	0	17	0	0	17	16	10	0	0	0	0	0	14
ASV502	23adb5f5f4934c07d536037ea0d8d8e6	Eukaryota	TSAR	Alveolata	Dinoflagellata	Dinophyceae	Dinophysiales	Dinophysiaceae	unassigned	unassigned	Unknown		CAATAGCGTATATTAAAGTTGTTGCGGTTAAAAAGCTCGTAGTTGGATTTCTGTTGAGGACGACCGGTCCGCCTTCTGGGTGAGTATCTGGCTCGGCCTGAGCATCCTTTTGGGGAACGTAGCTGCACTTGACTGTGTGGTGCGGCACCCAAGACTTTTACTTTGAGGAAATTAGAGTGTTTCAAGCAGGCATATGCCTTGAATACATTAGCATGGAATAATAAGATAGGACCTTGGTTTTATTTTGTTGGCTTCTAGAGCTGAGGTAATGATTAATAGGGATAGTTGGGGGCATTCGAATTTAACTGTCAGAGGTGAAATTCTTGGATTTGTTAAAGACGGACTACTGCGAAAGCATTTGCCAAGGATGTTTTCATTGATCAAGAACGAAAGTTAGGG…	0	0	0	0	0	0	0	0	0	0	0	0	0	0	0	72	110	0	0	0	0	0	0	0	0	0	0	0	0	0	0	0
ASV503	2bf702d57c094bead1f179934471a882	Eukaryota	Cryptista	Kathablepharidacea	Kathablepharida	Kathablepharidea	Kathablepharidida	Kathablepharidida_X	Kathablepharidida_XX	Kathablepharidida_XX_sp.	Phagotroph		TAATAGCGTATATTAATGTTGTTGCAGTTAAAAAGCTCGTAGTTGGATTTTGGAGTTTGACAAGTGGTCTGCCTAAGGTGTGTACTGCTTGTCGGCTCTTCTTTTCTGGGGACCACGCTGCTCTTTATTGAGGGGTGCTGGGAATCAGATCTTTTACTTTGAAAAAATTAGAGTGTTCAAAGCAGGCCCACGCATTGAATACATTAGCATGGAATAATGGAATAGGACTTTGGTCTTATTTTGTTGGTTTCTAAGGCCGAGGTAATGATTAATAGGGATAGTTGGGGGCGTTTATATTCCATTGTCAGAGGTGAAATTCTTGGATTTATGGAAGATAAACTACTGCGAAAGCATTCGCCAAGGATGTTTTCATTAATCAAGAACGAAAGTTAGGGGAT	14	8	42	12	0	0	0	0	7	33	6	0	0	0	0	0	0	3	0	14	19	0	0	0	0	0	6	4	9	3	0	0
ASV504	647eade8cd4b4f35032702d5dd63fbfa	Eukaryota	TSAR	Stramenopiles	Bigyra	Sagenista	Sagenista_X	MAST-4	MAST-4E	MAST-4E_sp.	Phagotroph		CAATAGCGTATATTAAAGTTGTTGCAGTTAAAAAGCTCGTAGTTGGATTTCTGGTTGAAGCGACCGGTCGGGCGTTGATTCGTCTGCACTGGAGTCGGTTTTGGCCATCCTCTAGGAAAGTGCGTCTGGTATTAAGTTGTCGGGCGTATGATCCTGGTCTTTTACTGTGAAAAAATTAGAGTGTTTAAAGCAGGCCTTCGCCTTGAATACATTAGCATGGAATAATAAGATAGGACTTTGGTCTATTTTGTTGGTTTGCAGACCGAAGTAATGATTAATAGGGATAGTTGGGGGTATTTATATTCCGATGTCAGAGGTGAAATTCTTAGATTTTCGGAAGATAAACTTATGCGAAAGCATTTACCAAGGATGTTTTCATTAATCAAGAACGAAAGTTAG…	0	14	1	10	0	0	0	37	0	0	52	0	3	0	5	0	1	0	2	0	17	0	2	1	13	14	0	2	0	0	0	0
ASV505	2f0af13cdfa311a2f5da3df8edf3d140	Eukaryota	TSAR	Rhizaria	Cercozoa	Filosa-Thecofilosea	Ebriacea	TAGIRI1-lineage	TAGIRI1-lineage_X	TAGIRI1-lineage_X_sp.	Phagotroph		CAATAGCGTATATTAAAGTTGTTGCAGTTAAAAAGCTCGTAGTTGGATTTCTGGTCTGATGCCCTGGCCCGCGTCTTATAGATGTGTGTGCCGGCTGTGCGTCTGCCATCCTTCTAGTAACCCTTCCTACCCTTCACTGGGCCGGGTTGGCGATCTAGATCTTTTACTTTGAAAAAATTAGAGTGTTTAAAGCAGGCTTTTGCTATGAATACATTAGCATGGAATAATAATCTAGGACTTCGGTTCTATTTTGTTGGTTTCTAGTACTGAAGTAATGATTGATAGGGATAGTTGGGGGTGCTAGTATTGAGCGGCCAGAGGTGAAATTCTTGGATTCGCTCAAGACTAACTTATGCGAAAGCATTCACCAAGGATGTCTTCTTTAATCAAGAACGAAAG…	0	2	0	0	22	0	0	0	15	0	0	0	9	19	0	0	0	0	0	3	17	0	0	0	0	0	14	0	19	8	11	11
ASV506	3770235bfd5658a195c88d20af47e930	Eukaryota	TSAR	Rhizaria	Cercozoa	Filosa-Thecofilosea	Filosa-Thecofilosea_X	Mataza-lineage	Mataza-lineage_X	Mataza-lineage_X_sp.	Phagotroph		CAATAGCGTATATTAAAGTTGTTGCAGTTAAAAAGCTCGTAGTTGGATTTCTGGCATGATGCGCCTGGCCCGCTACCATTAGGTATGTGTGTGCGAGTGCGCGTCTGCCATCCATTTGCAGAATGTGTCTACCCTTCATTGGGCCGGATACGTGATGTAAATCTTTTACTTTGAAAAAATTAGAGTGTTTAAAGCAGGCATTTGCTATGAATACATTAGCATGGAATAATAATCTAGGACTTCGGTTCTATTTTGTTGGTTTCTAGATCTGGAGTAATGATTGATAGGGATAGTTGGGGGTGCTAGTATTTAGGGGCCAGAGGTGAAATTCTTGGATTCTCTAAAGACTAACTTATGCGAAAGCATTCACCAAGGATGTCTTCTTTAATCAAGAACGAA…	0	0	0	0	13	7	0	0	7	0	0	8	9	6	0	0	0	5	25	0	0	18	25	0	0	0	11	0	2	4	19	6
ASV507	53634a8b562d1eb211fc111a9a956b4f	Eukaryota	TSAR	Rhizaria	Cercozoa	Filosa-Thecofilosea	Ebriacea	TAGIRI1-lineage	TAGIRI1-lineage_X	TAGIRI1-lineage_X_sp.	Phagotroph		CAATAGCGTATATTAAAGTTGTTGCAGTTAAAAAGCTCGTAGTTGGATTTCTGGTCTGATGCCCTGGCCCGCTTCGATTTCGAGGTGAGTGCCGGCTGTGCGTCTACCATCCTTCTAGAAAACGTTCCTACCCTTAATTGGGCCGGGTTCGCGATCTAGATCTTTTACTTTGAAAAAATTAGAGTGTTTAAAGCAGGCTTGAGCTATGAATACATTAGCATGGAATAATAATCTAGGACTTCGGTTCTATTTTGTTGGTTTCTAGTACTGAAGTAATGATTGATAGGGATCGTTGGGGGTGCTAGTATTGAGCGGCCAGAGGTGAAATTCTTGGATTCGCTCAAGACTAACTTATGCGAAAGCATTCACCAAGGAGGTCTTCTTTAATCAAGAACGAAA…	26	50	16	13	0	0	0	7	0	0	0	0	0	0	0	0	0	0	17	8	7	8	10	0	0	0	0	0	0	0	0	0
ASV508	97d80fdd2ffd32820144d5a79292c039	Eukaryota	TSAR	Alveolata	Dinoflagellata	Dinophyceae	Prorocentrales	Prorocentraceae	Prorocentrum	Prorocentrum_sp.	Unknown		CAATAGCGTATATTAAAGTTGTTGCGGTTAAAAAGCTCGTAGTTGGATTTCTGCCGAGGACGACCGGTCCGCCCTCTGGGTGAGCATCTGGATCGGCCTGGGCATCCTCTTGGGGAACGTAGCTGCACTTGACTGTGTGGTGCGGTATCCAGGACTTTTACTTTGAGGAAATTAGAGTGTTTCAAGCAGGCTCACGCCTTGAATACATTAGCATGGAATAATAAGATAGGACCTTGGTTCTATTTTGTTGGTTTCTAGAGCTGAGGTAATGATTAATAGGGATAGTTGGGGGCATTCGTATTTAACTGTCAGAGGTGAAATTCTTGGATTTGTTAAAGACGGACTACTGCGAAAGCATTTGCCAAGGATGTTTTCATTGATCAAGAACGAAAGTTAGGG…	0	0	0	0	0	0	0	36	0	0	0	0	0	0	20	0	21	0	0	0	34	0	0	0	26	30	0	0	0	0	0	0
ASV509	66f5b60b80db6028bb63dda5e9ab3fe6	Eukaryota	TSAR	Alveolata	Dinoflagellata	Syndiniales	Dino-Group-IV	Dino-Group-IV-Hematodinium-Group	Hematodinium	Hematodinium_sp.	Parasite		CAATAGCGTATATTAAAGTTGTTGCGGTTAAAAAGCTCGTAGTTGGATTTCTGTCTGAGGCGGCCGGTCCACTTTCTGAGTGAGCATCTGGTCCGCTTTGGGCATCCTCCTGGGGAACGTTTCCGCGCTTGATTGTGTGGTACGGAATCTAGGACTTTTACTTTGAGGAAATTAGAGTGTTCACTGCAGGCATACGCCTTGAATACGTTAGCATGGAATAATAAGATAGGACCTCGGTTCTATTTTTTCGGTTTCTAGAGCTGAGGTAATGATTAACAGGGATAGTTGGGGGCATTCGTATTTAACTGTCAGAGGTGAAATTCTTGGGTTTGTTAAAGACGAACTACTGCGAAAGCATTTGCCAAGGATGTTTTCATTGATCAAGAACGAAAGTTAGGG…	0	0	0	0	0	0	0	0	60	157	0	0	0	0	0	0	0	0	0	0	0	0	0	0	0	0	0	0	0	0	0	0
ASV510	c094021016cd4c8850cc6a56b9af8ce9	Eukaryota	Archaeplastida	Prasinodermophyta	Prasinodermophyta_X	Prasinodermophyceae	Prasinodermales	Prasinodermaceae	Prasinoderma	Prasinoderma_sp.	Phototroph		CAATAGCGTATATTTAAGTTGTTGCAGTTAAAAAGCTCGTAGTTGGATTTTGGGTCGGGGGTACCGGTCCGGTGTTTCACTGTGCACTGGTCTCCCCTTCCTTTCTGCCGGGGACGGCGTTTGCTCTTTACTGAGCGGCGTCGGAGTCGGCGTTGTTACTTTGAAAAAATTAGAGTGTTCAAAGCAAGCCATCGCTCTGAATACATTAGCATGGAATAACATGATAGGACTCTGGTCTTATTTTGTTGGTTTCCGAGACTGGAGTAATGATTAAGAGGGACAGTCGGGGGCATCCGTATTTCATTGTCAGAGGTGAAATTCTTGGATTTATGAAAGACGAACTTCTGCGAAAGCATTTGCCAAGGATGTTTTCATTAATCAAGAACGAAAGTTGGGGGCT	7	50	5	55	0	0	0	2	0	0	0	0	5	0	0	0	0	0	6	0	3	0	9	0	0	0	0	0	0	0	0	1
ASV511	be974caebd1c33c97f01f3bbc52e0844	Eukaryota	TSAR	Alveolata	Dinoflagellata	Syndiniales	Dino-Group-II	Dino-Group-II-Clade-10-and-11	Dino-Group-II-Clade-10-and-11_X	Dino-Group-II-Clade-10-and-11_X_sp.	Parasite		CAATAGCGTATATTAAAGTTGTTGCGGTTAAAAAGCTCGTAGTTGGATTTCTGTCGAAGACTGCCGGTCCGCTCTATGAGCGTGTATCTGGTTAGGCTTTGGCATCCTCTTGAAGAACGTTGCTGTGCTTAATTGCATGGTGCGGAATTCAAGACTTTTACTTTGAGGAAATTAGAGTGTTCACGGCAGGCAAGCGCCTTGAATACATTAGCATGGAATAATAATATAGGATCGCGATTCTATTTTGTTGGTTTCTAGAATCACGATAATGATTAATAGGGATAATTGGGGGCATTTGTATTAACGCGTCAGAGGTGGAATTCTTGGATTGCGTTACGACAAACTACTGCGAAAGCATTTGCCAAGGATGTTTTCATTGATCAAGAACGAAAGTATGGG…	0	3	3	5	0	0	0	43	0	0	0	0	4	0	0	3	3	0	0	11	56	0	0	2	9	17	0	0	0	0	0	2
ASV512	a38b88f2f61fd74c455cb858932da886	Eukaryota	TSAR	Alveolata	Dinoflagellata	Dinophyceae	unassigned	unassigned	unassigned	unassigned	Phototroph		CAATAGCGTATATTAAAGTTGTTGCGGTTAAAAAGCTCGTAGTTGGATCCCTGCCGAGGACGACCGGTCTGCCCACTGGGTGTGTATCTGGTTCGGCCTGGGCATCTTCCTGGAGAACGTCTCTGCACTTGACTGTGTGGTGCGGTATCCAGGACTTTTACTTTGAGGAAATTAGAGTGTTTCAAGCAGGCACACGCCTTGAATACATTAGCATGGAATAATAATACAGGACCTTGGTTCTATTTTGTTGGTTTCTAGAATTAAGGTAACGATTAATAGGGATAGTTGGGGGCATTCGTATTTAACTGTCAGAGGTGAAATTCTTGGATTTGTTAAAGACGGACTACTGCGAAAGCATTTGCCAAGGATGTTTTCATTGATCAAGAACGAAAGTTAGGG…	39	8	18	4	0	0	48	0	7	0	0	0	0	0	10	15	0	0	0	0	0	0	0	0	4	4	17	11	0	0	0	10
ASV513	985d67a8619b760450ab9ea5f713dacc	Eukaryota	Cryptista	Kathablepharidacea	Kathablepharida	Kathablepharidea	Kathablepharidida	Kathablepharidida_X	Kathablepharidida_XX	Kathablepharidida_XX_sp.	Phagotroph		TAATAGCGTATATTAATGTTGTTGCAGTTAAAAAGCTCGTAGTTGGATTTTGGTGTTTGACAAACGGTCGGCCTTACGGTTTGTACTGTTTGTTGGCACTTCTTTTCTGGGGAACTCACTGTTCTTAATTGAAGGGTGTTGTAACGCAGATCGTTTACTTTGAAAAAATTAGAGTGTTCAAAGCAGGCCAACGCATTGAATACATTAGCATGGAATAATGGAATAGGACTTTGGTCTTATTTTGTTGGTTTCTAAGGCCGAGGTAATGATTAATAGGGATAGTTGGGGGCGTTTATATTCCGTTGTCAGAGGTGAAATTCTTGGATTTACGGAAGATAAACTACTGCGAAAGCATTCGCCAAGGATGTTTTCATTAATCAAGAACGAAAGTTAGGGGAT	0	0	0	0	10	0	0	7	6	0	28	0	13	0	11	0	9	0	3	0	0	0	0	7	8	11	4	3	0	0	7	32
ASV514	450a157a36a7c4a911087a68a9e1f2b4	Eukaryota	Haptista	Haptophyta	Haptophyta_X	Prymnesiophyceae	Prymnesiales	Chrysochromulinaceae	Chrysochromulina	Chrysochromulina_sp.	Phototroph		CAATAGCGTATATTAAAGTTGTTGCAGTTAGAACGCTCGTAGTCGGATTTCGGGGCGGGTCGACCGGTCTGCCGATGGGTACGCACTGGCCGACGCGTCCTTCCTTCCGGAGACCGTGCCTACTCTTAACTGAGCGGGGTCGGGAGACGGAATTTTTACTTTGAAAAAATCAGAGTGTTTCAAGCAGGCAGCTCGCTCTTGCATGGATTAGCATGGGATAATGAAATAGGACTTTGGTGCTATTTTGTTGGTTTCGAACACCGAAGTAATGATGAGAAGGGACAGTCAGGGGCACTCGTATTCCGCCGAGAGAGGTGAAATTCTCAGACCAGCGGAAGACGAACCACTGCGAAAGCATTTGCCAGGGATGTTTTCACTGATCAAGAACGAAAGTTAGGG…	0	3	0	13	0	0	0	0	0	0	12	0	0	0	33	5	16	0	0	0	0	0	0	13	36	23	0	0	0	0	8	7
ASV515	e558bbf7e7f6021364bb99a6856aa2b9	Eukaryota	TSAR	Alveolata	Dinoflagellata	Dinophyceae	unassigned	unassigned	unassigned	unassigned	Unknown		CAATAGCGTATATTAAAGTTGTTGCGGTTAAAAAGCTCGTAGTTGGATTTCTGCTGAGGACGACCGGTCCGCCCTCTGGGTGAGCATCTGGTTCGGCCTTGGCATCTTCTTGGTGAACGTATCTGCACTTGACTGTGTGGTGCGGTGCCCAGGACTTTTACTTTGAGGAAATTAGAGTGTTTCAAGCAGGCATACGCCTTGAATACATTAGCATGGAATAATAAGATAGGACCTCGGTTCTATTTTGTTGGTTTCTAGAGCTGAGGTAATGATTAATAGGGATAGTTGGGGGCATTCGTATTTAACTGTCAGAGGTGAAATTCTTGGATTTGTTAAAGACGGACTACTGCGAAAGCATTTGCCAAGGATGTTTTCATTGATCAAGAACGAAAGTTAGGG…	0	0	0	0	0	0	0	0	0	0	0	0	0	0	0	0	0	110	14	0	0	82	21	0	0	0	0	0	0	0	0	0
ASV516	dcdf6af2ac33668cb0814fdbca8f0234	Eukaryota	Haptista	Haptophyta	Haptophyta_X	Prymnesiophyceae	Phaeocystales	Phaeocystaceae	Phaeocystis	Phaeocystis_sp.	Phototroph		CAATAGCGTATATTAAAGTTGTTGCAGTTAAAAAGCTCGTAGTCGGATTTCGGGGCGGGCCGGGCGGTCTGCCGATGGGTATGCACTGTCCGGCGCGTCCTTCTTTCCGGAGACCGCGCCTACTCTTAGCTGAGCGGGCGTGGGAGACGGATCGTTTACTTTGAAAAAATCAGAGTGTTTCAAGCAGGCAGCTCGCTCTTGCATGGATTAGCATGGGATAATGAAATAGGACTCTGGTGCTATTTTGTTGGTTTCGAACACCGGAGTAATGATTAACAGGGACAGTCAGGGGCACTCGTATTCCGTCGAGAGAGGTGAAATTCTCAGACCAATGGAAGACGAACCACTGCGAAAGCATTTGCCAGGGATGTTTTCACTGATCAAGAACGAAAGTTAGGG…	0	0	0	0	0	0	0	0	0	0	69	0	0	0	35	0	0	0	0	0	0	0	0	0	21	13	0	0	0	0	0	18
ASV517	736dbff04759b7be7f857eba60805e25	Eukaryota	TSAR	Alveolata	Ciliophora	unassigned	unassigned	unassigned	unassigned	unassigned	Phagotroph		CAATAGCGTATATTAAAGTTGTTGCAGTTAAAAAGCTCGTAGTTGAACTTCTGAGGTAATTTGACATTCTTCAATGAGTGTCGGTTACTTCATCCGTCGGAAAATCAAGAAGGGTCTTAAGTGATCGTCTTGAGGATCCGACAGTTTACTTTGAAAAAACTAGAGTGTTCAAGGCAGGCAATGGCCATGAATACACAAGCATGGAATAATAGAATAGGGCTGAGTCCATTTTATTGGTTATTGGACTTAGTAATGATTAAAAGGGACAGTTGGGGGCATTAGTATTTAATAGTCAGAGGTGAAATTCTTGGATTTATTAAAGACTAACTTATGCGAAAGCATTTGCCAAGGATGTTTTCATTAATCAAGAACGAAAGTTAGGGGAT	0	0	0	0	0	0	0	0	0	0	0	0	9	0	0	0	0	106	9	0	22	56	2	0	0	0	0	0	0	0	0	0
ASV518	4eec83dc7cf6bf08e124f986dc586d1a	Eukaryota	TSAR	Alveolata	Dinoflagellata	Dinophyceae	Peridiniales	unassigned	unassigned	unassigned	Unknown		CAATAGCGTATATTAAAGTTGTTGCGGTTAAAAAGCTCGTAGTTGGATTTCTGCCGAGGACGACCGGTCCGCCCTCTGGGTGAGTATCTGGCTCGGCCTGGGCATCTTCTTGGAGAACGTAGCTGCACTTGACTGTGTGGTGCGGTATCCAAGACTTTTACTTTGAGGAAATTAGAGTGTTTCAAGCAGGCACACGCCTTGAATACATTAGCATGGAATAATAAGATAGGACCTCGGTTCTATTTTGTTGGTTTCTAGAGCTGAGGTAATGATTAATAGGGATAGTTGGGGGCATTCGTATTTAACTGTCAGAGGTGAAATTCTTGGATTTGTTAAAGACGGACTACTGCGAAAGCATTTGCCAAGGATGTTTTCATTGATCAAGAACGAAAGTTAGGG…	0	0	0	0	0	0	0	0	0	0	0	0	11	0	0	0	0	0	0	24	69	0	0	28	24	0	0	0	0	0	0	19
ASV519	c1feaf3f8ab09d312ffb188d66aa81c4	Eukaryota	TSAR	Alveolata	Dinoflagellata	Dinophyceae	unassigned	unassigned	unassigned	unassigned	Unknown		CAATAGCGTATATTAAAGTTGTTGCGGTTAAAAAGCTCGTAGTTGGATTTCTGCCGAGGACGACCGGTCCGCCCTCTGGGTGAGTATCTGGCTCGACCTGGGCATCCTTCCAGAGAATGTGTCTGCTCTTGACTGAGTGGTGCAGTATCTGGAACTTTTACTTTGAGGAAATTAGAGTGTTTCAAGCAGGCATACGCCTTGAATACATTAGCATGGAATAATAAGATAGGACCTCGGTTCTATTTTGTTGGTTTCTAGAGCTGAGGTAATGATTAATAGGGATAGTTGGGGGCATTCGTATTTAACTGTCAGAGGTGAAATTCTTGGATTTGTTAAAGACGGACTACTGCGAAAGCATTTGCCAAGGATGTTTTCATTGATCAAGAACGAAAGTTAGGG…	0	4	0	0	0	0	44	46	0	0	0	0	0	0	6	2	12	0	0	9	28	0	0	10	6	14	0	5	0	0	0	0
ASV520	6ce31fefe3c4faafc2a1266342bff783	Eukaryota	TSAR	Stramenopiles	Gyrista	Chrysophyceae	Ochromonadales	Ochromonadales_X	Ochromonadales_XX	Ochromonadales_XX_sp.	Phototroph		CAATAGCGTATACTAAAGTTGTTGCAGTTAAAAAGCTCGTAGTTGAATTTCTGGTCTTGGACAGCGGTCTGCCTCAAACGAGGTACGCACCATCTATCCGAGTCCATCCTCGGGGAAAACATGTCTGTGATTCAGTTCATGGGCATGGGATCCCCGTCATTTACTGTGAGCAAAATAGAGTGTTCAAAGCAGGCTTATGCCGTTGAATACATTAGCATGGAATAATAAGATAAGACCTTGGTCTATTTTGTTGGTTTGTACTCCAAGGTAATGATTAATAGGGATAGTTGGGGGTATTCGTATTCAATTGTCAGAGGTGAAATTCTTGGATTTATGGAAGACGAACTACTGCGAAAGCATTTACCAAGGATGTTTTCATTAATCAAGAACGAAAGTTAG…	0	0	0	0	0	0	0	0	0	0	0	0	0	0	0	0	0	11	48	0	19	18	52	0	0	0	0	0	0	0	0	0
ASV521	3efddb50f9df73a6cbe46dcfc5a114c0	Eukaryota	TSAR	Alveolata	Dinoflagellata	Dinophyceae	Peridiniales	Thoracosphaeraceae	Thoracosphaeraceae_X	Thoracosphaeraceae_X_sp.	Unknown		CAATAGCGTATATTAAAGTTGTTGCGGTTAAAAAGCTCGTAGTTGGATTTCTGCAGAGGACGACCGGTCCGCCCACTGGGTGTGCATCTGGCTCGGCCTGTGCATCTTCTTGGAGAACGTATCTGCACTTCACTGTGTGGTGCGGTATCCAGGACTTTTACTTTGAGGAAATTAGAGTGTTTCAAGCAGGCACACGCCTTGAATACATTAGCATGGAATAATAAGATAGGACCTTGGTTCTATTTTGTTGGTTTCTAGAGCTGAGGTAATGATTAATAGGGATAGTTGGGGGCATTCGTATTTAACTGTCAGAGGTGAAATTCTTGGATTTGTTAAAGACGGACTACTGCGAAAGCATTTGCCAAGGATGTTTTCATTGATCAAGAACGAAAGTTAGGG…	7	6	6	7	6	9	20	0	1	0	0	2	9	11	8	0	5	1	4	0	2	12	3	0	4	1	7	13	0	8	4	10
ASV522	32df7dcd4000fb69f5110a6ad6259fea	Eukaryota	TSAR	Alveolata	Dinoflagellata	Syndiniales	Dino-Group-II	Dino-Group-II_X	Dino-Group-II_XX	Dino-Group-II_XX_sp.	Parasite		CAATAGCGTATATTAAAGTTGTTGCGGTAAAAAAGCTCGTAGTTGGATTTCTGTTGAGGACGCTCGGTCCACTCTATGAGTGTGCATCTGGGTTTTGTCCTCGGCATCCCGTGGGAGAACGTGTCTGCGCTTAACTGCGTGGTGCGGCCTCTTCCACGCTTTTACTTTGAGGAAATTCGAGTGTTTACGGCAGGCATTGTCCGCTGTGAAGATGTTAGCATGGAATAATAATATAGGACCTCGGTCCCATTTTGTTGGTTTCTGGAGCTGAGGTATGCACGGTTAATAGGAACATTTGGGGGCATTTGTATCGGCCGGTCAGAGGTGGAATTCTTGGATTCGGTCGCGACAAACTACTGCGAAAGCATTTGTCAAGGATGTTTTCATTGATCAAGAACG…	6	0	0	0	0	0	0	1	0	0	0	0	0	0	8	14	33	0	0	0	2	0	0	19	40	43	0	5	11	1	0	3
ASV523	7e045fd13e7b96d1a448160efbe8c522	Eukaryota	Haptista	Haptophyta	Haptophyta_X	Prymnesiophyceae	Prymnesiales	Prymnesiaceae	Prymnesium	Prymnesium_sp.	Phototroph		CAATAGCGTATATTAAAGTTGTTGCAGTTAAAACGCTCGTAGTCGGATTTCGGGGCGGGGCCGCCGGTCTGCCGATGGGTATGCACTGGCGGTCGCGTCCTTCCTTCCGGAGACTGGCCCTACTCTTAACTGAGCGGGGTCGGGAGACGGATCGTTTACTTTGAAAAAATCAGAGTGTTTCAAGCAGGCAGCTCGCTCTTGCATGGATTAGCATGGGATAATGAAATAGGACTTTGGTGCTATTTTGTTGGTTTCGAACACCGAAGTAATGATTAACAGGGACAGTCAGGGGCACTCGTATTCCGCCGAGAGAGGTGAAATTCTCAGACCAGCGGAAGACGAACCACTGCGAAAGCATTTGCCAGGGATGTTTTCACTGATCAAGAACGAAAGTTAGGG…	0	0	0	0	0	0	0	26	0	25	28	0	0	0	16	5	9	0	0	0	5	0	0	6	18	15	0	0	0	0	0	0
ASV524	a94a1d0ba66010af50a213fc7858e026	Eukaryota	TSAR	Stramenopiles	Bigyra	Sagenista	Sagenista_X	MAST-7	MAST-7A	MAST-7A_sp.	Phagotroph		CAATAGCGTATATTAAAGTTGTTGCAGTTAAAAAGCTCGTAGTTGGATTTCTGGTGGGAGCACGGGTCGGCCCTCACGGGTTGTACTGTTGTTGCGTCCTGCCGTTTCGGAGGGAATGGCCTCGCTATTAAGTTAGCGTGGTCGGGAACTCTGTCGTTTACTGTGAAAAAATTAGAGTGTTCAAAGCAGGCCTTCGCTGTGAATACATTAGCATGGAATAATAAGATAGGACTGTAGTGCTATTTTGTTGGTTTGCGTACTATGGTAATGATTAATAGGGATAGTTGGGGGTATTCATATTCAATTGTCAGAGGTGAAATTCTTGGATTTATGGAAGATGAACTACTGCGAAAGCATTTACCAAGGATGTTTTCATTAATCAAGAACGAAAGTTAGGGG…	0	9	0	8	6	0	0	18	0	0	6	0	4	3	10	0	0	0	5	2	29	0	7	0	14	20	0	0	0	0	3	3
ASV525	247e98ea3efc81a133e71c65500d004d	Eukaryota	TSAR	Alveolata	Dinoflagellata	Dinophyceae	Peridiniales	Protoperidiniaceae	Protoperidinium	Protoperidinium_denticulatum	Phagotroph		CATCAGTGTACATTAAAATTGTTGCAGTTGAAAAACTCGTAGTTGGATTTATGCCTAGACTAACTGGTCCATCCTTTGGCTGAGCATCAGAGGTGGTAACAACAGCATATTGAGCATTGTGGCTGTACTTAGCTGTGTGGCTCTATGTCCAAGCTTGTTACGTTGATGAAATTACTGTGCTTCAAGCAGGCAGAAACCTTGGATATACTAGCATGAAATAGCACAATTATGCCTCAGTTGTGATGCTGGCCCCTGGACATAGGTGATGATGGACTGGGACACTTGAGGGCAAACAGACTCAACTTCAAGAGGTGAAATTCTAAGATTTGTTGAAGATGCCCTACTGTGAAAGCATTTGTCAGGACCATGCCCATTGATCAAGAATGAAAGCTCAGGGCT	0	0	0	0	0	0	0	0	0	0	0	0	0	0	0	0	0	140	23	0	0	41	0	0	0	0	0	0	0	0	0	0
ASV526	b6516f6a2c698ddb4ceaf989594df515	Eukaryota	TSAR	Rhizaria	Cercozoa	Filosa-Thecofilosea	Cryomonadida	Protaspa-lineage	Protaspa-lineage_X	Protaspa-lineage_X_sp.	Phagotroph		CAAGAGCGTATATTAAAGTTGTTGCAGTTAAAAAGCTCGTAGTTGGATTTCTGGTATAATGTGCCTGGCCCGCGGCGGTAACGCCTGTGAGTGCCGGTGCGCGTTTGCCATCCTTCTAGAGAACGTTTCTACCCTTCACTGGGCCGGACTCGCGATCTAGATCTTTTACTTTGAAAAAATTAGAGTGTTTAAAGCAGGCTTTTGCTGTGAATACATTAGCATGGAATAATGATCTAGGACTTCGGTTCTATTTTGTTGGTTTCTAGTACTGAAGTAATGATTGATAGGGACAGTTGGGGGTGCTAGTATTGGCCGGCCAGAGGTGAAATTCTTGGATTCGGTCAAGACTAACTTATGCGAAAGCATTCACCAAGGATGTCTTCTTTAATCAAGAACGAA…	0	0	0	0	32	11	0	0	0	0	0	7	12	25	0	0	0	0	0	0	0	0	0	0	0	0	15	0	0	16	21	0
ASV527	146f4c3cda22e2c28b36e57f47a1db70	Eukaryota	TSAR	Alveolata	Dinoflagellata	Dinophyceae	Peridiniales	Heterocapsaceae	Heterocapsa	unassigned	Unknown		CAATAGCGTATATTAAAGTTGTTGCGGTTAAAAAGCTCGTAGTTGGATTTCTGCCGAGGACGACCGGTCCGCCCTCTGGGTGAGCATCTGGCTCGGCCTGGGCATCTTCTTGGAGAACGTATCTGCACTTGACTGTGTGGTGCGGTATTCAGGACTTTTACTTTGAGGAAATTAGAGTGTTTCAAGCAGGCATACGCCTTGAATACATTAGCATGGAATAATAAGATAGGACCTCGGTTCTATTTTGTTGGTTTCTAGATCTGAGGTAATGATTAATAGGGATAGTTGGGGGCATTCGTATTTAACTGTCAGAGGTGAAATTCTTGGGTTTGTTAAAGACGGACTACTGCGAAAGCATTTGCCAAGGATGTTTTCATTGATCAAGAACGAAAGTTAGGG…	0	0	0	0	0	0	0	0	0	0	0	0	0	0	0	0	0	0	0	0	0	0	0	0	0	0	0	76	0	54	0	0
ASV528	e0c61e32dff31a37e3e4222f97657841	Eukaryota	TSAR	Stramenopiles	Gyrista	Mediophyceae	Thalassiosirales	Thalassiosiraceae	Thalassiosira	unassigned	Phototroph		CAATAGCGTATATTAAAGTTGTTGCAGTTAAAAAGCTCGTAGTTGGATTTCTGGCAGGAGTGACCGGTCATGCACTCTGTGCGTGAACTTGTGTTGTCTCTGGCCATCCTTGGGGAGATCCTGTTTGGCATTAAGTTGTCGGGCAGGGGATACCCATCGTTTACTGTGAAAAAATTAGAGTGTTTAAAGCAGGCTTATGCCGTTGAATATATTAGCATGGAATAATAAGATAGGACTTCGGAACTATTTTGTTGGTTTGCGTTACGAAGTAATGATTAATAGGGACAGTTGGGGGTATTCGTATTTCGTTGTCAGAGGTGAAATTCTTGGATTTCCGAAAGACGAACTACTGCGAAAGCATTTACCAAGGATGTTTTCATTAATCAAGAACGAAAGTTA…	0	61	0	28	0	0	0	0	0	0	31	0	0	0	0	0	0	0	0	0	0	0	16	0	0	0	0	0	0	0	0	0
ASV529	0a261f08ab6488473e7026e3bbad1963	Eukaryota	TSAR	Alveolata	Ciliophora	Spirotrichea	Oligotrichida	Strombidiidae	unassigned	unassigned	Phagotroph		CAATAGCGTATATTAAAGTTGTTGCAGTTAAAAAGCTCGTAGTTGGATTTCTGGGAGGGTGCCAACGCCCGCCGACGTGCGTGTGCAGCGGCGCCCTTCCATCCTTCTGTTAACGCCTCTCGGCATTCATTTGCTGGTGGCGGGCTCAGATATTTTACCTTGAGAAAATTAGAGTGTTTCAGGCAGGCTAGGCCGGAATACATTAGCATGGAATAATGGAATAGGACTACGGTCTCTTTGTTGGTTTGAGGGACTGCAGTAATGATTAATAGGGATAGTTGGGGGCATTAGTATTTAATTGTCAGAGGTGGAATTCTCGGATTTGTTAAAGACTAACTTATGCGAAAGCATTTGCCAAGGATGTTTTCATTAATCAAGAACGAAAGTTAGGGGAT	8	4	12	4	0	0	0	0	0	0	0	0	0	0	0	0	0	8	22	17	8	23	58	0	0	0	0	0	0	0	0	0
ASV530	b097d91822b3e3860221b08276e8c3d0	Eukaryota	TSAR	Alveolata	Dinoflagellata	Syndiniales	Dino-Group-II	Dino-Group-II-Clade-1	Dino-Group-II-Clade-1_X	Dino-Group-II-Clade-1_X_sp.	Parasite		CAATAGCGTATATTAAAGTTGTTGCGGTAAAAAAGCTCGTAGTTGGATTTCTGTTGAGGGTGACCGGTCCACACAATGTGTGCGCATCTGGTTCGGCCTCGGCATCCTCCCGAAAGACGTTTCTGCGCTTGATTGCGTGGTGCGGAACTCGGGACTTTTACTTTGAGGAAATTAGAGTGTTCACGGCAGGCCATCGCCAGAATACATTAGCATGGAATAATACTATAGGATCTCGGTTCTATTTTGTTGGTTTCTAGAGTTGAGATAATGGTTAATAGGGACAATTGGGGGCATTCGTATCAACACGTCAGAGGTGGAATTCTTGGATTGTGTTGCGACGAACTACTGCGAAAGCATTTGCCAAGGATGTTTTCATTGATCAAGAACGAAAGTAAGGGG…	18	8	0	0	0	4	14	20	0	10	0	0	0	0	0	0	0	0	0	37	42	0	0	0	0	0	0	0	0	0	0	0
ASV531	b4201b53f49d95503860bdb4e6bb89fe	Eukaryota	TSAR	Stramenopiles	Gyrista	Mediophyceae	Chaetocerotales	Chaetocerotaceae	Chaetoceros	Chaetoceros_gelidus	Phototroph		CAGTAGCGTATATTAAAGTTGTTGCAGTTAAAAAGCTCGTAGTCGCATTTCTGGCGAGAGGAATTGGTCCGACATTTATTGTGGGTACTCGATTCTCTCTCGCCATCCTTGAGTGGTCCGTTCTGGCATTTAGTTGTCGGAGCGCCAGCCGCTCATCGTTTACTGTGAGAAAATTAGAGTGTTCAAAGCAGGCTTATGCCGTTGAATATATTAGCATGGAATAATAAGATAGGACCTCGGTGCTATTTTGTTGGTTTGCGCACAGAGGTAATGATGAACAGGGACAGTTGGGGGTATTTGTATTTCGTTGTCAGAGGTGAAATTCTTAGATTTACGAAAGACAAACTACTGCGAAAGCATTTACCAAGGATGTTTTCATTGATCAAGAACGAAAGTATG…	0	0	0	0	0	0	0	0	0	0	0	0	0	0	0	0	0	0	29	35	49	0	38	0	0	0	0	0	0	0	0	0
ASV532	45aecdf03e18f67f9204efb100f6c7bc	Eukaryota	TSAR	Alveolata	Dinoflagellata	Dinophyceae	unassigned	unassigned	unassigned	unassigned	Unknown		CAATAGCGTATATTAAAGTTGTTGCGGTTAAAAAGCTCGTAGTTGGATTTCTGCCGAGGACGACCGGTCCGCCCTCTGGGTGAGTATCTGGCTCTGCCTGGGCATCTTCTTGGAGAACGTAGCTGCACTTAACTGTGTGGTGCGGTATCCAGGACTTTTACTTTGAGGAAATTAGAGTGTTTCAAGCAGGCATACGCCTTGAATACATTAGCATGGAATAATAAGATAGGACCTCGGTTCTATTTTGTTGGTTTCTAGAGCTGAGGTAATGATTAATAGGGATAGTTGGGGGCATTCGTATTTAACTGTCAGAGGTGAAATTCTTGGATTTGTTAAAGACGGACTACTGCGAAAGCATTTGCCAAGGATGTTTTCATTGATCAAGAACGAAAGTTAGGG…	21	6	20	0	0	0	42	17	0	0	0	0	0	0	0	0	0	0	15	0	25	0	23	0	0	14	0	0	0	0	0	0
ASV533	1f3959eb48fe30d6e69bf0ed477f521b	Eukaryota	TSAR	Alveolata	Ciliophora	CONThreeP	CONThreeP_X	CONThreeP_XX	Askenasia	Askenasia_sp.	Phagotroph		CAATAGCGTATATTAAAGTTGTTGCAGTTAAAAAGCTCGTAGTTGAACTTCTGGCTATTCTTCCAGCTGGCTTCGGTCGCTGTAAGAGTGGTCATCCGCTTGGGAACTACGTTCGAACTTCACTGTTCGGCGTAAGGAACAGGCATTTTACTTAGAAAAAATTAGAGTGTTCAAGGCAGGCTATCGCCCTGAATACACAAGCTTGGAATAATGAAATAGGACTATTTCCATTTTATTGGTTATTGGAATTAGTAATGATTAATAGGGACAGTTGGGGACATTAGTATTTAATTGTCAGAGGTGAAATTCTTGGATTTATTAAAGACTAACTTATGCGAAAGCATTTGTCAAGGATGTTTTCATTAATCAAGAACGAAAGTTAGGGGAT	7	8	4	9	0	0	4	7	0	0	0	0	0	0	15	0	0	0	0	5	27	0	10	14	12	25	2	0	0	2	0	2
ASV534	bbee688421c6a724076f488fbbd8e20f	Eukaryota	TSAR	Alveolata	Dinoflagellata	Dinophyceae	Gymnodiniales	Gymnodiniaceae	Gymnodinium	Gymnodinium_sp.	Unknown		CAATAGCGTATATTAAAGTTGTTGCGGTTAAAAAGCTCGTAGTTGGATTTCTGCTGAGGACGACCGGTCCGCCCTCTGGGTGAGCATCTGGCTCGGCCTTGGCATCTTCTTGGGGAACGTTACTGCACTTGATTGTGTGGTGCGGTATCCAGGACTTTTACTTTGAGGAAATTATAGTGTTTCAAGCAGGCGCACGCCTTGAATACATTAGCATGGAATAATAAGATAGGACGTTGGTTCTATTTTGTTGGTTTCTAGAGCTGACGTAATGATTAATAGGGATAGTTGGGGGCATTCGTATTTAACTGTCAGAGGTGAAATTCTTGGATTTGTTAAAGACGGACTACTGCGAAAGCATTTGCCAAGGATGTTTTCATTGATCAAGAACGAAAGTTAGGG…	0	0	0	0	0	0	0	0	0	0	0	0	0	0	0	0	0	0	58	0	0	0	71	0	0	0	0	0	0	0	0	0
ASV535	158b4ab29332bfb43631f29a0e21e135	Eukaryota	TSAR	Stramenopiles	Gyrista	Bacillariophyceae	unassigned	unassigned	unassigned	unassigned	Phototroph		CAATAGCGTATATTAAAGTTGTTGCAGTTAAAAAGCTCGTAGTTGAACTTGTGGTCCGGACGGTTCGGTCTGACACTTATTGTGTTGGTACCTGAGCTATCTGACCATCCTTGGGTGGAATCTGTGTGGCATTAGGTTGTCGTGCAGGGGATGCCCATCGTTTACTGTGAAAAAATTAGAGTGTTCAAAGCAGGCTTATGCCGTTGAATATATTAGCATGGAATAATGAGATAGGACTTTGGTACTATTTTGTTGGTTTGTGCACCAAAGTAATGATTAATAGGGACAGTTGGGGGTATTCGTATTCCATTGTCAGAGGTGAAATTCTTGGATTTCTGGAAGACGAACTACTGCGAAAGCATTTACCAAGGATGTTTTCATTAATCAAGAACGAAAGTT…	15	18	13	4	5	9	0	0	11	0	0	14	4	0	0	0	0	9	15	0	6	19	14	0	0	0	9	0	0	4	0	6
ASV536	d80911475b242ded4cad42b462a9035f	Eukaryota	TSAR	Rhizaria	Cercozoa	Cercozoa_X	Cercozoa_XX	Cercozoa_XXX	Cercozoa_XXXX	Cercozoa_XXXX_sp.	Unknown		CAGTAGCGTATATTAAAGTTGTTGCAGTTAAAAAGCTCGTAGTTGGATTTCTGACTTCAGACGCCTGACCCTCCCTCGCTAGAGGTGTGTGTGCCGGAGCGTCTGTATCATCCTTTCAGATTTTGTCTCTGCCCTTAACCGGGATTGGAGTCTTCTATCTGGATCTTTTACTTTGAAGAAATTGGAGTGTTTAAAGCAGGCTTACGCCAGAACATATTAGCATGGAATAATAATTTAGGACTTTTGTTCTATTTTGTTGGTTTCTAGGACGAAAGTAATGATTGATAGGGATAGTTGGGGGTGCTAGTATTCGGCGGCCAGAGGTGAAATTCTTTGATCCGCTGAAGACTAACTTATGCGAAAGCATTCACCAAGGATGTCTTCTTTAATCAAGAACGA…	0	0	0	0	4	0	0	2	10	0	0	5	7	5	0	0	0	8	14	22	40	15	15	0	0	0	6	0	0	5	2	8
ASV537	cddc0d00564234b49cf1d2f4bb1d07cb	Eukaryota	Cryptista	Cryptophyta	Cryptophyta_X	Cryptophyceae	Cryptomonadales	Cryptomonadales_X	Plagioselmis	Plagioselmis_prolonga	Phototroph		TAATAGCGTATATTAAAGTTGTTGCAGTTAAAAAGCTCGTAGTCGGATATCGGGCTCGGGCAAGCTGTCGGCCTTTGGTCGGACGGCAGGCTCGGGTCTTTCTGCCTGAGGAACCCGGTTGCTTTAACGAGCTGCCGGTGGACGTAGGTCGTTTACTTTGAAAAAATTAGAGTGTTCAAAGCAGGCTAGCGCTTGAATACATTAGCATGGAATAATGGAATAGGACTTTGGTGCTATTTTGTTGGTTTATGGGACCGAAGTAATGATTAACAGGGACAGTTGGGGCCGTTTATATTTCGTTGTCAGAGGTGAAATTCTTGGATTTACGAAAGATAAACTTCTGCGAAAGCATTCGGCAAGGATGTTTTCATTGATCAAGAACGAAAGTTAGGGGAT	0	0	0	0	0	0	0	0	0	0	53	0	0	0	31	0	0	0	0	0	0	0	0	0	28	20	0	0	0	0	0	14
ASV538	2a678bdb2b037b8d46da670c81159160	Eukaryota	TSAR	Alveolata	Dinoflagellata	Dinophyceae	Gymnodiniales	Gymnodiniaceae	Gyrodinium	Gyrodinium_helveticum	Phagotroph		CAATAGCGTATATTAAAGTTGTTGCGGTTAAAAAGCTCGTAGTTGGATTTCTGCTGAGGACGACCGGTCCGCCCTCCGGGTGAGCATCTGGTTCGGCCTTGGCATCTTCTTGGTGAACGTATCTGCACTTGACTGTGTGGTGCGGTGCCCAGGACTTTTACTTTGAGGAAATTAGAGTGTTTCAAGCAGGCATACGCCTTGAATACATTAGCATGGAATAATAAGATAGGACCTCGGTTCTATTTTGTTGGTTTCTAGAGCTGAGGTAATGATTAATAGGGATAGTTGGGGGCATTCGTATTTAACTGTCAGAGGTGAAATTCTTGGATTTGTTAAAGACGGACTACTGCGAAAGCATTTGCCAAGGATGTTTTCATTGATCAAGAACGAAAGTTAGGG…	0	0	0	0	0	0	0	0	0	0	0	0	0	0	0	0	0	89	0	0	0	107	27	0	0	0	0	0	0	0	0	0
ASV539	243ed1bf9d884e43e47688a09809a687	Eukaryota	TSAR	Alveolata	Dinoflagellata	Syndiniales	Dino-Group-II	Dino-Group-II_X	Dino-Group-II_XX	Dino-Group-II_XX_sp.	Parasite		CAATAGCGTATATTAAAGTTGTTGCGGTAAAAAAGCTCGTAGTTGGATTTCTGTTGAGGATGGCCGGTCCGTCTTTCGGACGTGTATCTGGTTCAGCCTCGGCATCCTCTTGAGGAACATTGTTGCGCTTCATTGCGTGATGTGGTACTCAAGACTTTTACTTTGAGGAAATTAGAGTGTTCACGGCAGGCAAGCGCCCTGAATATATTAGCATGGGATAATAATATAGGACCTTGGTCTTATTTTGTTGGTTTCTAAGGCTAAGGTAATGATTAATAGGGATAATTGGGGGCATTTGTATCAACACGTCAGAGGTGGAATTCTTGGATTGTGTTGCGACAAACTACTGCGAAAGCATTTGCCAAGGATGTTTTCATTGATCAAGAACGAAAGTAAGGG…	0	0	3	0	1	0	0	0	5	0	0	0	3	4	1	35	16	0	0	0	0	0	0	11	25	14	2	9	0	16	0	7
ASV540	9aca95e114949822c683202de96e838a	Eukaryota	Haptista	Haptophyta	Haptophyta_X	Haptophyta_Clade_HAP3	Haptophyta_Clade_HAP3_X	Haptophyta_Clade_HAP3_XX	Haptophyta_Clade_HAP3_XXX	Haptophyta_Clade_HAP3_XXX_sp.	Phototroph		CAATAGCGTATATTAATGTTGTTGCAGTTAAAAAGCTCGTAGTCGGATTTCAATGCGGGTTGACCGGTCTGCCGATGGGTATGCACTGGTTGAGCCGTATTTCCTCCCGGAGACCTCGCCTACTCTTAACTGAGGCGGGCGGGGGAAACGGGACTTTTACTTTGAGGAAATCAGAGTGTTCAAAGCAGGCCAATTGGTTTTTGTATGTGTTAGCATGGGATAATGAAATAGGACTTTGGTGCTATTTTGTTGGTTTCGAACACCGAAGTAATGATTAATAGGGATAGTCAGGGGCACTCGTATTCCACCGAGAGAGGTGAAATTCTCAGACCAGTGGAAGACGAACTTCTGCGAAAGCATTTGCCAGGGATGTTTTCACTGATCAAGAACGAAAGTTAG…	0	0	0	1	7	0	0	0	0	0	8	1	7	0	26	4	8	0	0	0	0	0	0	7	21	22	0	0	4	0	9	18
ASV541	12ac6084eef39a2ab14aa689d00cd8f4	Eukaryota	TSAR	Alveolata	Dinoflagellata	Dinophyceae	unassigned	unassigned	unassigned	unassigned	Unknown		CAATAGCGTATATTAAAGTTGTTGCGGTTAAAAAGCTCGTAGTTGGATTTCTGCCGAGGACGACCGGTCCGCCCTTTGGGTGAGCATCTGGCTCGGCCTGGGCATCTTCTTGGAGAACGTATCTGCACTTGACTGTGTGGTGCGGTATCCAGGACCTTTACTTTGAGGAAATTAGAGTGTTTCAAGCAGGCATACGCCTTGAATACATTAGCATGGAATAATAAGATAGGACCTCGGTTCTATTTTGTTGGTTTCTAGAGCTGAGGTAATGATTAATAGGGATAGTTGGGGGCATTCGTATTTAACTGTCAGAGGTGAAATTCTTGGATTTGTTAAAGACGGACTACTGCGAAAGCATTTGCCAAGGATGTTTTCATTGATCAAGAACGAAAGTTAGGG…	24	12	91	19	0	0	0	0	0	0	0	0	0	0	0	0	0	0	0	0	0	0	0	0	0	0	0	0	0	0	0	0
ASV542	10634e8199e486357f0d5cd9d32e6599	Eukaryota	TSAR	Stramenopiles	Gyrista	Mediophyceae	Thalassiosirales	Thalassiosiraceae	Thalassiosira	Thalassiosira_hispida	Phototroph		CAATAGCGTATATTAAAGTTGTTGCAGTTAAAAAGCTCGTAGTTGGATTTCTGGCAGGAGCGACCGGTCGCACGCTATGCGTGTGAACTTGTGTTGTCTCTGGCCATCCTTGGGGAGATCCCGTTTGGCATTAAGTTGTCGGGCGGGGGATACCCATCGTTTACTGTGAAAAAATTAGAGTGTTTAAAGCAGGCTTATGCCGTTGAATATATTAGCATGGAATAATAAGATAGGACTTTGGAACTATTTTGTTGGTTTGCGTTACAAAGTAATGATTAATAGGGACAGTTGGGGGTATTCGTATTTCGTTGTCAGAGGTGAAATTCTTGGATTTCCGAAAGACGAACTACTGCGAAAGCATTTACCAAGGATGTTTTCATTAATCAAGAACGAAAGTTA…	0	0	0	0	31	0	0	0	19	0	0	10	11	0	0	0	0	0	0	0	0	0	0	0	0	0	12	7	27	10	4	10
ASV543	b126cdc19ac813e944b6dc8f77c9e244	Eukaryota	Archaeplastida	Chlorophyta	Chlorophyta_X	Pyramimonadophyceae	Pyramimonadales	Pyramimonadaceae	Pyramimonas	unassigned	Phototroph		CAATAGCGTATATTTAAGTTGTTGCAGTTAAAAAGCTCGTAGTTGGATTTCGGATGGGTGTAACCGGTCCGCCGTTTCGGTGTGCACTGGTCGTACCTATCTTGCTGTCGGGGACGCGCTTCTGGCCTTAATTGGCTGGGACGCGGAGTCGGCGATGTTACTTTGAAAAAATTAGAGTGTTCAAAGCAGGCCTAAGCTCTGAATACATTAGCATGGAATAACGCTATAGGACTCTGGTCTTATTGCGTTGGTCTTCGAGACCGGAGTAATGATTAAGAGGGACAGTTGGGGGCATTCGTATTTCATTGTCAGAGGTGAAATTCTTGGATTTATGAAAGACGAACTTCTGCGAAAGCATTTGCCAAGGATGTTTTCATTAATCAAGAACGAAAGTTGGGG…	0	0	0	0	0	0	0	0	0	0	0	5	0	9	10	0	8	7	8	0	0	9	7	14	0	0	16	5	32	2	6	10
ASV544	7968a2c23d7166f6153731741b8b6051	Eukaryota	TSAR	Alveolata	Ciliophora	Oligohymenophorea	OLIGO5	OLIGO5_X	OLIGO5_XX	OLIGO5_XX_sp.	Phagotroph		CAATAGCGTATATTAAAGTTGTTGCAGTTAAAAAGCTCGTAGTTGAATTTCTGGTCATTTTTAGTCTTGGCTTCGGTCGGGCTAGAGGTGGCCATCCGTCTGCAAGCTATTCTCGGCCTTCATTGGTTCGGATTAGCGAGCTGACATTTTACTTTGAAAAAATTAGAGTGTTTCAGGCAGGCTTTTGCCCGAATACATTAGCATGGAATAATGGAATTGGACTCTGGTCCATTTGGTTGGTTATTGGATCTGAGTAATGGTTAATAGGGACAGTTGGGGGCATTAGTATTTAATTGTCAGAGGTGAAATTCTTGGATTTATTAAAGACTAACTTATGCGAAAGCATTTGCCAAGGATGTTTTCATTAATCAAGAACGAAAGTTAGGGGAT	9	0	0	0	0	2	19	0	0	0	0	0	0	0	0	33	18	0	0	19	14	0	0	10	2	13	0	6	13	0	0	0
ASV545	1de7c9915340000e8875ef699669452d	Eukaryota	TSAR	Alveolata	Dinoflagellata	Dinophyceae	Peridiniales	Protoperidiniaceae	Protoperidinium	Protoperidinium_conicum	Phagotroph		CAATAGTGTATATTAAAGTTGTTGTGGTTAAAAAACTCGTAGTTGAATTTCTGCCAATGCAAACTGGTCCACCCACTGGGTGAGCATCTAGCCTTGCTGGAGCACATTATTGGAGAAACGCTGCTGCACTTGACTGTGTGGTGCGGTGCCCAAGTCTTTTACTTTGAGGAACGTAGAGTGTTTCACGCAGGCAAAGGCCTTGAATTTTCCAGCATGGAATAATGAGGTCAAGCTGCTGCTCCATCCTGCTGGTTCCTGAAGCAGTTGCAGTGATGAACAGGGATACTTGGGGGCATACAAACTCAACTGTCAGAGGTGAAATTCTTGGATTTGTTGAAGATGACCTACTGTGAAAGCATTTGCCATGCATGTTTTCATTGATCAAGAATGAAAGTTAGG…	0	0	2	0	0	0	36	0	16	0	0	11	4	0	3	0	7	34	29	0	0	0	4	0	0	0	4	4	7	0	0	0
ASV546	44c287317122eada33ebe14367fbde94	Eukaryota	TSAR	Alveolata	Dinoflagellata	Dinophyceae	Peridiniales	Amphidiniopsidaceae	Islandinium	Islandinium_tricingulatum	Phagotroph		CAATAGCGTATATTGAAGTTGCTGCGGTTGAAAAGTTCGTAGTTGGATTTCTGCCAAGGACGACCGGTCCGCCCCTTGGGTGAGCACCTGGCTCGGCCTCGGCATCTTCTTGGGGAGCGTGGCTGTACTTGACTGTGTGGCGCGGTGTCCAGGACTTTTACTTTGAGGAAATTAGAGTGTTTCAAGCAGGCTCACGCCTTGAATACATTAGCATGGAATAATAAGATAAGACCTTGGTTTATTTTGTTGGTTTCTAGACCCGAGGTAATGGTTAATAGGGATAGTTGGGGGCATTCGTATTTAACTGTCAGAGGTGAAATTCTTGGATTTGTTAAGGACGGACCACTGCGAAAGCATTTGCCAAGAATGTTTTCATTGATCAAGAACGAAAGTTAGGGG…	23	13	29	34	0	0	0	13	0	0	0	0	0	0	10	6	0	0	0	0	0	0	0	0	4	3	0	0	9	0	0	3
ASV547	cdee0d908cf65ba78524b0c8922c44df	Eukaryota	TSAR	Alveolata	Dinoflagellata	Syndiniales	Dino-Group-II	Dino-Group-II-Clade-4	Dino-Group-II-Clade-4_X	Dino-Group-II-Clade-4_X_sp.	Parasite		CAATAGCGTATATTAAAGTTGTTGCGGTTAAAAAGCTCGTAGTTGGATTTCTGTTGAGGGCAGCCGGTCCGCACTCGGTGCGTGTATCTGGTTTGACCTCGGCATCCTCTCAAAATACGTTTCTGCGCTTGATTGCGTGGAGCGGAGTTTGAGACTTTTACTTTGAGGAAATTAGAGTGTTCACGGCAGGCAATCGCCTTGAATATATTAGCATGGAATAATAATATAGGATCTTGGTTCTATTTTGTTGGTTTCTAGAGCTAAGATAATGATTAATAGGGACAATTGGGGGCATTCGTATTAACGCGTCAGAGGTGGAATTCTTGGATTGCGTTACGACGAACTACTGCGAAAGCATTTGCCAAGGATGTTTTCATTGATCAAGAACGAAAGTAAGGG…	0	0	0	0	0	0	107	54	0	0	0	0	0	0	0	41	0	0	0	0	4	0	0	0	0	0	0	0	7	0	0	0
ASV548	41f2c5c57ef8998c771559f0787d2948	Eukaryota	Haptista	Haptophyta	Haptophyta_X	Prymnesiophyceae	Prymnesiales	Prymnesiophyceae_Clade_B4	Prymnesiophyceae_Clade_B4_X	Prymnesiophyceae_Clade_B4_X_sp.	Phototroph		CAATAGCGTATATTAAAGTTGTTGCAGTTAAAACGCTCGTAGTCGGATTTCGGGGCGGGCCTACCGGTTTGCCGATGGGTATATACTGGTGGGTGCGTCCTTCCTTCCGGAGACCGCGCCTCCTCTTAACTGAGCGGGCGTGGGAGACGGATCGTTTACTTTGAAAAAATCAGAGTGTTTCAAGCAGGCATGTCGCTCTTGCATGGATTAGCATGGGATAATGAAATAGGACTTTGGTGCTATTTTGTTGGTTTCGAACACCGAAGTAATGATTAACAGGGACAGTCAGGGGCACTCGTATTCCGCAGAGAGAGGTGAAATTCTCAGACCCGCGGAAGACGAACCACTGCGAAAGCATTTGCCAGGGATGTTTTCACTGATCAAGAACGAAAGTTAGGG…	0	0	0	0	0	0	0	0	0	0	0	0	0	0	30	0	23	0	0	0	0	0	0	21	30	20	2	0	0	0	4	10
ASV549	47b1acc0d05618a9f45512a8c799de77	Eukaryota	TSAR	Stramenopiles	Gyrista	Bolidophyceae	Parmales	Parmales_env_1	Parmales_env_1_X	Parmales_env_1_X_sp.	Phototroph		CAATAGCGTATATTAAAGTTGTTGCAGTTAAAAAGCTCGTAGTTGGATTTCTGGTGGGAGCGACGGGTCCGCCCTTATGGGGTGTGAACTTTGTTTGCTCTCGCCATCCTTGTGGAAGACTTGTCTGGCATTAAGTTGTCGGGTTTGAATTCTGCATCGTTTACTGTGAAAAAATTAGAGTGTTCAAAGCAGGCCGTAGGCCGTTGAATACATTAGCATGGAATAATAAGATAGGACTTCAGTACTATTTTGTTGGTTTGCGTACCGAAGTAATGATTAATAGGGACAGTTGGGGGTATTCGTATTCAGTTGTCAGAGGTGAAATTCTTGGATTTATTGAAGACGAACTACTGCGAAAGCATTTACCAAGGATGTTTTCATTAATCAAGAACGAAAGTT…	0	0	0	0	6	0	0	0	0	0	0	0	6	9	21	0	9	0	0	0	1	0	0	1	26	20	12	0	0	0	7	17
ASV550	8b5b859b3eaead887614f3126b6b5708	Eukaryota	TSAR	Alveolata	Dinoflagellata	Dinophyceae	Peridiniales	Protoperidiniaceae	Protoperidinium	Protoperidinium_denticulatum	Phagotroph		CATCAGTGTACATTAAAATTGTTGCAGTTGAAAAACTCGTAGTTGGATTTATGCCAAGACTAACTGGTCCATCCTTTGGCTGAGCATCAGAGGTGGTAACAACAGCATATTGAGCATTGTGGCTGTACTTAGCTGTGTGGCTCTATGTCCAAGCTTGTTACGTTGATGAAATTACTGTGCTTCAAGCAGGCAGAAACCTTGGATATACTAGCATGAAATAGCACAATTATGCCTCAGTTGTGATGCTGGCCCCTGGACATAGGTGATGATGGACTGGGACACTTGAGGGCAAACAGACTCAACTTCAAGAGGTGAAATTCTAAGATTTGTTGAAGATGCCCTACTGTGAAAGCATTTGTCAGGACCATGCCCATTGATCAAGAAGGAAAGCTCAGGGCT	0	0	0	0	0	0	0	0	0	0	0	0	0	0	0	0	0	182	0	0	0	0	0	0	0	0	0	0	0	0	0	0
ASV551	423a83b311b3f80ad0c44f193ca36e36	Eukaryota	Cryptista	Cryptophyta	Cryptophyta_X	Cryptophyceae	Cryptomonadales	Hemiselmidaceae	Hemiselmis	Hemiselmis_cryptochromatica	Phototroph		CAATAGTGTATATTAAAGTTGTTGCAGTTAAAAAGCTCGTAGTCGAATGTAGGGTTATAAACGCCGAGATGTCTTTTAGGAGACGATTTTTGGCGTCATAACTCTTTTTTACCGACCAAAATTTGGTTTTAAATAATCAGATCGTGGGTGCCGGTAATATTTACTGTGAATAAATCAGAGTGTTCATGGCAGGCCGTATGGGCTTAAATATCTCAGCATGGAATAATAGAATAGGACTTATGGTTCTATTTTGTTGGTTTTTGGAGCCGAAGTAATGATTAATAGGAATAGTTGGGGGCACTCGTACTCCGTTGTCAGAGGTGAAATTCTTGGATTTACGGAAGACGAACAACTGCGAAAGCATCTGCCAAGGATGTTTTCATTGATCAAGAACGAAAG…	0	5	0	12	0	2	0	3	0	9	12	0	1	2	8	3	10	0	0	0	2	0	0	11	21	14	5	0	5	0	5	9
ASV552	30f534ffd183f6215e89cbb9b99bdc6d	Eukaryota	TSAR	Alveolata	Dinoflagellata	Syndiniales	Dino-Group-II	Dino-Group-II-Clade-10-and-11	Dino-Group-II-Clade-10-and-11_X	Dino-Group-II-Clade-10-and-11_X_sp.	Parasite		CAATAGCGTATATTAAAGTTGTTGCGGTTAAAAAGCTCGTAGTTGGATTTCTGTCGAAAACGGCCGGTCCGCACTATGTGCGTGTATCTGGTTCGGTTTTGGCATCCTCATGAAGAACGTAACTGCGCTTGATTGCGTGGTGCGGTATTCATGACTTTTACTTTGAGGAAATTAGAGTGTTCACGGCAGGCAAGCGCCTTGAATATATTAGCATGGAATAATAATATAGGACATGGGTTCTATTTTGTTGGTTTCTAGAACTTATGTAATGATTAATAGGGATAATTGGGGGCATTCGTATTAACGCGTCAGAGGTGGAATTCTTGGATTGCGTTACGACGAACTACTGCGAAAGCATTTGCCAAGGATGTTTTCATTGATCAAGAACGAAAGTATGGG…	5	20	3	4	0	0	0	9	0	0	0	0	0	0	0	0	0	0	0	15	75	0	0	0	0	0	0	0	0	0	0	4
ASV553	046d1e5eed3fd02847707a5be89d4695	Eukaryota	TSAR	Alveolata	Dinoflagellata	Dinophyceae	unassigned	unassigned	unassigned	unassigned	Unknown		CAATAGCGTATATTAAAGTTGTTGCGGTTAAAAAGCTCGTAGTTGGATTTCTGCCGAGGACGACCGGTCCGCCCTCTGGGTGTGTATCTGGCTCGACCTGGGCATCTTCTTGGAGAACGTGGCTGCACTTGATTGTGTGGTGCGGTATCCAGGACTTTTACTTTGAGGAAATTTGAGTGTTTCAAGCAGGCATACGCCTTGAAAACGTTAGCATGGAATAATAAGATAGGGTCACTTCTCTATTTTGTTGGTTTCTAGAATCGTGACAATGATTAATAGGGATAGTCGGGGGTATTTGTATTCAACTGTCAGAGGTGAAATTCTTGGATTTGTTGAAGACAGACTACTGCGAAAGCATTTACCAAGGATGTTTTCATTGATCAAGAACGAAAGTTAGGG…	0	13	14	15	0	0	0	0	0	0	0	0	8	0	8	0	0	0	1	0	0	0	8	0	11	17	4	0	0	0	6	20
ASV554	8368d6c6667bd3abde9ff87a868c4b16	Eukaryota	TSAR	Rhizaria	Cercozoa	Filosa-Thecofilosea	Ventricleftida	CCW10-lineage	CCW10-lineage_X	CCW10-lineage_X_sp.	Phagotroph		CAGTAGCGTATATTAAAGTTGTTGCAGTTAAAAAGCTCGTAGTTGGATTTCTGGTACGCTGCGCCTGGCCCGCCCACGTTAGTGGTGTGAGTGTCGGTGCGCGGTTGCCATCCTTCTAGAGAACGTGTCTACCCTTCACTGGGCCGGATTCGGGATCTAGATCATTTACTTTGAAAAAATTAGAGTGTTTAAAGCAGGCTTTTGCTATGAATACATTAGCATGGAATAATAATATAGGACTTTGGTTCTATTTTGTTGGTTTCTAGGACTAAAGTAATGATTGATAGGGATAGTTGGGGGTGCTAGTATTCAGCGGCCAGAGGTGAAATTCTTGGATTCGCTGAAGACTAACTTATGCGAAAGCATTCACCAAGGATGTCTTCTTTAATCAAGAACGAA…	0	0	0	0	15	2	0	0	6	0	0	1	8	5	0	0	0	2	6	8	29	0	4	0	0	0	7	0	0	7	10	5
ASV555	c2241a8bbec276c19c1f880f7df7082a	Eukaryota	TSAR	Alveolata	Dinoflagellata	Syndiniales	Dino-Group-I	Dino-Group-I-Clade-1	Dino-Group-I-Clade-1_X	Dino-Group-I-Clade-1_X_sp.	Parasite		CAATAGCGTATATTAAAGTTGTTGCGGTTAAAAAGCTCGTAGTTGGAGTTCTGCCAGGTGACGCTCGTCCGCCCAAGTGGTGTGTACAGGGCGTGCATCTGGCCCCTTCAAGGGGAACGTGTTGCACTTTATTGTGTGGCGCGAGATCCTTGACTTTTACTTTGAGGAAATAAGAGTGTTCCAAGCAGGCTCTCGTCGTGCATAGCTCAGCATGGAATAATAGCATTGGACTTCGTTTCTACGCTGTTGGTTGCAAGAAGCGAGGTAATGATGAAGAGGGATAGTTGGGGGCATTCGTATTTAACTGTCAGAGGTGAAATTCTTGGATTTGTTAAAGACGGACTACTGCGAAAGCATCTGCCATGGATGTTTTCATTGATCAAGAACGAAAGTTAGGGG…	0	0	0	0	0	0	0	47	0	0	5	0	0	0	15	0	5	0	0	0	6	0	0	6	19	29	0	0	0	0	0	0
ASV556	4ca6bd537bf8c1b8e5562c64abcb406c	Eukaryota	TSAR	Telonemia	Telonemia_X	Telonemia_XX	Telonemia_XXX	Telonemia-Group-2	Telonemia-Group-2_X	Telonemia-Group-2_X_sp.	Phagotroph		CAATAGCGTATATTAAAGTTGTTGCAGTTAAAAAGCTCGTAGTTGGAGTTCGGGGAAAGCTCAGTCGGTCGGCCTAATGGGTCAGAACTGGCTGACTCTCTCTTGTTTGCGGATCCCTCCCGGAGTTAACTCTTCAGGTTGTGGAGTCCGCATCGTTTACCTTGAAAAAATTAGAGTGTTCAAAGCAGGCGTTTGCTTGAATATATTAGCATGGAATAATGGAATAGGACCCTGGTTCTATTTTGTTGGTTTTGAGAGCCAGAGTAATGATTAATAGGGATAGTTGGGGGCATTCATATTTCATTGTCAGAGGTGAAATTCTTGGATTTATGAAAGATGAACTTCTGCGAAAGCATTTGCCAAGGATGTTTTCATTAATCAAGAACGAAAGTTAGGGGAT	0	0	0	0	0	0	0	40	0	0	95	0	0	0	0	0	0	0	0	0	0	0	0	0	0	0	0	0	0	0	0	0
ASV557	7d62f9cbf8b9c2ceff372eef2e7c064a	Eukaryota	TSAR	Rhizaria	Cercozoa	Filosa-Thecofilosea	Ventricleftida	Ventrifissuridae	Ventrifissuridae_X	Ventrifissuridae_X_sp.	Phagotroph		CAGTAGCGTATATTAAAGTTGTTGCAGTTAAAAAGCTCGTAGTTGGATTTCTGGTATGCTACGCCTGGCCCGCCGACGTTAGTCGTGTGTTGTGCTGGAGCGCGGTTGCCATCCTTCTAGAAAACGTTTCTATCCTTCGCTGGACCGGATTCGCGATCTAGATCTTTTACTTTGAAAAAATTAGAGTGTTTAAAGCAGGCTTTTGCTATGAATACATTAGCATGGAATAATAATATAGGACTTCAGTTCTATTTTGTTGGTTTCTAGAACAGAAGTAATGATTGATAGGGATAGTTGGGGGTGCTAGTATTTAACGGCCAGAGGTGAAATTCTTGGATTCGTTAAAGACTAACTTATGCGAAAGCATTCACCAAGGATGTCTTCTTTAATCAAGAACGA…	8	48	11	11	0	0	0	0	0	0	0	0	0	0	0	0	0	6	5	0	12	11	19	0	0	0	0	0	0	0	0	0
ASV558	b8b489505ef176cec43faac35396b06e	Eukaryota	TSAR	Alveolata	Dinoflagellata	Syndiniales	Dino-Group-II	Dino-Group-II-Clade-4	Dino-Group-II-Clade-4_X	Dino-Group-II-Clade-4_X_sp.	Parasite		CAATAGCGTATATTAAAGTTGTTGCGGTTAAAAAGCTCGTAGTTGGATTTCTGTTGAAGGCAGCCGGTCCGCACTTGGTGCGTGTATCTGGTTTGACTTCGGCATCCTCTCAAAACACGTTTCTGCGCTTGATTGCGTGGAGCGGGGTTTGAGACTTTTACTTTGAGGAAATTAGAGTGTTCACGGCAGGCAATCGCCTTGAATATATTAGCATGGAATAATAATATAGGATCTTGGTTCTATTTTGTTGGTTTCTAGAGCTAAGATAATGATTAATAGGGACAATTGGGGGCATTCGTATTAACACGTCAGAGGTGGAATTCTTGGATTGTGTTACGACGAACTACTGCGAAAGCATTTGCCAAGGATGTTTTCATTGATCAAGAACGAAAGTAAGGG…	0	0	0	7	0	0	0	25	0	0	23	0	0	0	11	0	15	0	0	12	0	0	0	9	24	21	0	0	0	0	0	0
ASV559	37ec4b456b2942a6892735b18ccc427f	Eukaryota	TSAR	Rhizaria	Cercozoa	Chlorarachniophyceae	Chlorarachniophyceae_X	NPK2-lineage	NPK2-lineage_X	NPK2-lineage_X_sp.	Phototroph		CAATAGCGTATATTAAAGTTGTTGCAGTTAAAAAGCTCGTAGTTGGATTTCAGTCTTAGCGCTCCTGGCCCGCGCCCTTGAGGCGCCGAGTGCCGGATGAGCGCTGGACTTCCTTCTGGCAAGGATCTTCTACCCCTATGGGGCCGGGAGTGACTTCTGGATCATTTACTTTGAAGAAATTAGAGTGTTCAAAGCAAGCTTACGCTGTGAATATATTAGCATGGAATAATAACATAGGACTCGGGTTCTATTTTGTTGGTTTCTAGGACTCAAGTAATGATTGATAGGGACAGTTGGGGGTGCTGCTATTATATGGCCAGAGGTGAAATTCACGGATTCATATAAGAGCAACTTATGCGAAAGCATTCACCAAGGATGTCTTCTTTAATCAAGAACGAA…	0	0	0	0	1	0	5	32	0	1	21	0	0	0	19	2	9	0	0	0	0	0	0	10	11	18	0	0	0	0	0	2
ASV560	ede0d1a3bdf674feebfd31d3c505110b	Eukaryota	TSAR	Alveolata	Ciliophora	Spirotrichea	Oligotrichida	unassigned	unassigned	unassigned	Phagotroph		CAATAGCGTATATTAAAGTTGTTGCAGTTAAAAAGCTCGTAGTTGGATTTCTGGGAGAGTGCCAATGTCCGCCGAAGTGCGTGCGCAGCGGCGCTCTTTCATCCTTCTGTTAACGGCTCTCGGCATTCATTTGCTGGTGTCGGGCTCAGATATTTTACCTTGAGAAAATTAGAGTGTTTCAGGCAGGCTAGGCCGGAATACATTAGCATGGAATAATGGAATAGGACTACGGTCTCTTTGTTGGTTTGAGGGACTGCAGTAATGATTAATAGGGATAGTTGGGGGCATTAGTATTTAATTGTCAGAGGTGGAATTCTCGGATTTGTTAAAGACTAACTTATGCGAAAGCATTTGCCAAGGATGTTTTCATTAATCAAGAACGAAAGTTAGGGGAT	1	0	0	0	0	26	0	0	17	0	0	0	1	0	0	0	3	20	1	27	6	23	1	0	0	0	0	1	0	5	14	0
ASV561	0825d78c475258af2be80e75338d948b	Eukaryota	TSAR	Alveolata	Dinoflagellata	Dinophyceae	unassigned	unassigned	unassigned	unassigned	Unknown		CAATAGCGTATATTAAAGTTGTTGCGGTTAAAAAGCTCGTAGTTGGATTTCTGCCGAGGACGACCGGTCCGCCCTCTGGGTGAGTATCTGGCTCGGCCTGGGCATCTTCTTGGAGAACATATCTGCACTTCATTGTGTGGTGTGGTATCCAGGACTTTTACTTTGAGGAAATTAGAGTGTTTCAAGCAGGCACACGCCTTGAATACATTAGCATGGAATAATAAGATAGGACCTCGGTTCTATTTTGTTGGTTTCTAGAGCTGAGGTAATGATTAATAGGGATAGTTGGGGGCATTCGTATTTAACTGTCAGAGGTGAAATTCTTGGATTTGTTAAAGACGGACTACTGCGAAAGCATTTGCCAAGGATGTTTTCATTGATCAAGAACGAAAGTTAGGG…	52	27	49	19	0	0	0	0	0	0	0	0	0	0	0	0	0	0	0	0	0	0	0	0	0	0	0	0	0	0	0	0
ASV562	b2651aee247a42c8bb2be71a78688f7a	Eukaryota	TSAR	Alveolata	Dinoflagellata	Syndiniales	Dino-Group-II	Dino-Group-II-Clade-14	Dino-Group-II-Clade-14_X	Dino-Group-II-Clade-14_X_sp.	Parasite		CAATAACGTATATTAAAGTTGTTGCGGTTAAAAAGCTCGTAGTTGGATTTCTGTTGAAAGCGATCGGTCCCCTCTCTGAGGGCGTATCTGATTCGCTTTTGGCATCCTCCTGTAGCACGTTTCTGTCCTTCACTGGATGGAGCGGGATGCAGGACTTTTACTTTGAGGAAATTCGAGTGTTCACAGCAGGCAATCGCCCTGAAGATATTAGCATGGAATAATAATATAGGACCTTGGTTCTATTTTGTTGGTTTCTAGAGCTGAGGTAATGATTAATAGGGATATTTGGGGGCATTCGTACTAACCGGTCAGAGGTGGAATTCTTGGATTCGGTTATGACGAACGACTGCGAAAGCATTTGTCAAGAATGTTTTCATTGATCAAGAACGAAAGTGTGGG…	0	0	0	0	0	0	0	0	0	0	0	0	0	0	0	19	18	0	0	0	0	0	0	14	46	34	0	0	0	3	0	0
ASV563	165a41a39dba7154c26f720813121e34	Eukaryota	TSAR	Alveolata	Ciliophora	Spirotrichea	Choreotrichida	Choreotrichida_X	Choreotrichida_XX	Choreotrichida_XX_sp.	Phagotroph		CAATAGCGTATATTAAAGTTGTTGCAGTTAAAAAGCTCGTAGTTGGATTTCTGGCCGAGTGTCCCGTGGCCAGCATGACGTTTGGTCCACGGCGCTCTGCCATCCTTCTGTCAACCTTCGCCTCGTTCATTCGTGGCGCTGGGGCTCAGATATTTTACCTTGAGAAAATTAGAGTGTTTCAGGCAGGCTTTCGCCGGAATACATTAGCATGGAATAATGGAAAAGGACTTCAACCTCTTCTGTTGGTCTGAGAGGCTGTAGTAATGATTAATAGGGATAGTTGGGGGCATTAGTACTTAACTGTCAGAGGTGAAATTCTCCGATTTGTTAAAGACTAACTTATGCGAAAGCATTTGCCAAGGATGTTTTCATTAATCAAGAACGAAAGTTAGGGGAT	0	0	0	0	0	0	214	27	0	6	0	0	0	0	0	0	0	0	0	0	0	0	0	0	0	0	0	0	0	0	0	0
ASV564	83e9336350af610d8301e6655cb98e4b	Eukaryota	TSAR	Telonemia	Telonemia_X	Telonemia_XX	Telonemia_XXX	Telonemia-Group-2	Telonemia-Group-2_X	Telonemia-Group-2_X_sp.	Phagotroph		CAATAGCGTATATTAAAGTTGTTGCAGTTAAAAAGCTCGTAGTTGGAGTTCAGAGTGAGCTCGTCTGGTCGGCCTTATGGGTCAGAACTGGTTGACTCTCTCTTGTTTGTGGATCCTGTCAGCAGTTAACTCTGTTGATGTGGAGTCCACATCGTTTACCTTGAAAAAATTAGAGTGTTCAAAGCAGGCGTTTGCTTGAATATATTAGCATGGAATAATGGAATAGGACGCTGGTTCTATTTTGTTGGTTTTGAGAACCAGAGTAATGATTAATAGGGACAGTTGGGGGCATTCATATTTCATTGTCAGAGGTGAAATTCTTGGATTTATGAAAGATGAACTTCTGCGAAAGCATTTGCCAAGGATGTTTTCATTAATCAAGAACGAAAGTTAGGGGAT	0	0	0	0	0	0	4	18	0	0	116	0	0	0	0	0	0	0	0	0	0	0	0	0	0	0	0	0	0	0	0	0
ASV565	501c9a6985f7085f34b205c27f62f277	Eukaryota	Obazoa	Opisthokonta	Choanoflagellata	Choanoflagellatea	Acanthoecida	Stephanoecidae_Group_H	Stephanoecidae_Group_H_X	Stephanoecidae_Group_H_X_sp.	Phagotroph		CAATAGCGTATATTAAAGTTGTTGCAGTTAAAAAGCTCGTAGTTGGATTTCTGTTCTCGGGGATCGGTCCGCCTCACGGTGAGCACTGGTAACCTGGGGACATCCTCTCGAAGGCGGGTGGTGCACTTAGTTGTGTGCTGCTTGGATTCGGGACCTTTACTTTGAAAAAATTAGAGTGTTCAAAGCAGGCGTCGGCTTGAATACATTAGCATGGAATAATGGAATAGGACTTTGGTTCTATTTTGTTGGTTTCTAGGACCGAAGTAATGATTAATAGGGACAGTTGGGGGCATTAGTATTTAATTGTCAGAGGTGAAATTCTTGGATTTATGAAAGACTAACTACTGCGAAAGCATTTGCCAAGGATGTTTTCATTAATCAAGAACGAAAGTTAGGGGAT	0	0	0	0	0	0	0	22	0	0	0	3	0	0	0	0	0	0	23	0	27	0	31	0	0	0	0	0	0	7	8	0
ASV566	a4a729868fa7a9e021a9cbaf25c18f99	Eukaryota	TSAR	Alveolata	Dinoflagellata	Dinophyceae	unassigned	unassigned	unassigned	unassigned	Unknown		CAATAGCGTATATTAAAGTTGTTGCGGTTAAAAAGCTCGTAGTTGGATTTCTGCCGAGGACGACCGGTCCGCCCTCTGGGTGAGTATCTGGCTCGGCCTGGGCATCTTCTTGGAGAACGTAGCTGCACTTGACTGTGTGGTGCGGTATCCAGGACTTTTACTTTGAGGAAATTAGAGTGTTTCAAGCAGGCACACGCCTTGAATACATTAGCATGGAATAATAAGATAGGACCTCGGTTCTATTTTGTTGGTTTCTAGAGCTGAGGTAATGATTAATAGGGATAGTTGGGGGCATTCGTATTCAACTGTCAGAGGTGAAATTCTTGGATTTGTTGAAGACGGACTACTGCGAAAGCATTTGCCAAGGATGTTTTCATTGATCAAGAACGAAAGTTAGGG…	50	18	0	0	0	0	0	0	0	0	0	0	0	0	0	0	0	0	0	27	38	0	0	7	0	0	0	13	0	0	0	0
ASV567	de385809986774ab5b369881c0893a33	Eukaryota	TSAR	Alveolata	Ciliophora	Spirotrichea	Hypotrichia	Hypotrichia_X	Bergeriella	Bergeriella_ovata	Phagotroph		CAATAGCATATATTAAAGTTGTTGCAGTTAAAAAGCTCGTAGTTGGATTTCTGGGAGAGAGCCAATGTCCGCTGATGCGTGCGCAGCGGCTCTCTTCCATCCTTCTGTTAACGTTTCTTGGTATTCAGTTACTGGTTTCGGGCTCAGATATTTTACCTTGAGAAAATTAGAGTGTTTCAGGCAGGCTTGCGCCGGAATACATTAGCATGGAATAATAGAATAGGACTTGGGTCTCCTTTGTTGGTTTGAGGGACTTAAGTAATGATTAATAGGGATAGTTGGGGGCATTAGTATTTAATTGTCAGAGGTGAAATTCTCGGATTTGTTAAAGACTAACTTATGCGAAAGCATTTGCCAAGGATGTTTTCATTAATCAAGAACGAAAGTTAGGGGAT	20	0	22	0	0	0	146	7	0	0	0	0	0	0	0	0	0	2	0	0	0	30	0	0	0	0	0	0	0	0	0	0
ASV568	5e723feafb14df5cb57eecbc87bfe4d1	Eukaryota	Haptista	Centroplasthelida	Centroplasthelida_X	Pterocystida	Pterocystida_X	Pterocystida_XX	Pterocystida_XXX	Pterocystida_XXX_sp.	Phagotroph		CAATAGCGTATATTAAAGTTGTTGCAGTTAAAAAGCTCGTAGTCTGACTGTTGACCTGGTGTTGAGCGTCCGTGGCTTCTGGTCATGTGTACGCGAGGCACTGGTCACTACCTTCGGAGGAGCGTTCGTGCTTTTAACTAAGTGCGTGCGGGATTCCGATAGTTTACTTTGAGAAAAATAGAGTGTTCAAAGCAGGCGATTGCCTTGAATACATTAGCATGGGATAATGAAATAGGACGTTGGTTCTATTTTGATGGTTTACGGACCGACGTAATGATTAATAGGGACAGTTGGGGACATTTATATTCCATGGTTAGAGGTGAAATTCTTGGATTCATGGAAGATAAACTACTGCGAAAGCATTTGTCAAAGATGTTTTCATTGATCAAGAACGAAAGT…	0	8	7	11	0	3	0	25	0	0	0	0	0	0	3	0	0	0	3	0	31	0	2	0	5	6	0	0	0	0	7	9
ASV569	f5e05bb10d1707b169dbee5c45773efe	Eukaryota	TSAR	Stramenopiles	Gyrista	Coscinodiscophyceae	Stephanopyxales	Stephanopyxidaceae	Stephanopyxis	unassigned	Phototroph		CAATAGCGTATATTAAAGTTGTTGCAGTTAAAAAGCTCGTAGTTGAATTTCTGGCGGGAGCAACCGGTCCTTCACTTGGTGTTGGTACTTGTGTTGTCTCTGGCCATCCTTGGGGAGAGCCTGTGTGGCATTAAGTTGTCGGGCGGGGGATCCCCATCGTTTACTGTGAAGAAATTAGAGTGTTCAAAGCAGGCTTATGCCGCTGAATACATTAGCATGGAATAATAAGATAGGACCTTGGTACTATTTTGTTGGTTTGCGCATCAAGGTAATGATTAATAGGGACAGTTGGGGGTATTCGTATTCAATTGTCAGAGGTGAAATTCTTGGATTTCTGGAAGACGAACTACTGCGAAAGCATTTACCAAGGATGTTTTCATTAATCAAGAACGAAAGTTG…	0	4	0	11	0	3	20	0	4	0	0	12	5	4	0	0	0	27	1	5	21	23	2	7	0	0	9	0	0	0	2	0
ASV570	f37300095ce914f085a98e32bb0eb713	Eukaryota	TSAR	Alveolata	Dinoflagellata	Dinophyceae	Prorocentrales	Prorocentraceae	Prorocentrum	Prorocentrum_sp.	Unknown		CAATAGCGTATATTAAAGTTGTTGCGGTTAAAAAGCTCGTAGTTGGACTTCTGCCGAGGACGACCGGTCCGCCCTCTGGGTGAGCATCTGGATCGGCCTGGGCATCTTCTTGGGGAACGTAGCTGCCCTTGACTGAGTGGTGCGGTATCCAGGACTTTTACTTTGAGGAAATTAGAGTGTTTCACGCAGGCGCACGCCTTGGATATATTAGCATGGAATAATAAGATAGGACCGCGGTTCTATTTTGTTGGTTTCTAGAGCTGAGGTAATGATTAATAGGGATAGTTGGGGGCATTCGTATTTAACTGTCAGAGGTGAAATTCTTGGATTTGTTAAAGACGGACTACTGCGAAAGCATTTGCCAAGGATGTTTTCATTGATCAAGAACGAAAGTTAGGG…	0	5	0	0	0	0	16	30	0	0	0	0	0	0	12	9	17	0	0	0	0	0	0	11	22	13	0	0	0	0	0	7
ASV571	446e76b41be70e9bfb4fdfdc977abd9b	Eukaryota	Obazoa	Opisthokonta	Choanoflagellata	Choanoflagellatea	Acanthoecida	Stephanoecidae_Group_D	Stephanoecidae_Group_D_X	Stephanoecidae_Group_D_X_sp.	Phagotroph		CAATAGCGTATATTATAGTTGTTGCAGTTAAAAAGCTCGTAGTTGGACTTCTGATGTGGGGATTCGGTCCACCGCAAGGTGAGCACTGATGTCCTTGCGTCTTCCTCTCGTAGTTGTTTGGCGCACTTAGTTGGGTGCCAGATGAATATGGGACCTTTACTTTGAAAAAATTAGAGTGTTCAAAGCAGGCGATCGCTTGAATACATTAGCATGGAATAATAGAATAGGACTTTGGTTCTATTTTGTTGGTTTCTAGGACCGAAGTAATGATTAATAGGGACAGTTGGGGGCATTAGTATTTAATTGTCAGAGGTGAAATTCTTGGATTTATGAAAGACTAACTACTGCGAAAGCATTTGCCAAGGATGTTTTCATTAATCAAGAACGAAAGTTAGGGGAT	0	0	0	0	5	0	0	14	7	0	0	4	10	11	0	0	0	0	0	0	47	0	0	0	0	0	11	0	0	0	19	9
ASV572	446703f327b2be55b02333329d7a7a93	Eukaryota	TSAR	Alveolata	Dinoflagellata	Syndiniales	Dino-Group-II	Dino-Group-II-Clade-22	Dino-Group-II-Clade-22_X	Dino-Group-II-Clade-22_X_sp.	Parasite		CAATAGCGTATATTAAAGTTGTTGCGGTTAAAAAGCTCGTAGTTGGATTTCTGTCGGAGACGCGCGGTCCGCACTATGTGCGTGTATCTGTGTCGGCTCTGGCATCCTCCTGGGGAACGGTGCTGCGCTTGATTGCGTGGTCCGGTATTCAGGACTTTTACTTTGAGGAAATTAGAGTGTTTACGGCAGGCAAGCGCCTTGAATATATTAGCATGGAATAATAACATAGGACTTTGGTTCTATTTTGTTGGTTTCTAGAACTAAGGTAATGATTAATAGGGATAATTGGGGGCATTCGTATTAACACGTCAGAGGTGAAATTCTTGGATTGTGTTACGACGAACTACTGCGAAAGCATTTGCCAAGGATGTTTTCATTGATCAAGAACGAAAGTGCGGG…	0	0	0	0	0	0	13	114	0	0	5	0	0	0	1	4	0	0	0	0	0	0	0	3	14	4	0	0	0	0	1	0
ASV573	f65450a4f733a641983b27432c3d30de	Eukaryota	TSAR	Alveolata	Ciliophora	Spirotrichea	Oligotrichida	Strombidiidae	Strombidiidae_X	Strombidiidae_X_sp.	Phagotroph		CAATAGCGTATATTAAAGTTGTTGCAGTTAAAAAGCTCGTAGTTGGATTTCTGGCGGGGACCCACGTACCCCTGCAGGGTGTGCGCGGGCCCGGCCATCCTTCTGTCAACCCTCACGGTCGTTTACTCGTCCGAGTTGGTGATCAGATAATTTACCTTGAGAAAATTAGAGTGTTTCAGGCAGGCTTAGCCGGAATACATTAGCATGGAATAATGGAATAGGACTGATGTCTCGTTGTTGGTTACGCGGACAACAGTAATGATTAATAGGGACAGTTGGGGGCATTAGTATTTATTAGCTAGAGGTGGAATTCTCTAATTTGATAAAGACTAACTTATGCGAAAGCATTTGCCAAGGATGTTTTCATTAATCAAGAACGAAAGTTAGGGGAT	0	0	0	0	0	0	31	0	3	0	0	0	0	0	6	45	14	0	0	0	0	0	0	7	21	9	0	0	5	0	0	5
ASV574	0fc4fc94d7be0c14765d565608a585dc	Eukaryota	TSAR	Alveolata	Dinoflagellata	Dinophyceae	Dinophysiales	Dinophysiaceae	Ornithocercus	unassigned	Mixotroph	eSNCM	CAATAGCGTATATTAAAGTTGTTGCGGTTAAAAAGCTCGTAGTTGGATTTCTGTTGAGGACGACCGGTCCGCCCTCTGGGTGAGTATCTGGCTCGGCCTGGGCATCTTCTTGGAGAACGTAGCTGCACTTGACTGTGTGGTGCGGTATCCAAGACTTTTACTTTGAGGAAATTAGAGTGTTTCAAGCAGGCATATGCCTTGAATACATTAGCATGGAATAATAAGATAGGACCTTGGTTCTATTTTGTTGGCTTCTAGAGCCGAGGTAATGATTAATAGGGATAGTTGGGGGCATTCGAATTTAACTGTCAGAGGTGAAATTCTTGGATTTGTTAAAGACGGACTACTGCGAAAGCATTTGCCAAGGATGTTTTCATTGATCAAGAACGAAAGTTAGGG…	0	0	0	0	0	0	0	0	0	0	0	0	0	0	6	73	14	0	0	0	0	0	0	0	0	6	0	15	0	0	0	0
ASV575	aa37715648e5009d69fb01cb9c4aa1ec	Eukaryota	TSAR	Alveolata	Dinoflagellata	Syndiniales	Dino-Group-I	Dino-Group-I-Clade-1	Dino-Group-I-Clade-1_X	Dino-Group-I-Clade-1_X_sp.	Parasite		CAATAGCGTATATTAAAGTTGTTGCGGTTAAAAAGCTCGTAGTTGGAGTTCTGCCAGGTGACGCTCGTCCGCCCAAGTGGTGTGTACAGGGCGTGCATCTGGCCCTTTCAAGGGGAACGTGTCTGCACTTCATTGTGTGGTGCGAGATCCTTGACTTTTACTTTGAGGAAATAAGAGTGTTCCAAGCAGGCTCTCGTCGTGCATAGCTCAGCATGGAATAATAGCATTGGACTTCGTTTCTACGCTGTTGGTTGCAAGAAGCGAGGTAATGATGAAGAGGGATAGTTGGGGGCATTCGTATTTAACTGTCAGAGGTGAAATTCTTGGATTTGTTAAAGACGGACTACTGCGAAAGCATCTGCCATGGATGTTTTCATTGATCAAGAACGAAAGTTAGGG…	0	0	0	0	17	0	0	0	0	0	0	0	11	0	21	0	29	0	0	0	0	0	0	18	14	25	0	0	0	0	0	0
ASV576	9e554fc2f5c6cd66ab78bcaa019ab8bc	Eukaryota	TSAR	Rhizaria	Cercozoa	Filosa-Thecofilosea	Filosa-Thecofilosea_X	Mataza-lineage	Mataza-lineage_X	Mataza-lineage_X_sp.	Phagotroph		CAATAGCATATATTAAAGTTGTTGCAGTTAAAAAGCTCGTAGTTGGATTTCTGGCATGATGCGCCTGGCCCGCCTCGATTACGAGTGTGTGTGCGAGTGCGCGTCTGCCATCCATTTGCAGAATATATCTACCCTTCATTGGGCCGGATATGTGATGTAAATCTTTTACTTTGAAAAAATTAGAGTGTTTAAAGCAGGCATTTGCTATGAATACATTAGCATGGAATAATAATCTAGGACTTCGGTTCTATTTTGTTGGTTTCTAGATCTGAAGTAATGATTGATAGGGATAGTTGGGGGTGCTAGTATTAAGGGGCCAGAGGTGAAATTCTTGGATTCTCTTAAGACTAACTTATGCGAAAGCATTCACCAAGGATGTCTTCTTTAATCAAGAACGAA…	0	22	0	23	0	0	0	0	0	0	0	0	0	0	0	0	0	0	32	0	0	0	29	0	0	0	0	0	0	0	0	0
ASV577	3f29d6117d283488116b4c63871909d7	Eukaryota	TSAR	Alveolata	Dinoflagellata	Syndiniales	Dino-Group-I	Dino-Group-I-Clade-6	Dino-Group-I-Clade-6_X	Dino-Group-I-Clade-6_X_sp.	Parasite		CAAAAGCGTATATTAAAGTTGTTGCGGTTAAAACGCTCGTAGTTGGGTCTTTGCTGGGCAAGCCTCGTCCATCCAAGTGATGTCTGCACGTGGCCTCCTGGCATTTGTCTGGGGAAGGTTCTTGTGCTTAACTGTACAGTGCCTGATCCAGAGTGATTACTTTGAGAAAACGAGAGTGTTCCAAGCGGGCGTCAGCCAGAATACATTAGCATGGAATAATAGCATAGGACTTCATTCTGAAGCTGTTGGTTTAATAGAATGGAGGAACGCAAATAGGGATAGTTGGGGGCATTCGTATTTAACTGTCAGAGGTGAAATTCTTGGATTTTTTAAAGACGAACTAGTGCGAAAGCATCTGCCCAGGATGTTTTTATTAATCAAGAACGAAAGTTAGGGGAT	0	0	0	0	0	0	52	113	0	0	0	0	0	0	0	0	0	0	0	1	3	0	0	0	0	0	0	0	0	0	0	0
ASV578	118840dfa2e5de74f7ab004e5741b110	Eukaryota	TSAR	Alveolata	Dinoflagellata	Dinophyceae	unassigned	unassigned	unassigned	unassigned	Unknown		CAATAGCGTATATTAAAGTTGTTGCGGTTAAAAAGCTCGTAGTTGGATTTCTGCTGAGGACGACCGGTCCGCCCACTGGGTGAGCATCTGGCTCGGCCTTGGCATCTTCTTGGAGAACGTATCTGCACTTGACTGTGTGGTGCGGTATCCAGGACTTTTACTTTGAGGAAATTAGAGTGTTTCAAGCAGGCGCACGCCTTGAATACATTAGCATGGAATAATAAGATAGGACCTTGGTTCTATTTTGTTGGTTTCTAGAGCTGAGGTAAAGATTAATAGGGATAGTTGGGGGCATTCGTATTTAACTGTCAGAGGTGAAATTCTTGGATTTGTTAAAGACGGACTACTGCGAAAGCATTTGCCAAGGATGTTTTCATTGATCAAGAACGAAAGTTAGGG…	0	0	0	0	0	0	0	0	0	0	0	0	0	0	0	0	0	27	38	0	0	0	52	0	0	0	0	0	0	0	0	0
ASV579	a36e9e4a7d768251d60cc1c7947ecbdc	Eukaryota	TSAR	Alveolata	Ciliophora	Oligohymenophorea	OLIGO5	OLIGO5_X	OLIGO5_XX	OLIGO5_XX_sp.	Phagotroph		CAATAGCGTATATTAAAGTTGTTGCAGTTAAAAAGCTCGTAGTTGAATTTCTGGTCAATTTTAGTTTCGGCTTCGGTCGGTCTAAGGTTGGCCATCCGTCTGCAAGCTATTCTCGTCCTTCACTGTGTCGGTTTAGCGAGCTGACATTTTACTTTGAAAAAATTAGAGTGTTTCAGGCAGGCTTTTGCCCGAATACATTAGCATGGAATAATGGAATTGGACTCTGGTCCATTTGGTTGGTTATTGGATCTGAGTAATGGTTAATAGGGACAGTTGGGGGCATTAGTATTTAATTGTCAGAGGTGAAATTCTTGGATTTATTAAAGACTAACTTATGCGAAAGCATTTGCCAAGGATGTTTTCATTAATCAAGAACGAAAGTTAGGGGAT	8	0	0	0	0	2	16	0	0	0	0	0	0	0	2	33	19	0	0	14	22	0	0	11	16	9	0	2	3	0	0	0
ASV580	b7d83d51107f8ae5e6f8a810c5ab1e09	Eukaryota	Haptista	Haptophyta	Haptophyta_X	Prymnesiophyceae	Prymnesiales	Chrysochromulinaceae	Chrysochromulina	Chrysochromulina_sp.	Phototroph		CAATAGCGTATATTAAAGTTGTTGCAGTTAGAACGCTCGTAGTCGGATTTCGGGGCGGGTCGACCGGTCTGCCGATGGGTACGCACTGGCCGACGCGTCCTTCCTTCCGGAGACCGTGCCTACTCTTAACTGAGCGGGGGCGGGAGACGGAATTTTTACTTTGAAAAAATCAGAGTGTTTCAAGCAGGCAGCTCGCTCTTGCATGGATTAGCATGGGATAATGAAATAGGACTTTGGTGCTATTTTGTTGGTTTCGAACACCGAAGTAATGATGAGAAGGGACAGTCAGGGGCACTCGTATTCCGCCGAGAGAGGTGAAATTCTCAGACCAGCGGAAGACGAACCACTGCGAAAGCATTTGCCAGGGATGTTTTCACTGATCAAGAACGAAAGTTAGGG…	0	0	0	0	0	0	0	0	0	0	0	0	0	0	44	0	23	0	0	0	0	0	0	16	30	16	0	0	0	0	0	0
ASV581	bb59bce7ca04de1eedd1eba1049e39ab	Eukaryota	TSAR	Alveolata	Dinoflagellata	Dinophyceae	Gymnodiniales	Gymnodiniaceae	Gymnodinium	Gymnodinium_sp.	Unknown		CAATAGCGTATATTAAAGTTGTTGCGGTTAAAAAGCTCGTAGTTGGATTTCTGCTGAGGACGACCGGTCCGCCCTCTGGGTGAGCATCTGGCTCGGCCTTGGCATCTTCTTGGGGAACGTTACTGCACTTGATTGTGTGGTGCGGTATCCAGGACTTTTACTTTGAGGAAATTAGAGTGTTTCAAGCAGGCGCACGCCTTGAATACATTAGCATGGAATAATAAGATAGGACGTTGGTTATATTTTGTTGGTTTCTAGAGCTGACGTAATGATTAATAGGGATAGTTGGGGGCATTCGTATTTAACTGTCAGAGGTGAAATTCTTGGATTTGTTAAAGACGGACTACTGCGAAAGCATTTGCCAAGGATGTTTTCATTGATCAAGAACGAAAGTTAGGG…	0	0	0	0	0	0	0	0	0	0	0	0	0	0	0	0	0	0	51	0	0	0	44	0	0	0	0	0	0	0	0	0
ASV582	e9bc8c6fc756a4c68ef90fabc229eeb4	Eukaryota	TSAR	Rhizaria	Cercozoa	Chlorarachniophyceae	Chlorarachnida	unassigned	unassigned	unassigned	Phototroph		CAATAGCGTATATTAATGTTGTTGCAGTTAAAAAGCTCGTAGTTGGATATCTGGCCTTTGCGTTGACGACCCGCCCTTTTTTGGGATGAGAGTTGGAGACGTGGGTCTATTTTCCGGTTGGTGTCCATTCCACTTTATTGGGGCGTGGTTCACGATCCGGATCGTTTACTTTGAAAAAATTCGAGTGTTCATAGCAGGCTTACGCCGTGAAGATCGCAGCATGGAATAATAACATAGGACTTGGTGTTCTATTTTGTTGGTTCTGGAACCTAAGTAATGATTGATAGGGACAGTTGGGGGTGCTGCTATAGACTGGCCAGAGGTGAAATTCTAAGACTCAGTCTAGAGCAACTTATGCGAAAGCATTCACCAAGGATGTCTTCTTTAATCAAGAACGAA…	9	6	4	9	4	1	0	0	9	0	0	1	0	6	0	0	0	10	16	4	8	5	14	0	0	0	2	0	10	4	3	2
ASV583	182fdeaf27c3ee2648775e4da4fcab77	Eukaryota	TSAR	Alveolata	Dinoflagellata	Syndiniales	Dino-Group-II	Dino-Group-II-Clade-1	Dino-Group-II-Clade-1_X	Dino-Group-II-Clade-1_X_sp.	Parasite		CAATAGCGTATATTAAAGTTGTTGCGGTAAAAAAGCTCGTAGTTGGATTTCTGTTGAGGACGACCGGTCCATACCACGTATGCGCATCTGGCTCGGCCTCGGCATCCTCTCGAAAGACGTTTCTGCGCTTGATTGCGTGGAGCGGATCTCGGGACTTTTACTTTGAGGAAATTAGAGTGTTCACGGCAGGCTATCGCCAGAATACATTAGCATGGAATAATACTATAGGATCTCGGTTCTATTTTGTTGGTTTCTAGAATTGAGATAATGATTAATAGGGACAATTGGGGGCATTAGTATCAACACGTCAGAGGTGGAATTCTTGGATTGTGTTGCGACTAACTACTGCGAAAGCATTTGCCAAGGATGTTTTCATTGATCAAGAACGAAAGTAAGGGG…	0	0	0	0	0	0	0	0	0	0	0	0	0	0	6	23	14	0	0	0	0	0	0	6	22	36	0	0	0	0	0	0
ASV584	16171bc27dd300ad12beae225b161e57	Eukaryota	TSAR	Alveolata	Dinoflagellata	Dinophyceae	Gymnodiniales	Gymnodiniaceae	Gyrodinium	Gyrodinium_rubrum	Phagotroph		CAATAGCGTATATTAAAGTTGTTGCGGTTAAAAAGCTCGTAGTTGGATTTCTGCTGAGGACGACCGGTCCGCCCTCTGGGTGAGCATCTGGCTCGGCCTCGGCATCTTCTTGGTGAACGTTGCTGCACTTGACTGTGTGGTGCGGTACCCAGGACTTTTACTTTGAGGAAATTAGAGTGTTTCAAGCAGGCATACGCCTTGAATACATTAGCATGGAATAATAAGATAGGACCTCGGTTCTATTTTGTTGGTTTCTAGAGCTGAGGTAATGATTAATAGGGATAGTTGGGGGCATTCGTATTTAACTGTCAGAGGTGAAATTCTTGGATTTGTTAAAGACGGACTACTGCGAAAGCATTTGCCAAGGATGTTTTCATTGATCAAGAACGAAAGTTAGGG…	0	0	0	0	0	0	0	14	0	139	0	0	0	0	0	0	0	0	0	0	0	0	0	0	0	0	0	0	0	0	0	0
ASV585	06a76928708ce55da16b9dcef15214aa	Eukaryota	TSAR	Alveolata	Ciliophora	Spirotrichea	Oligotrichida	Strombidiidae	Strombidiidae_X	Strombidiidae_X_sp.	Phagotroph		CAATAGCGTATATTAAAGTTGTTGCAGTTAAAAAGCTCGTAGTTGGATTTCTGGCGGGGACCCGGGTACCCCTGGTGGGTGTGCTCGGGCCCGGCCATCCTTCTGTCAACTTTCGCGCGTCCTTCACCGGTCGGCAAAGGGATCAGATAATTTACCTTGAGAAAATTAGAGTGTTTCAGGCAGGCTTAGCCGGAATACATTAGCATGGAATAATGGAATAGGACTGAGGTCTCGTTGTTGGTTACGCGGACTACAGTAATGATTAATAGGGACAGTTGGGGGCATTAGTATTTATTAGCTAGAGGTGGAATTCTCTAATTTGATAAAGACTAACTTATGCGAAAGCATTTGCCAAGGATGTTTTCATTAATCAAGAACGAAAGTTAGGGGAT	0	0	0	0	0	0	0	7	0	69	61	0	0	0	0	0	0	0	0	0	0	0	0	0	0	0	0	0	0	0	0	0
ASV586	8643e861cbc30f08afba91c1cf59059a	Eukaryota	Archaeplastida	Chlorophyta	Chlorophyta_X	Pyramimonadophyceae	Pyramimonadales	Pyramimonadales_X	Pyramimonadales_XX	Pyramimonadales_XX_sp.	Phototroph		CAATAGCGTATATTTAAGTTGTTGCAGTTAAAAAGCTCGTAGTTGGATTTCGGGTGAGGATGACCGGTCTGCCGTTGCGGTACGCACTGGACGTTTTCATCTTGTTGTCGGGGACGCGCTTCTGGGCTTCACTGTTCGGGACGCGGAGTCGGCGCTGTTACTTTGAAAAAATTAGAGTGTTCAAAGCAGGCAATCGCTCTGAATACATTAGCATGGAATAACGCTATAGGACTCTGGTCCTATTGTGTTGGTCTTCGGGACCGGAGTAATGATTAAGAGGGACAGTTGGGGGCATTCGTATTTCATTGTCAGAGGTGAAATTCTTGGATTTATGAAAGACGAACTTCTGCGAAAGCATTTGCCAAGGATGTTTTCATTAATCAAGAACGAAAGTTGGGG…	0	7	0	6	0	0	0	0	0	0	34	0	0	0	20	0	10	0	0	0	0	0	0	8	20	8	0	0	9	0	0	10
ASV587	7980802fecc7f921013716100c2bebd9	Eukaryota	TSAR	Alveolata	Ciliophora	Oligohymenophorea	Scuticociliatia_1	Thigmophryidae	Myxophyllum	Myxophyllum_sp.	Phagotroph		CAATAGCGTATATTAAAGTTGTTGCAGTTAAAAAGCTCGTAGTTGAACTTCTGCGTACCTTCAGTTCTGGCTCCGGTCAAGCTGATGCGTGCGCATCCGCTTGCAAACCCGGACCGGCCTTCACTGGTCGACCGGGGGAGTAAGCCCTTTACTTTGAAAAAATTAGAGTGTTTCAGGCAGGCAATGGCTCGAATACATTAGCATGGAATAATGGAATAGGACTTTTGTCCATTTGGTTGGTTATTGGACATGAGTAATGATTAAAAGGGACAGTTGGGGGCATTAGTATTTAATTGTCAGAGGTGAAATTCTTGGATTTATTAAAGACTAACTTATGCGAAAGCATTTGCCAAGGATGTTTTCATTAATCAAGAACGAAAGTTAGGGGAT	0	0	0	0	0	0	0	0	0	0	0	0	0	0	0	0	0	23	31	14	0	9	34	0	0	0	0	0	0	0	0	0
ASV588	686a16d9691f381fd8204265412efe9d	Eukaryota	TSAR	Rhizaria	Cercozoa	Filosa-Thecofilosea	Cryomonadida	Cryothecomonas-lineage	Cryothecomonas	Cryothecomonas_sp.	Phagotroph		CAAGAGCGTATATTAAAGTTGTTGCAGTTAAAAAGCTCGTAGTTGGATTTCTGGTACAACGCGCCTGGCCCGCCTTTGTGTGAGTGCCGGTGCACGTTTGCCATCCTTCTAGAAAACGTTTCTACCCGGGCAACTGGGCCGGACTCGCGATCTAGATCTTTTACTTTGAAAAAATTAGAGTGTTTAAAGCAGGCTTTTGCTATGAATACATTAGCATGGAATAATAATCTAGGACTTCGGTTCTATTTTGTTGGTTTCTAGTACTGAAGTAATGATTGATAGGGATAGTTGGGGGTGCTAGTATTGGCCGGCCAGAGGTGAAATTCTTGGATTCGGTCAAGACTAACTTATGCGAAAGCATTCACCAAGGATGTCTTCTTTAATCAAGAACGAAAGTTG…	0	17	0	18	0	0	0	0	0	0	0	0	0	0	0	0	0	0	26	4	12	0	35	0	0	0	0	0	0	0	0	0
[truncated: 1,616 more rows]

## Sheet: Table S7
Table S7 The output of DEseq2 results and the ASVs number of each genus
Class	Order	Family	Genus	PotentialTrophicMode	#ASV	baseMean	log2FoldChange	lfcSE	stat	pvalue	padj
Mamiellophyceae	Dolichomastigales	Dolichomastigaceae	Dolichomastigaceae-B	Phototroph	3	3.23584	-3.48761	2.24518	-1.55338	0.120333	0.230843
Mamiellophyceae	Mamiellales	Bathycoccaceae	Bathycoccus	Phototroph	1	32.1592	-2.00962	0.845024	-2.37818	0.0173983	0.0573839
Mamiellophyceae	Mamiellales	Bathycoccaceae	Ostreococcus	Phototroph	1	1.73786	-3.63992	2.43146	-1.49701	0.134391	0.250154
[truncated: 191 more rows]
